# Supplementary material for: Potential therapeutic targets for multisite chronic pain: A proteome-wide Mendelian randomization study
Source: Medicine (Baltimore). 2026 May 8;105(19):e48579. doi: 10.1097/MD.0000000000048579 (PMC13166790; doi:10.1097/MD.0000000000048579)
Supplement: Supplementary file 1 [file medi-105-e48579-s001.xlsx]

## Sheet: S1
Table S1. Details of GWASs used in this study.
Traits	Case number	Sample size	Data source	Data usage
Multisite chronic pain		387649	PMID: 31194737	Discovery
Anxiety disorders	27664	395718	Finngen release 10; https://www.finngen.fi/en	Mediation Analysis
Depression	47696	406986	Finngen release 10; https://www.finngen.fi/en	Mediation Analysis
Cigarettes smoked per day		249752	https://gwas.mrcieu.ac.uk/datasets/ieu-b-142/	Mediation Analysis
Subjective well-being		298420	MRC-IEU; https://gwas.mrcieu.ac.uk/datasets/ebi-a-GCST003766/	Mediation Analysis
Waist-to-hip ratio		212244	MRC-IEU; https://gwas.mrcieu.ac.uk/datasets/ieu-a-73/	Mediation Analysis
body mass index		681275	MRC-IEU; https://gwas.mrcieu.ac.uk/datasets/ieu-b-40/	Mediation Analysis
Basal metabolic rate		454874	MRC-IEU; https://gwas.mrcieu.ac.uk/datasets/ukb-b-16446/	Mediation Analysis
Body fat percentage		454633	MRC-IEU; https://gwas.mrcieu.ac.uk/datasets/ukb-b-8909/	Mediation Analysis
sleep duration		446118	PMID: 30846698	Mediation Analysis
Alcohol consumption		448623	PMID: 32193382	Mediation Analysis
Coffee consumption		448204	PMID: 32193382	Mediation Analysis
Fresh fruit consumption		444741	PMID: 32193382	Mediation Analysis
Raw vegetable consumption		443633	PMID: 32193382	Mediation Analysis
mood swings		3268	PMID: 33590662	Mediation Analysis
Leisure screen time		526725	PMID: 36071172	Mediation Analysis
Moderate-to-vigorous intensity physical activity during leisure time		608595	PMID: 36071172	Mediation Analysis
