# Supplementary material for: Potential therapeutic targets for multisite chronic pain: A proteome-wide Mendelian randomization study
Source: Medicine (Baltimore). 2026 May 8;105(19):e48579. doi: 10.1097/MD.0000000000048579 (PMC13166790; doi:10.1097/MD.0000000000048579)
Supplement: Supplementary file 2 [file medi-105-e48579-s002.xlsx]

## Sheet: Sheet1
Table S2. Genetic instruments of plasma proteins for discovery and replication.
SNP	chr	pos	effect allele	other allele	beta	se	eaf	pval	samplesize	Protein	R2	F value	study
rs62294261	3	165480065	G	T	-0.234732	0.0157597	0.0565814	3.58e-50	33359	BCHE	0.00588237	197.379	UKBPPP
rs2048493	3	165826514	C	G	0.436491	0.00765302	0.644028	0	33359	BCHE	0.0873577	3192.92	UKBPPP
rs11924406	3	166213434	C	T	0.122941	0.0112534	0.121275	8.77e-28	33359	BCHE	0.00322142	107.804	UKBPPP
rs146037700	3	166752221	A	G	-0.156131	0.0227232	0.0291245	6.38e-12	33359	BCHE	0.00137857	46.0486	UKBPPP
rs142983816	3	166775088	A	G	0.125395	0.0220594	0.0314119	1.31e-08	33359	BCHE	0.000956806	31.9467	UKBPPP
rs115810908	1	56736864	G	A	0.183002	0.0308966	0.0148348	3.16e-09	33995	C8B	0.000978887	33.3079	UKBPPP
rs35064660	1	56811929	AT	A	-0.0517109	0.00811837	0.484255	1.9e-10	33995	C8B	0.00133568	45.4646	UKBPPP
rs581992	1	56934253	A	T	0.518941	0.00786975	0.329647	0	33995	C8B	0.11902	4592.42	UKBPPP
rs78501968	1	56965578	A	G	-0.622505	0.0159547	0.0568907	0	33995	C8B	0.0415833	1474.87	UKBPPP
rs147567529	1	56997342	A	G	0.249191	0.0338756	0.0126472	1.89e-13	33995	C8B	0.00155082	52.7989	UKBPPP
rs12072595	1	243211513	G	T	0.069952	0.00787435	0.360129	6.48e-19	33042	CEP170	0.00225518	74.6795	UKBPPP
rs11711536	3	49353807	T	C	0.0595172	0.00816607	0.304806	3.14e-13	33848	DAG1	0.00150122	50.8867	UKBPPP
rs3754214	1	150506147	C	T	-0.432535	0.00787423	0.615279	0	33042	ECM1	0.0885708	3210.76	UKBPPP
rs149548009	1	150591602	A	G	0.348777	0.0374537	0.0120173	1.25e-20	33042	ECM1	0.00288856	95.7146	UKBPPP
rs34759802	1	150605964	AT	A	0.152407	0.00787614	0.545503	2.02e-83	33042	ECM1	0.0115178	384.981	UKBPPP
rs146753684	1	151041924	G	A	-0.25481	0.0216687	0.0322212	6.32e-32	33042	ECM1	0.00404931	134.333	UKBPPP
rs185236008	1	151205579	A	G	0.173584	0.029905	0.0181835	6.46e-09	33042	ECM1	0.00107586	35.5848	UKBPPP
rs36160143	17	45167022	T	C	0.0839966	0.00945723	0.197539	6.58e-19	33657	HEXIM1	0.00223682	75.4488	UKBPPP
rs11155675	6	149742883	C	T	-0.0646851	0.0080513	0.33665	9.43e-16	32981	LATS1	0.00186879	61.7461	UKBPPP
rs577849	6	149294027	G	C	0.136164	0.0112951	0.127399	1.82e-33	33693	LRP11	0.00412227	139.458	UKBPPP
rs2144207	6	149558971	C	T	0.575467	0.0078517	0.35157	0	33693	LRP11	0.150989	5991.65	UKBPPP
rs7382278	6	149928457	A	C	0.103495	0.00809256	0.653555	1.89e-37	33693	LRP11	0.00485048	164.214	UKBPPP
rs9479822	6	150171842	G	C	0.100094	0.00855778	0.258791	1.33e-31	33693	LRP11	0.00384358	129.994	UKBPPP
rs6770670	3	49649249	C	T	-1.04331	0.00846052	0.289761	0	33473	MST1	0.448024	27167.5	UKBPPP
rs116661925	3	49927924	C	A	0.378453	0.0335095	0.0132874	1.41e-29	33473	MST1	0.00375565	126.179	UKBPPP
rs9852677	3	50254185	A	G	-0.521216	0.0187715	0.0440113	1.1e-169	33473	MST1	0.0228603	783.059	UKBPPP
rs77097132	3	50263618	T	C	0.165143	0.0128518	0.0995516	8.62e-38	33473	MST1	0.00488942	164.458	UKBPPP
rs137948800	9	128307438	TA	T	0.081239	0.0115939	0.123182	2.43e-12	32922	SLC27A4	0.00142566	46.9997	UKBPPP
rs773125	12	56001170	G	A	0.0537117	0.00747558	0.414303	6.72e-13	33874	SUOX	0.0014001	47.4907	UKBPPP
rs9881048	3	165788464	C	A	0.747022	0.0765277	0.868336	4.99e-21	619	BCHE	0.1276	90.2446	Finngen
rs607268	1	56913999	C	T	0.501847	0.0548382	0.369952	8.13e-19	619	C8B	0.117406	82.076	Finngen
rs7002	1	150473343	G	A	-0.689741	0.0501714	0.457189	1.04e-37	619	ECM1	0.236127	190.726	Finngen
rs9688750	6	149657633	C	T	0.597533	0.0523048	0.430533	1.49e-27	619	LRP11	0.175077	130.948	Finngen
rs2172252	3	49640874	T	A	-0.985807	0.0454206	0.376414	4.82e-78	619	MST1	0.456222	517.654	Finngen
