# Supplementary material for: Potential therapeutic targets for multisite chronic pain: A proteome-wide Mendelian randomization study
Source: Medicine (Baltimore). 2026 May 8;105(19):e48579. doi: 10.1097/MD.0000000000048579 (PMC13166790; doi:10.1097/MD.0000000000048579)
Supplement: Supplementary file 3 [file medi-105-e48579-s003.xlsx]

## Sheet: Sheet1
Table S3: Proteome-wide MR and sensitivity results of discovery and replication
exposure	source of exposure	outcome	method	nsnp	b	se	pval	or	or_lci95	or_uci95	Heterogeneity test p value	Pleiotropy test p value	MRPRESSO p_value	MR-PRESSO Global Test p value
CEP170	UKB-PPP	MCP	Wald ratio	1	0.180747	0.0363019	6.39166e-07	1.19811	1.11583	1.28647
SUOX	UKB-PPP	MCP	Wald ratio	1	-0.227168	0.0462598	9.07457e-07	0.796787	0.727721	0.872407
LATS1	UKB-PPP	MCP	Wald ratio	1	0.193439	0.0398396	1.20123e-06	1.21341	1.12227	1.31196
LRP11	UKB-PPP	MCP	Inverse variance weighted	4	-0.0182444	0.00427338	1.96083e-05	0.981921	0.973731	0.99018	0.291813	0.718898	0.020229	0.774
DAG1	UKB-PPP	MCP	Wald ratio	1	-0.185002	0.0443915	3.07951e-05	0.831103	0.761847	0.906654
MST1	UKB-PPP	MCP	Inverse variance weighted	4	0.010181	0.00248079	4.06177e-05	1.01023	1.00533	1.01516	0.571017	0.91205	0.00687572	0.565
C8B	UKB-PPP	MCP	Inverse variance weighted	5	0.0173039	0.00422988	4.29727e-05	1.01745	1.00905	1.02592	0.358305	0.599823	0.0124762	0.545
HEXIM1	UKB-PPP	MCP	Wald ratio	1	0.141622	0.0370873	0.000134201	1.15214	1.07136	1.23901
SLC27A4	UKB-PPP	MCP	Wald ratio	1	0.175065	0.045955	0.000139257	1.19132	1.08871	1.30361
BCHE	UKB-PPP	MCP	Inverse variance weighted	5	-0.0229565	0.00611328	0.000173218	0.977305	0.965665	0.989086	0.254966	0.469746	0.0198577	0.473
ECM1	UKB-PPP	MCP	Inverse variance weighted	5	0.025392	0.00685317	0.000211269	1.02572	1.01203	1.03959	0.144728	0.438043	0.0207418	0.43
ECM1	Finngen	MCP	Wald ratio	1	0.0230552	0.0035988	1.49044e-10	1.02332	1.01613	1.03057
LRP11	Finngen	MCP	Wald ratio	1	-0.0196453	0.00425782	3.95136e-06	0.980546	0.972397	0.988764
C8B	Finngen	MCP	Wald ratio	1	0.0220085	0.00508093	1.48038e-05	1.02225	1.01212	1.03248
MST1	Finngen	MCP	Wald ratio	1	0.0114456	0.00271171	2.43407e-05	1.01151	1.00615	1.0169
BCHE	Finngen	MCP	Wald ratio	1	-0.0090778	0.00414396	0.02848	0.990963	0.982947	0.999045
