# Supplementary material for: Potential therapeutic targets for multisite chronic pain: A proteome-wide Mendelian randomization study
Source: Medicine (Baltimore). 2026 May 8;105(19):e48579. doi: 10.1097/MD.0000000000048579 (PMC13166790; doi:10.1097/MD.0000000000048579)
Supplement: Supplementary file 4 [file medi-105-e48579-s004.xlsx]

## Sheet: Sheet1
Table S6: Genetic instruments of MCP for bidirectional MR
SNP	pval	chr	pos	beta	se	eaf	effect allele	other allele	R2	F value
rs10888692	5.6e-09	1	50991473	-0.0143259	0.0024546	0.568081	C	G	0.000100713	77.5039
rs197441	1.1e-09	1	112283655	-0.0153627	0.00251156	0.617949	A	G	0.000111439	85.7592
rs77945800	4.4e-12	1	150476049	0.0179639	0.00258008	0.567652	G	A	0.000158397	121.902
rs12069226	2.8e-09	1	243229308	-0.015901	0.00264167	0.679962	C	T	0.000110044	84.685
rs6721975	2e-08	2	5832667	-0.0167025	0.00294519	0.23137	T	C	9.92241e-05	76.3579
rs1434074	3.1e-08	2	80711752	0.0155343	0.00283399	0.747217	T	A	9.11608e-05	70.1521
rs7628207	6.6e-10	3	49754970	0.0195319	0.00318241	0.177016	T	C	0.000111153	85.5391
rs28428925	1.6e-09	3	107294634	-0.0214355	0.0035411	0.862385	G	A	0.00010906	83.9276
rs6770476	7.8e-09	3	136073920	-0.0153908	0.00268094	0.71069	C	T	9.74083e-05	74.9604
rs56203712	3.1e-11	4	25342606	0.0195579	0.00292494	0.763875	A	G	0.000137987	106.192
rs13135092	1.7e-13	4	103198082	-0.0327828	0.00443738	0.917472	A	G	0.000162748	125.251
rs13136239	3.5e-08	4	140908755	0.0141059	0.00256094	0.655021	G	A	8.99248e-05	69.2009
rs6869446	1e-08	5	65570607	-0.0143645	0.00250261	0.615589	T	C	9.76557e-05	75.1508
rs191800971	5.5e-09	5	104003311	-0.0151057	0.0026014	0.668511	G	C	0.000101132	77.8264
rs17474406	2.1e-08	5	122732342	-0.0491806	0.00880977	0.980239	G	A	9.37041e-05	72.1095
rs11751591	4.3e-10	6	33794215	0.0214053	0.00338958	0.847175	G	A	0.000118642	91.303
rs142415291	2.7e-09	6	34755312	-0.0162944	0.00277566	0.737321	A	C	0.000102846	79.1456
rs6926377	6e-09	6	145105354	-0.0154511	0.00267711	0.707178	A	C	9.88738e-05	76.0882
rs10259354	2.2e-08	7	3487414	0.0146793	0.00264917	0.306232	G	A	9.15599e-05	70.4594
rs7798894	1.6e-08	7	21552995	0.015261	0.00269861	0.288463	A	T	9.56057e-05	73.573
rs6959358	3.2e-08	7	95806578	-0.0135723	0.00246777	0.586959	G	A	8.93178e-05	68.7337
rs12537376	1.1e-09	7	114025053	0.0150788	0.00250452	0.608981	A	G	0.000108284	83.3308
rs11786084	3.2e-08	8	142651709	-0.0144791	0.00259101	0.666422	G	A	9.32094e-05	71.7288
rs10992729	8.9e-10	9	96181075	0.0157618	0.00258764	0.667679	C	T	0.000110247	84.8415
rs6478241	2.7e-09	9	119252629	0.0149283	0.00251948	0.364798	A	G	0.00010328	79.4792
rs2183271	2.2e-08	10	21957229	-0.0140394	0.00253689	0.640751	T	C	9.07428e-05	69.8304
rs11599236	2.4e-08	10	106454672	0.0137892	0.00249503	0.590893	T	C	9.19293e-05	70.7436
rs117829627	2.8e-08	10	134973637	-0.0152286	0.00275862	0.731346	C	T	9.1131e-05	70.1292
rs61883178	2.6e-10	11	16317779	-0.0207943	0.00326734	0.833484	C	A	0.000120025	92.3671
rs2587363	3.1e-11	13	53915933	0.0163331	0.0024547	0.433441	G	A	0.000131021	100.831
rs12435797	4.2e-08	14	73797669	-0.0172843	0.0031399	0.81628	G	T	8.96044e-05	68.9543
rs2006281	3.7e-08	14	104327732	0.0134934	0.0024458	0.496931	C	T	9.10325e-05	70.0534
rs2386584	3.2e-11	15	91539572	-0.0166445	0.00250006	0.614618	T	G	0.000131241	100.999
rs285026	2.1e-08	16	77100089	-0.0137932	0.00245488	0.430596	G	T	9.32933e-05	71.7934
rs9899380	1.8e-08	17	43173131	0.0139204	0.00247158	0.426767	C	G	9.48103e-05	72.9609
rs11079993	6.7e-12	17	50301552	-0.017286	0.00251042	0.618505	G	T	0.00014101	108.519
rs8099145	2.7e-12	18	50743672	-0.0173188	0.00248069	0.495919	T	C	0.00014996	115.408
rs2424248	2.7e-10	20	19650324	0.0230287	0.00367545	0.874366	G	A	0.000116512	89.663
