# Supplementary material for: Potential therapeutic targets for multisite chronic pain: A proteome-wide Mendelian randomization study
Source: Medicine (Baltimore). 2026 May 8;105(19):e48579. doi: 10.1097/MD.0000000000048579 (PMC13166790; doi:10.1097/MD.0000000000048579)
Supplement: Supplementary file 5 [file medi-105-e48579-s005.xlsx]

## Sheet: Sheet1
Table S7: Reverse MR results of significant proteins
Protein	method	nsnp	b	se	pval	or	or_lci95	or_uci95
BCHE	Inverse variance weighted	36	0.171474	0.0982531	0.0809447	1.18705	0.979119	1.43915
C8B	Inverse variance weighted	36	-0.137178	0.0914462	0.133589	0.871815	0.728759	1.04295
CEP170	Inverse variance weighted	36	0.0542181	0.14767	0.713503	1.05571	0.7904	1.41009
DAG1	Inverse variance weighted	36	0.0689506	0.0969906	0.477147	1.07138	0.8859	1.2957
ECM1	Inverse variance weighted	36	1.1798	1.01047	0.242976	3.25373	0.449007	23.5782
HEXIM1	Inverse variance weighted	36	0.0442097	0.0945225	0.639987	1.0452	0.868442	1.25794
LATS1	Inverse variance weighted	36	0.0301738	0.0863623	0.726799	1.03063	0.870144	1.22072
LRP11	Inverse variance weighted	36	0.157558	0.0905559	0.0818776	1.17065	0.980265	1.39801
MST1	Inverse variance weighted	36	0.227969	0.224298	0.309456	1.25605	0.809243	1.94954
SLC27A4	Inverse variance weighted	36	0.00855275	0.0864696	0.921209	1.00859	0.851354	1.19486
SUOX	Inverse variance weighted	36	0.0572975	0.091727	0.5322	1.05897	0.884717	1.26755
