# Supplementary material for: Potential therapeutic targets for multisite chronic pain: A proteome-wide Mendelian randomization study
Source: Medicine (Baltimore). 2026 May 8;105(19):e48579. doi: 10.1097/MD.0000000000048579 (PMC13166790; doi:10.1097/MD.0000000000048579)
Supplement: Supplementary file 6 [file medi-105-e48579-s007.xlsx]

## Sheet: Sheet1
Table S4: Colocalization results.
Protein	SNP	nsnp	PPH0	PPH1	PPH2	PPH3	PPH4	PPH3+PPH4
ECM1	rs3754214	2265	0	2.09152e-07	0	0.0539299	0.94607	1
C8B	rs581992	3591	0	0.15235	0	0.0604408	0.787209	0.84765
LRP11	rs577849	2958	0	0.0141284	0	0.242074	0.743797	0.985872
LATS1	rs11155675	3248	3.05019e-13	0.00778116	1.08936e-11	0.277185	0.715034	0.992219
CEP170	rs12072595	2377	4.83539e-17	0.00030121	4.75767e-14	0.295665	0.704034	0.999699
BCHE	rs62294261	2863	0	0.313271	0	0.0681202	0.618609	0.686729
SUOX	rs773125	1835	1.31693e-09	0.0796096	5.55006e-09	0.334921	0.585469	0.92039
SLC27A4	rs137948800	2118	1.83002e-07	2.20514e-07	2.20514e-07	0.31624	0.420966	0.737206
HEXIM1	rs36160143	2448	9.52842e-16	0.00188202	4.73218e-13	0.93462	0.0634979	0.998118
MST1	rs77097132	1589	0	0.000300351	0	0.998192	0.00150805	0.9997
DAG1	rs11711536	1370	1.85316e-12	0.000144176	1.28334e-08	0.99844	0.00141589	0.999856
