# Supplementary material for: Potential therapeutic targets for multisite chronic pain: A proteome-wide Mendelian randomization study
Source: Medicine (Baltimore). 2026 May 8;105(19):e48579. doi: 10.1097/MD.0000000000048579 (PMC13166790; doi:10.1097/MD.0000000000048579)
Supplement: Supplementary file 7 [file medi-105-e48579-s008.xlsx]

## Sheet: Sheet1
Table S5: SMR results of significant proteins
Exposure	b_SMR	se_SMR	p_SMR	p_HEIDI	nsnp_HEIDI
BCHE	-0.0194112	0.00512799	0.000153499	0.894457	20
C8B	0.0202336	0.00498297	4.89568e-05	0.315472	20
CEP170	0.198941	0.042945	3.61364e-06	0.366629	20
DAG1	-0.185002	0.0511363	0.00029709	0.000871225	20
ECM1	0.0242958	0.00367173	3.66606e-11	0.382221	20
HEXIM1	0.141622	0.0403698	0.00045128	0.103164	20
LATS1	0.193439	0.04655	3.24576e-05	0.753204	20
LRP11	-0.0193444	0.00421317	4.40261e-06	0.537949	20
MST1	0.0106895	0.00254616	2.68933e-05	0.00165778	20
SLC27A4	0.17453	0.0528166	0.000951595	0.643544	20
SUOX	-0.129917	0.0459956	0.00473474	NA	NA
