# Supplementary material for: Potential therapeutic targets for multisite chronic pain: A proteome-wide Mendelian randomization study
Source: Medicine (Baltimore). 2026 May 8;105(19):e48579. doi: 10.1097/MD.0000000000048579 (PMC13166790; doi:10.1097/MD.0000000000048579)
Supplement: Supplementary file 8 [file medi-105-e48579-s009.xlsx]

## Sheet: Sheet1
Table S8: Genetic instruments of modifiable risk factors associated with MCP
SNP	chr	pos	effect allele	other allele	eaf	beta	se	pval	samplesize	exposure	R2	F value
rs7948028	11	113328681	A	C	0.621191	0.0116155	0.00215657	4.1e-08	448623	Alcohol consumption	6.35e-05	28.4878
rs113784412	2	228997531	C	T	0.674276	0.0120679	0.00225529	4.7e-08	448623	Alcohol consumption	6.4e-05	28.7004
rs62339673	4	184828533	C	A	0.372428	0.0117197	0.00217186	3.7e-08	448623	Alcohol consumption	6.42e-05	28.8056
rs9615905	22	48875699	C	T	0.542731	0.0114257	0.00209368	3.8e-08	448623	Alcohol consumption	6.48e-05	29.071
rs4135294	3	12466715	G	A	0.851198	-0.0161401	0.00296311	4.6e-08	448623	Alcohol consumption	6.6e-05	29.6067
rs12945575	17	40713071	C	T	0.751465	0.0132978	0.00241716	4.5e-08	448623	Alcohol consumption	6.61e-05	29.6343
rs7460106	8	143534777	T	C	0.764955	-0.0136271	0.00249478	4.9e-08	448623	Alcohol consumption	6.68e-05	29.9594
rs13102973	4	135900688	T	C	0.379787	-0.0119604	0.00214896	2.9e-08	448623	Alcohol consumption	6.74e-05	30.2351
rs2009367	14	79961779	T	G	0.695941	0.0126918	0.00227541	2.2e-08	448623	Alcohol consumption	6.82e-05	30.5855
rs1592732	2	2219212	C	G	0.843225	-0.0160796	0.00286552	2.9e-08	448623	Alcohol consumption	6.84e-05	30.6697
rs12761761	10	133775375	C	T	0.749088	-0.0134856	0.00240691	3.1e-08	448623	Alcohol consumption	6.84e-05	30.6714
rs489062	10	99715744	G	A	0.561974	0.0117857	0.00210267	1.8e-08	448623	Alcohol consumption	6.84e-05	30.6808
rs17698314	14	56846715	C	A	0.752737	-0.0135938	0.00242682	1.5e-08	448623	Alcohol consumption	6.88e-05	30.862
rs10188314	2	215402926	C	T	0.528799	-0.0117657	0.00208842	1.8e-08	448623	Alcohol consumption	6.9e-05	30.9508
rs1228589	3	131634826	G	A	0.75347	0.0136362	0.00242876	2.1e-08	448623	Alcohol consumption	6.91e-05	30.9929
rs149971103	22	24666311	A	G	0.98335	-0.0461066	0.00823543	2e-08	448623	Alcohol consumption	6.96e-05	31.2312
rs1377491	2	178173386	A	T	0.206639	-0.0146666	0.00257201	1.5e-08	448623	Alcohol consumption	7.05e-05	31.6433
rs72806111	5	145619857	A	G	0.746402	-0.0136844	0.00246467	3.8e-08	448623	Alcohol consumption	7.09e-05	31.8061
rs10752651	9	92201811	C	T	0.461851	0.0119533	0.00210239	1.4e-08	448623	Alcohol consumption	7.1e-05	31.8655
rs1104608	16	73912588	G	C	0.574238	0.0120939	0.0021271	1.5e-08	448623	Alcohol consumption	7.15e-05	32.0872
rs4241258	2	74226102	C	T	0.862217	0.0173541	0.00303033	1.2e-08	448623	Alcohol consumption	7.16e-05	32.1038
rs7514579	1	94051350	A	C	0.767051	0.0141805	0.00247542	5e-09	448623	Alcohol consumption	7.19e-05	32.241
rs2080720	8	30841331	C	T	0.395207	-0.0122682	0.00212938	1.2e-08	448623	Alcohol consumption	7.19e-05	32.28
rs11640905	16	13746582	C	T	0.264992	0.0136055	0.00236631	8.4e-09	448623	Alcohol consumption	7.21e-05	32.3515
rs7630012	3	38552250	A	G	0.565496	0.0121156	0.00210034	9.6e-09	448623	Alcohol consumption	7.21e-05	32.3634
rs2237021	4	55561067	T	C	0.498879	-0.0120319	0.00208578	4.1e-09	448623	Alcohol consumption	7.24e-05	32.4749
rs6030200	20	35554361	G	A	0.686239	-0.0130972	0.00225312	5.3e-09	448623	Alcohol consumption	7.39e-05	33.1416
rs111633004	5	132257191	G	A	0.835045	0.0164402	0.00280881	3.9e-09	448623	Alcohol consumption	7.45e-05	33.4065
rs9646538	18	40700878	G	T	0.59861	-0.0124481	0.00216639	5.4e-09	448623	Alcohol consumption	7.45e-05	33.4086
rs61296342	17	29707521	G	A	0.450091	-0.0123176	0.00218012	1.2e-08	448623	Alcohol consumption	7.51e-05	33.6966
rs2244598	1	216681000	T	C	0.396151	-0.0125451	0.00214683	3.5e-09	448623	Alcohol consumption	7.53e-05	33.7816
rs59979824	2	193848340	C	A	0.65859	0.0130534	0.00220135	3.5e-09	448623	Alcohol consumption	7.66e-05	34.3781
rs28741121	22	42025823	G	A	0.828045	-0.0164216	0.00279583	5.6e-09	448623	Alcohol consumption	7.68e-05	34.4542
rs4739105	8	64496159	T	C	0.212763	-0.015147	0.00257732	3.9e-09	448623	Alcohol consumption	7.69e-05	34.4824
rs2533196	7	153489530	G	A	0.533662	-0.012464	0.00212227	3.1e-09	448623	Alcohol consumption	7.73e-05	34.6917
rs61873510	10	102626510	G	T	0.672217	0.0132923	0.00227806	3.6e-09	448623	Alcohol consumption	7.79e-05	34.9333
rs2717063	2	58110969	C	A	0.414779	-0.0127328	0.00212267	1.4e-09	448623	Alcohol consumption	7.87e-05	35.3125
rs56403963	7	1946130	C	G	0.82936	-0.0167354	0.00277526	6.2e-09	448623	Alcohol consumption	7.93e-05	35.5664
rs2799056	1	940005	A	G	0.599966	-0.0129707	0.00213975	8.4e-10	448623	Alcohol consumption	8.08e-05	36.2322
rs2530482	7	74300890	A	C	0.715003	0.0140822	0.00236533	3.8e-09	448623	Alcohol consumption	8.08e-05	36.2605
rs117799466	15	34659517	G	C	0.662228	-0.0135119	0.00228461	2.5e-09	448623	Alcohol consumption	8.17e-05	36.6445
rs60815182	17	7604471	A	G	0.830993	0.0170549	0.00281483	1.5e-09	448623	Alcohol consumption	8.17e-05	36.656
rs118188698	15	77164686	T	C	0.944913	-0.0282162	0.00467962	3.2e-09	448623	Alcohol consumption	8.29e-05	37.1864
rs9349379	6	12903957	A	G	0.594486	-0.0131704	0.00212349	7.6e-10	448623	Alcohol consumption	8.36e-05	37.5225
rs780569	1	4569436	T	A	0.2916	0.0142432	0.00231521	1.2e-09	448623	Alcohol consumption	8.38e-05	37.6034
rs13390019	2	97797680	T	C	0.866793	0.0193214	0.0031023	8.3e-10	448623	Alcohol consumption	8.62e-05	38.6782
rs2858088	4	3268710	A	G	0.381857	-0.0138429	0.00214813	1.6e-10	448623	Alcohol consumption	9.05e-05	40.5875
rs2181328	13	49986118	A	G	0.287474	-0.0148719	0.00232633	1.7e-10	448623	Alcohol consumption	9.06e-05	40.6519
rs6887940	5	144204346	G	A	0.462321	-0.0135386	0.00209305	7.7e-11	448623	Alcohol consumption	9.11e-05	40.8849
rs7586023	2	23889134	C	G	0.323526	-0.0145694	0.00223511	5.3e-11	448623	Alcohol consumption	9.29e-05	41.6863
rs6567160	18	57829135	T	C	0.767337	0.016318	0.00246829	2.1e-11	448623	Alcohol consumption	9.51e-05	42.6578
rs9842406	3	71553132	T	G	0.566283	-0.0139203	0.0021065	2.6e-11	448623	Alcohol consumption	9.52e-05	42.7059
rs4726481	7	141668403	G	T	0.600162	0.0142611	0.00213608	2.1e-11	448623	Alcohol consumption	9.76e-05	43.7936
rs9866322	3	85650004	T	C	0.773808	-0.016732	0.00250702	3.8e-11	448623	Alcohol consumption	9.8e-05	43.9702
rs33705	5	87504285	T	C	0.356037	0.0146318	0.00218	2e-11	448623	Alcohol consumption	9.82e-05	44.0457
rs1788030	18	53045198	C	T	0.541138	0.0141903	0.00210996	3.9e-11	448623	Alcohol consumption	0.000100001	44.8669
rs8043563	16	19982353	G	C	0.262819	0.0161098	0.00238964	1.6e-11	448623	Alcohol consumption	0.000100564	45.1195
rs138993217	16	69770032	G	A	0.83266	0.019068	0.00280469	1e-11	448623	Alcohol consumption	0.000101323	45.4602
rs11223617	11	133780757	G	A	0.793732	0.0179378	0.00258503	3e-12	448623	Alcohol consumption	0.00010536	47.2715
rs113011189	3	49250007	C	T	0.909474	0.0260073	0.00375381	1.8e-12	448623	Alcohol consumption	0.000111374	49.9703
rs62466318	7	73042085	C	T	0.796664	-0.0191458	0.00259693	3e-13	448623	Alcohol consumption	0.000118759	53.2841
rs1421085	16	53800954	T	C	0.596874	0.0158428	0.00212442	8.3e-14	448623	Alcohol consumption	0.000120786	54.1938
rs17690703	17	43925297	C	T	0.736849	0.0178617	0.00236181	3.4e-14	448623	Alcohol consumption	0.000123725	55.5127
rs7117115	11	47723540	A	G	0.561638	-0.0159418	0.00212396	3.9e-14	448623	Alcohol consumption	0.000125139	56.1472
rs11787216	8	142615222	C	T	0.629463	0.0165099	0.00220283	6.1e-14	448623	Alcohol consumption	0.000127151	57.05
rs1004787	2	45159091	G	A	0.468757	-0.0160002	0.00209645	1.4e-14	448623	Alcohol consumption	0.000127503	57.208
rs838145	19	49248730	G	A	0.457727	0.0167516	0.00211101	1.3e-15	448623	Alcohol consumption	0.000139305	62.5039
rs9372625	6	98344031	G	A	0.617897	-0.0174688	0.00215312	4.6e-16	448623	Alcohol consumption	0.000144096	64.6539
rs891389	18	21087531	C	T	0.654194	0.0180764	0.00219462	4.3e-16	448623	Alcohol consumption	0.00014784	66.3341
rs35105141	16	30057148	C	T	0.597596	0.0176807	0.00212643	1.3e-16	448623	Alcohol consumption	0.000150348	67.4596
rs58905411	12	54623132	G	A	0.588978	-0.0176391	0.00212185	9.9e-17	448623	Alcohol consumption	0.000150642	67.5915
rs13135092	4	103198082	A	G	0.91669	0.0343879	0.00379233	1.6e-19	448623	Alcohol consumption	0.000180618	81.0436
rs62305780	4	100290815	C	G	0.897254	-0.0351743	0.00348387	3.3e-24	448623	Alcohol consumption	0.000228119	102.362
rs2411453	16	28632021	T	G	0.403292	-0.0229342	0.00212762	4.3e-27	448623	Alcohol consumption	0.00025315	113.597
rs11940694	4	39414993	A	G	0.394628	-0.032249	0.00215124	5.5e-51	448623	Alcohol consumption	0.000496904	223.033
rs780094	2	27741237	T	C	0.383875	-0.0361306	0.00214042	6.7e-64	448623	Alcohol consumption	0.000617503	277.196
rs1229984	4	100239319	T	C	0.0250689	-0.191657	0.00672086	1.1e-179	448623	Alcohol consumption	0.00179551	806.954
rs4955420	3	49171432	C	T	0.723828	-0.0464927	0.00850427	4.58e-08	346542	Anxiety disorders (more control exclusions) || id:finngen_R10_KRA_PSY_ANXIETY_EXMORE	0.000864201	299.739
rs1480567	16	73672949	C	T	0.261733	0.047968	0.00860221	2.46e-08	346542	Anxiety disorders (more control exclusions) || id:finngen_R10_KRA_PSY_ANXIETY_EXMORE	0.000889212	308.422
rs145274568	2	196295262	A	G	0.0978852	0.0710007	0.012768	2.69e-08	346542	Anxiety disorders (more control exclusions) || id:finngen_R10_KRA_PSY_ANXIETY_EXMORE	0.000890295	308.798
rs7981741	13	98594489	A	T	0.449295	0.042543	0.00768638	3.11e-08	346542	Anxiety disorders (more control exclusions) || id:finngen_R10_KRA_PSY_ANXIETY_EXMORE	0.000895647	310.656
rs62099231	18	53198529	A	G	0.458814	0.0432544	0.00764966	1.56e-08	346542	Anxiety disorders (more control exclusions) || id:finngen_R10_KRA_PSY_ANXIETY_EXMORE	0.000929124	322.278
rs6874581	5	120801513	G	C	0.445242	0.04362	0.00767075	1.3e-08	346542	Anxiety disorders (more control exclusions) || id:finngen_R10_KRA_PSY_ANXIETY_EXMORE	0.000939942	326.034
rs2397672	6	99893738	A	G	0.68944	0.0474339	0.00826477	9.51e-09	346542	Anxiety disorders (more control exclusions) || id:finngen_R10_KRA_PSY_ANXIETY_EXMORE	0.000963495	334.212
rs2071044	3	52813585	T	C	0.476191	-0.0444189	0.00766037	6.69e-09	346542	Anxiety disorders (more control exclusions) || id:finngen_R10_KRA_PSY_ANXIETY_EXMORE	0.000984282	341.429
rs77683334	12	22943353	T	C	0.0368745	-0.121261	0.0207452	5.06e-09	346542	Anxiety disorders (more control exclusions) || id:finngen_R10_KRA_PSY_ANXIETY_EXMORE	0.00104444	362.317
rs145281382	17	44967554	T	C	0.0513805	0.106083	0.0169065	3.5e-10	346542	Anxiety disorders (more control exclusions) || id:finngen_R10_KRA_PSY_ANXIETY_EXMORE	0.00109701	380.577
rs4619804	3	18633152	C	A	0.66052	0.0507766	0.00808434	3.37e-10	346542	Anxiety disorders (more control exclusions) || id:finngen_R10_KRA_PSY_ANXIETY_EXMORE	0.00115627	401.156
rs7502307	17	67993845	G	C	0.25164	0.0558952	0.00874866	1.67e-10	346542	Anxiety disorders (more control exclusions) || id:finngen_R10_KRA_PSY_ANXIETY_EXMORE	0.00117671	408.257
rs10092618	8	64671286	A	G	0.709086	0.0580949	0.00849686	8.07e-12	346542	Anxiety disorders (more control exclusions) || id:finngen_R10_KRA_PSY_ANXIETY_EXMORE	0.00139242	483.201
rs12083887	1	118881689	G	A	0.597584	0.0072702	0.00132699	4.3e-08	454874	Basal metabolic rate || id:ukb-b-16446	2.54e-05	11.5637
rs3812550	9	139252879	G	A	0.476058	0.00715904	0.00130952	4.6e-08	454874	Basal metabolic rate || id:ukb-b-16446	2.56e-05	11.6301
rs16891847	6	39260119	C	T	0.185033	0.00921402	0.00168248	4.3e-08	454874	Basal metabolic rate || id:ukb-b-16446	2.56e-05	11.6471
rs7109581	11	93180531	G	T	0.420053	0.00725528	0.00132488	4.3e-08	454874	Basal metabolic rate || id:ukb-b-16446	2.56e-05	11.6662
rs116337081	2	183954625	T	C	0.070084	0.0140688	0.00255557	3.7e-08	454874	Basal metabolic rate || id:ukb-b-16446	2.58e-05	11.7356
rs224048	10	64491549	A	G	0.549813	-0.00722879	0.00131062	3.5e-08	454874	Basal metabolic rate || id:ukb-b-16446	2.59e-05	11.7671
rs13225455	7	103457789	C	A	0.226138	0.00860194	0.00156605	4e-08	454874	Basal metabolic rate || id:ukb-b-16446	2.59e-05	11.7804
rs695922	5	53385529	G	A	0.836925	-0.00975526	0.00178388	4.5e-08	454874	Basal metabolic rate || id:ukb-b-16446	2.6e-05	11.8163
rs8002779	13	92015977	A	G	0.602783	-0.00737812	0.0013327	3.1e-08	454874	Basal metabolic rate || id:ukb-b-16446	2.61e-05	11.858
rs72862345	17	80527430	G	T	0.187025	-0.00927472	0.0016812	3.5e-08	454874	Basal metabolic rate || id:ukb-b-16446	2.62e-05	11.899
rs1923766	1	90063846	G	T	0.243586	-0.00842849	0.00152041	3e-08	454874	Basal metabolic rate || id:ukb-b-16446	2.62e-05	11.9081
rs10822373	10	66697966	T	C	0.503827	-0.00724421	0.00130971	3.2e-08	454874	Basal metabolic rate || id:ukb-b-16446	2.62e-05	11.9351
rs3800963	7	17979793	A	G	0.428326	-0.00732262	0.00131904	2.8e-08	454874	Basal metabolic rate || id:ukb-b-16446	2.63e-05	11.945
rs10020631	4	69353863	A	G	0.247999	-0.00839416	0.00151645	3.1e-08	454874	Basal metabolic rate || id:ukb-b-16446	2.63e-05	11.9551
rs2303792	16	70531366	T	C	0.358806	-0.00755846	0.00136284	2.9e-08	454874	Basal metabolic rate || id:ukb-b-16446	2.63e-05	11.9577
rs61828917	1	173580303	T	C	0.124874	0.0109769	0.00197511	2.7e-08	454874	Basal metabolic rate || id:ukb-b-16446	2.63e-05	11.9793
rs12047401	1	49364360	G	T	0.678933	-0.00778359	0.00139289	2.3e-08	454874	Basal metabolic rate || id:ukb-b-16446	2.64e-05	12.0147
rs2287214	12	108090518	G	A	0.397772	0.00743022	0.00133171	2.4e-08	454874	Basal metabolic rate || id:ukb-b-16446	2.65e-05	12.0318
rs11018104	10	129248044	A	T	0.408632	0.00739887	0.00134269	3.6e-08	454874	Basal metabolic rate || id:ukb-b-16446	2.65e-05	12.0352
rs573455	11	117267884	G	A	0.533718	0.00729662	0.00130919	2.5e-08	454874	Basal metabolic rate || id:ukb-b-16446	2.65e-05	12.0541
rs7503332	17	63563513	G	T	0.481758	0.00729162	0.0013227	3.5e-08	454874	Basal metabolic rate || id:ukb-b-16446	2.65e-05	12.0765
rs78149371	3	33260875	G	A	0.061422	-0.0151751	0.00271052	2.2e-08	454874	Basal metabolic rate || id:ukb-b-16446	2.66e-05	12.0778
rs35665085	22	17625915	A	G	0.055964	-0.0158734	0.00284973	2.5e-08	454874	Basal metabolic rate || id:ukb-b-16446	2.66e-05	12.1107
rs34373881	3	20432033	A	G	0.275292	-0.00817308	0.00146254	2.3e-08	454874	Basal metabolic rate || id:ukb-b-16446	2.67e-05	12.1244
rs522468	1	36653677	G	T	0.715461	0.00809448	0.001449	2.3e-08	454874	Basal metabolic rate || id:ukb-b-16446	2.67e-05	12.1349
rs34055910	17	64460104	G	A	0.378528	-0.0075316	0.00135066	2.5e-08	454874	Basal metabolic rate || id:ukb-b-16446	2.67e-05	12.1402
rs9888533	13	107854612	T	C	0.538114	0.00733353	0.00133471	3.9e-08	454874	Basal metabolic rate || id:ukb-b-16446	2.67e-05	12.1609
rs10909950	1	2764068	C	G	0.431923	-0.00738902	0.00131995	2.2e-08	454874	Basal metabolic rate || id:ukb-b-16446	2.68e-05	12.1876
rs2772435	10	28835463	A	G	0.799141	-0.00915322	0.00162917	1.9e-08	454874	Basal metabolic rate || id:ukb-b-16446	2.69e-05	12.2347
rs8006178	14	73358764	C	A	0.227939	0.00874849	0.0015611	2.1e-08	454874	Basal metabolic rate || id:ukb-b-16446	2.69e-05	12.2537
rs13185520	5	137807260	A	G	0.573746	-0.00742142	0.00131667	1.7e-08	454874	Basal metabolic rate || id:ukb-b-16446	2.69e-05	12.2544
rs13392666	2	128915057	A	T	0.221796	0.00883486	0.00156993	1.8e-08	454874	Basal metabolic rate || id:ukb-b-16446	2.69e-05	12.2568
rs148662000	1	228721530	T	G	0.063637	-0.015038	0.00267697	1.9e-08	454874	Basal metabolic rate || id:ukb-b-16446	2.7e-05	12.2593
rs11684531	2	219835489	G	A	0.13277	-0.0108229	0.00191698	1.6e-08	454874	Basal metabolic rate || id:ukb-b-16446	2.7e-05	12.2702
rs757833	7	139734697	A	C	0.327532	0.00782963	0.00139098	1.8e-08	454874	Basal metabolic rate || id:ukb-b-16446	2.7e-05	12.284
rs17042011	4	111604727	T	C	0.2071	0.00908222	0.00162937	2.5e-08	454874	Basal metabolic rate || id:ukb-b-16446	2.71e-05	12.3229
rs2093147	20	9033462	C	T	0.642977	-0.00769541	0.00137543	2.2e-08	454874	Basal metabolic rate || id:ukb-b-16446	2.72e-05	12.3676
rs11756675	6	120067932	G	A	0.257276	0.00844227	0.00149042	1.5e-08	454874	Basal metabolic rate || id:ukb-b-16446	2.72e-05	12.3901
rs72703409	4	184225295	C	G	0.065547	-0.0149291	0.00263749	1.5e-08	454874	Basal metabolic rate || id:ukb-b-16446	2.73e-05	12.4196
rs1966818	8	6279958	A	G	0.17213	0.00979691	0.00173493	1.6e-08	454874	Basal metabolic rate || id:ukb-b-16446	2.74e-05	12.4431
rs72722756	8	129186110	C	T	0.179617	0.00964794	0.00170439	1.5e-08	454874	Basal metabolic rate || id:ukb-b-16446	2.74e-05	12.4786
rs41458449	2	46929951	C	G	0.143903	-0.0105519	0.0018595	1.4e-08	454874	Basal metabolic rate || id:ukb-b-16446	2.74e-05	12.4792
rs12553221	9	37234008	A	G	0.362143	0.0077066	0.00136366	1.6e-08	454874	Basal metabolic rate || id:ukb-b-16446	2.74e-05	12.4813
rs7513326	1	159895536	A	G	0.508344	-0.00741532	0.00132349	2.1e-08	454874	Basal metabolic rate || id:ukb-b-16446	2.75e-05	12.5029
rs62460522	7	44892742	T	C	0.070093	0.0145582	0.00255687	1.2e-08	454874	Basal metabolic rate || id:ukb-b-16446	2.76e-05	12.5678
rs55854145	18	45928049	C	A	0.055057	-0.0163417	0.00288598	1.5e-08	454874	Basal metabolic rate || id:ukb-b-16446	2.78e-05	12.6399
rs77093479	17	79429575	G	C	0.165099	-0.0100463	0.00177546	1.5e-08	454874	Basal metabolic rate || id:ukb-b-16446	2.78e-05	12.6568
rs2521349	17	67503501	A	G	0.385018	0.00766547	0.00134797	1.3e-08	454874	Basal metabolic rate || id:ukb-b-16446	2.78e-05	12.6576
rs73189390	21	17383170	A	G	0.18376	-0.00963558	0.00170097	1.5e-08	454874	Basal metabolic rate || id:ukb-b-16446	2.79e-05	12.6694
rs58584712	2	112249583	A	G	0.211152	0.00915937	0.00159489	9.3e-09	454874	Basal metabolic rate || id:ukb-b-16446	2.79e-05	12.7131
rs6130953	20	44495988	G	A	0.623683	0.00773531	0.00135338	1.1e-08	454874	Basal metabolic rate || id:ukb-b-16446	2.81e-05	12.7763
rs111598585	4	171635471	T	C	0.208544	-0.00923571	0.00160974	9.6e-09	454874	Basal metabolic rate || id:ukb-b-16446	2.82e-05	12.8084
rs10886477	10	121175524	A	G	0.127597	0.0112478	0.00196367	1e-08	454874	Basal metabolic rate || id:ukb-b-16446	2.82e-05	12.8122
rs876672	16	81571600	G	A	0.085367	-0.0134395	0.00235086	1.1e-08	454874	Basal metabolic rate || id:ukb-b-16446	2.82e-05	12.8302
rs116165844	20	62610556	T	G	0.137475	-0.0109143	0.00190067	9.3e-09	454874	Basal metabolic rate || id:ukb-b-16446	2.82e-05	12.8505
rs10176567	2	58885575	T	C	0.143079	0.0107341	0.00186065	8e-09	454874	Basal metabolic rate || id:ukb-b-16446	2.83e-05	12.8523
rs78287937	11	64773101	G	T	0.089983	0.0131568	0.00228385	8.4e-09	454874	Basal metabolic rate || id:ukb-b-16446	2.83e-05	12.8956
rs17157112	7	28779946	G	T	0.470614	-0.00754855	0.00131324	9e-09	454874	Basal metabolic rate || id:ukb-b-16446	2.84e-05	12.915
rs6777784	3	62376645	T	G	0.61684	0.00776083	0.00133881	6.8e-09	454874	Basal metabolic rate || id:ukb-b-16446	2.85e-05	12.9509
rs35050648	19	46991243	T	G	0.235996	0.00889578	0.001541	7.8e-09	454874	Basal metabolic rate || id:ukb-b-16446	2.85e-05	12.9808
rs10260993	7	55884295	G	T	0.195965	-0.00951646	0.00164746	7.6e-09	454874	Basal metabolic rate || id:ukb-b-16446	2.85e-05	12.9818
rs36100359	14	21578007	A	G	0.139419	-0.0109224	0.00188704	7.1e-09	454874	Basal metabolic rate || id:ukb-b-16446	2.86e-05	13.0221
rs281385	19	49217261	G	A	0.879224	-0.0116276	0.00200995	7.3e-09	454874	Basal metabolic rate || id:ukb-b-16446	2.87e-05	13.0615
rs1846221	10	4667302	C	G	0.175175	-0.00997293	0.00174255	1e-08	454874	Basal metabolic rate || id:ukb-b-16446	2.87e-05	13.0741
rs56130943	14	105906522	C	A	0.233138	0.00898677	0.00158888	1.5e-08	454874	Basal metabolic rate || id:ukb-b-16446	2.89e-05	13.1362
rs236587	17	68203915	C	T	0.737225	-0.00863462	0.00150095	8.8e-09	454874	Basal metabolic rate || id:ukb-b-16446	2.89e-05	13.1402
rs3129962	6	32379383	C	G	0.19628	-0.00958061	0.00164137	5.3e-09	454874	Basal metabolic rate || id:ukb-b-16446	2.9e-05	13.1734
rs4253755	22	46615376	A	G	0.128471	0.01138	0.00197159	7.8e-09	454874	Basal metabolic rate || id:ukb-b-16446	2.9e-05	13.1918
rs11663903	18	32762592	A	G	0.429036	0.00769466	0.00132531	6.4e-09	454874	Basal metabolic rate || id:ukb-b-16446	2.9e-05	13.1951
rs5017213	1	217893504	C	T	0.355094	0.00798903	0.00136064	4.3e-09	454874	Basal metabolic rate || id:ukb-b-16446	2.92e-05	13.2972
rs34268501	8	22460204	G	A	0.336686	-0.00809303	0.00138458	5.1e-09	454874	Basal metabolic rate || id:ukb-b-16446	2.93e-05	13.3076
rs12200061	6	83487443	A	G	0.405335	-0.00779678	0.00132884	4.4e-09	454874	Basal metabolic rate || id:ukb-b-16446	2.93e-05	13.3306
rs1717726	7	38104907	A	T	0.650765	0.00803578	0.00136833	4.3e-09	454874	Basal metabolic rate || id:ukb-b-16446	2.94e-05	13.3515
rs4980826	12	578349	A	C	0.396044	0.00783333	0.00133246	4.1e-09	454874	Basal metabolic rate || id:ukb-b-16446	2.94e-05	13.3528
rs76116290	6	31834769	G	C	0.045805	-0.0183262	0.00311366	4e-09	454874	Basal metabolic rate || id:ukb-b-16446	2.94e-05	13.3545
rs1447498	2	205388729	G	A	0.770272	-0.00911856	0.00154873	3.9e-09	454874	Basal metabolic rate || id:ukb-b-16446	2.94e-05	13.3857
rs2192158	4	55505360	G	A	0.553156	-0.00771723	0.00130938	3.8e-09	454874	Basal metabolic rate || id:ukb-b-16446	2.94e-05	13.3924
rs6500249	16	49778147	G	A	0.734707	-0.00869418	0.00148788	5.1e-09	454874	Basal metabolic rate || id:ukb-b-16446	2.95e-05	13.4038
rs1176314	13	81221014	G	T	0.550292	-0.00772598	0.00132225	5.1e-09	454874	Basal metabolic rate || id:ukb-b-16446	2.95e-05	13.4389
rs12129705	1	120191044	T	A	0.127143	-0.01155	0.0019887	6.3e-09	454874	Basal metabolic rate || id:ukb-b-16446	2.96e-05	13.4689
rs117034105	14	53531085	C	T	0.048741	0.0178877	0.00321366	2.6e-08	454874	Basal metabolic rate || id:ukb-b-16446	2.97e-05	13.4969
rs29946	19	34299865	C	T	0.557057	0.00775755	0.00133939	7e-09	454874	Basal metabolic rate || id:ukb-b-16446	2.97e-05	13.5092
rs3990738	4	152295198	G	A	0.542731	-0.00773855	0.00138239	2.2e-08	454874	Basal metabolic rate || id:ukb-b-16446	2.97e-05	13.521
rs118173451	22	28356600	C	T	0.016153	-0.0305827	0.00527739	6.8e-09	454874	Basal metabolic rate || id:ukb-b-16446	2.97e-05	13.5227
rs9985795	4	135213286	C	T	0.482766	-0.00771579	0.00130846	3.7e-09	454874	Basal metabolic rate || id:ukb-b-16446	2.97e-05	13.5244
rs284315	1	10734800	G	A	0.498269	-0.00773208	0.00129895	2.6e-09	454874	Basal metabolic rate || id:ukb-b-16446	2.99e-05	13.5975
rs9800418	5	77641008	C	T	0.244699	0.00899503	0.00152376	3.6e-09	454874	Basal metabolic rate || id:ukb-b-16446	2.99e-05	13.6047
rs752070	2	74824970	G	A	0.126291	0.0116486	0.00196117	2.9e-09	454874	Basal metabolic rate || id:ukb-b-16446	2.99e-05	13.6213
rs2611732	5	95855576	G	A	0.601955	0.00790625	0.00133122	2.9e-09	454874	Basal metabolic rate || id:ukb-b-16446	3e-05	13.626
rs7683836	4	180167906	A	G	0.55726	-0.00779994	0.00131654	3.1e-09	454874	Basal metabolic rate || id:ukb-b-16446	3e-05	13.6559
rs7612882	3	30078634	A	G	0.546427	0.0077833	0.00131175	3e-09	454874	Basal metabolic rate || id:ukb-b-16446	3e-05	13.6596
rs11205354	1	150249101	A	C	0.444267	-0.00780795	0.00131711	3.1e-09	454874	Basal metabolic rate || id:ukb-b-16446	3.01e-05	13.6936
rs34825238	12	103328352	T	G	0.254903	0.00891151	0.00151769	4.3e-09	454874	Basal metabolic rate || id:ukb-b-16446	3.02e-05	13.7222
rs11175890	12	66118509	T	C	0.266857	-0.00879055	0.00150876	5.7e-09	454874	Basal metabolic rate || id:ukb-b-16446	3.02e-05	13.7541
rs112544217	2	20222686	T	C	0.022151	-0.0264382	0.00453066	5.4e-09	454874	Basal metabolic rate || id:ukb-b-16446	3.03e-05	13.774
rs12123505	1	203791049	G	C	0.719395	-0.00869516	0.001453	2.2e-09	454874	Basal metabolic rate || id:ukb-b-16446	3.05e-05	13.8851
rs223942	4	12912629	G	A	0.615123	-0.00803457	0.00133886	2e-09	454874	Basal metabolic rate || id:ukb-b-16446	3.06e-05	13.9041
rs7519259	1	66434743	A	G	0.52834	0.00783987	0.00130933	2.1e-09	454874	Basal metabolic rate || id:ukb-b-16446	3.06e-05	13.9345
rs4740292	9	134468311	G	A	0.833857	0.0105302	0.00175913	2.2e-09	454874	Basal metabolic rate || id:ukb-b-16446	3.07e-05	13.9759
rs1421035	10	131136401	T	C	0.347774	0.00823696	0.00138281	2.6e-09	454874	Basal metabolic rate || id:ukb-b-16446	3.08e-05	14.0011
rs17069647	6	108917688	A	T	0.09381	-0.0134891	0.00223542	1.6e-09	454874	Basal metabolic rate || id:ukb-b-16446	3.09e-05	14.0724
rs7994783	13	41661922	G	T	0.301753	-0.00858967	0.00142621	1.7e-09	454874	Basal metabolic rate || id:ukb-b-16446	3.11e-05	14.1432
rs1407031	20	6542634	T	C	0.397363	-0.0080639	0.00134181	1.9e-09	454874	Basal metabolic rate || id:ukb-b-16446	3.11e-05	14.1666
rs10843397	12	29529523	T	C	0.241787	0.00922078	0.00152174	1.4e-09	454874	Basal metabolic rate || id:ukb-b-16446	3.12e-05	14.1805
rs12199246	6	41999809	A	G	0.087353	0.0140186	0.0023162	1.4e-09	454874	Basal metabolic rate || id:ukb-b-16446	3.13e-05	14.2535
rs8017780	14	103987305	A	C	0.212955	-0.00967111	0.00160552	1.7e-09	454874	Basal metabolic rate || id:ukb-b-16446	3.14e-05	14.2618
rs1553065	4	115036831	A	G	0.430371	-0.00801003	0.0013193	1.3e-09	454874	Basal metabolic rate || id:ukb-b-16446	3.15e-05	14.3099
rs4648626	1	2200390	A	C	0.456984	0.00796635	0.00130857	1.1e-09	454874	Basal metabolic rate || id:ukb-b-16446	3.15e-05	14.3273
rs10887571	10	88030441	T	C	0.447749	0.0079828	0.00132353	1.6e-09	454874	Basal metabolic rate || id:ukb-b-16446	3.15e-05	14.3356
rs3853474	5	141816555	T	C	0.376997	-0.00819663	0.0013444	1.1e-09	454874	Basal metabolic rate || id:ukb-b-16446	3.16e-05	14.3559
rs7933085	11	130796248	G	A	0.507507	0.00797215	0.00131383	1.3e-09	454874	Basal metabolic rate || id:ukb-b-16446	3.18e-05	14.4519
rs2578246	9	90835589	A	G	0.808521	-0.0101396	0.001661	1e-09	454874	Basal metabolic rate || id:ukb-b-16446	3.18e-05	14.4806
rs76307059	6	169000888	G	C	0.04639	-0.0189808	0.0031089	1e-09	454874	Basal metabolic rate || id:ukb-b-16446	3.19e-05	14.4996
rs2422054	5	161382474	A	T	0.631031	0.00827496	0.00135244	9.4e-10	454874	Basal metabolic rate || id:ukb-b-16446	3.19e-05	14.5046
rs11688707	2	241843564	A	G	0.36447	0.00829802	0.00136638	1.3e-09	454874	Basal metabolic rate || id:ukb-b-16446	3.19e-05	14.5104
rs12731187	1	202013757	T	C	0.358149	-0.00833265	0.00137078	1.2e-09	454874	Basal metabolic rate || id:ukb-b-16446	3.19e-05	14.521
rs113619763	22	46399175	T	A	0.062478	0.0165208	0.00271128	1.1e-09	454874	Basal metabolic rate || id:ukb-b-16446	3.2e-05	14.5447
rs3778934	7	39445385	C	A	0.340627	-0.00844009	0.00137754	9e-10	454874	Basal metabolic rate || id:ukb-b-16446	3.2e-05	14.5558
rs2276190	18	63430340	A	G	0.27745	0.00893662	0.00146376	1e-09	454874	Basal metabolic rate || id:ukb-b-16446	3.2e-05	14.5657
rs3110496	17	27917771	G	A	0.686149	0.00862754	0.00140812	9e-10	454874	Basal metabolic rate || id:ukb-b-16446	3.21e-05	14.5831
rs7731023	5	36181627	G	A	0.57435	0.00810515	0.00131768	7.7e-10	454874	Basal metabolic rate || id:ukb-b-16446	3.21e-05	14.6112
rs1418433	6	44752568	A	G	0.587627	-0.00816102	0.00132352	7e-10	454874	Basal metabolic rate || id:ukb-b-16446	3.23e-05	14.683
rs37964	7	8004981	T	A	0.466191	0.00805954	0.00130947	7.5e-10	454874	Basal metabolic rate || id:ukb-b-16446	3.23e-05	14.7063
rs7755185	6	152339615	G	A	0.311107	0.00868653	0.00140815	6.9e-10	454874	Basal metabolic rate || id:ukb-b-16446	3.23e-05	14.7125
rs17010961	4	86723103	A	T	0.139413	-0.0116385	0.00189069	7.5e-10	454874	Basal metabolic rate || id:ukb-b-16446	3.25e-05	14.7851
rs7111235	11	133658661	C	T	0.493519	0.00809152	0.00131359	7.3e-10	454874	Basal metabolic rate || id:ukb-b-16446	3.27e-05	14.8888
rs1008158	9	113828811	G	A	0.341736	0.00853255	0.00138535	7.3e-10	454874	Basal metabolic rate || id:ukb-b-16446	3.28e-05	14.8999
rs73093103	5	50658010	T	A	0.034036	0.0223248	0.00360981	6.2e-10	454874	Basal metabolic rate || id:ukb-b-16446	3.28e-05	14.9076
rs4567604	13	59204270	T	G	0.193217	-0.0102635	0.00166535	7.1e-10	454874	Basal metabolic rate || id:ukb-b-16446	3.28e-05	14.9392
rs13085472	3	171129859	C	T	0.666367	-0.00860359	0.00138787	5.7e-10	454874	Basal metabolic rate || id:ukb-b-16446	3.29e-05	14.9718
rs5771118	22	50714289	C	T	0.741601	0.0093015	0.00150603	6.6e-10	454874	Basal metabolic rate || id:ukb-b-16446	3.32e-05	15.0835
rs34227797	4	159982551	C	G	0.310277	0.00881664	0.00141025	4.1e-10	454874	Basal metabolic rate || id:ukb-b-16446	3.33e-05	15.1344
rs16996657	20	15816236	C	T	0.127758	0.0122225	0.00196475	4.9e-10	454874	Basal metabolic rate || id:ukb-b-16446	3.33e-05	15.1453
rs11196652	10	115949262	A	G	0.244465	0.0095082	0.0015253	4.6e-10	454874	Basal metabolic rate || id:ukb-b-16446	3.34e-05	15.1915
rs12694042	2	207029825	T	C	0.501754	-0.00818043	0.0013069	3.9e-10	454874	Basal metabolic rate || id:ukb-b-16446	3.35e-05	15.2202
rs2756895	9	35686564	T	C	0.518179	0.00819904	0.00130931	3.8e-10	454874	Basal metabolic rate || id:ukb-b-16446	3.36e-05	15.2695
rs11833839	12	132560957	T	C	0.05692	0.0177239	0.00282198	3.4e-10	454874	Basal metabolic rate || id:ukb-b-16446	3.37e-05	15.3414
rs115056380	1	111338672	A	G	0.048302	-0.0191573	0.00303742	2.8e-10	454874	Basal metabolic rate || id:ukb-b-16446	3.37e-05	15.3485
rs2293176	7	140244627	A	G	0.334328	0.00870955	0.0013842	3.1e-10	454874	Basal metabolic rate || id:ukb-b-16446	3.38e-05	15.3588
rs67141907	13	42805360	T	C	0.149191	0.011541	0.00184274	3.8e-10	454874	Basal metabolic rate || id:ukb-b-16446	3.38e-05	15.3814
rs12156265	8	144848756	A	G	0.590473	0.00836559	0.00133042	3.2e-10	454874	Basal metabolic rate || id:ukb-b-16446	3.38e-05	15.3961
rs36695	5	127549187	A	G	0.504435	-0.00823014	0.00130468	2.8e-10	454874	Basal metabolic rate || id:ukb-b-16446	3.39e-05	15.4047
rs532499	13	30165465	C	T	0.741371	-0.00940453	0.0014957	3.2e-10	454874	Basal metabolic rate || id:ukb-b-16446	3.39e-05	15.4284
rs1910466	3	147086268	C	T	0.49815	-0.00823868	0.00131119	3.3e-10	454874	Basal metabolic rate || id:ukb-b-16446	3.39e-05	15.4377
rs8024244	15	75822230	A	G	0.251415	0.00950365	0.00150675	2.8e-10	454874	Basal metabolic rate || id:ukb-b-16446	3.4e-05	15.4649
rs9788443	14	23878279	C	T	0.047886	0.0193132	0.00306763	3.1e-10	454874	Basal metabolic rate || id:ukb-b-16446	3.4e-05	15.4718
rs2016469	3	108023965	A	G	0.371601	0.0085388	0.00135871	3.3e-10	454874	Basal metabolic rate || id:ukb-b-16446	3.41e-05	15.4896
rs254963	5	171224403	G	A	0.446529	-0.00831058	0.00132134	3.2e-10	454874	Basal metabolic rate || id:ukb-b-16446	3.41e-05	15.5289
rs12926311	16	406427	C	G	0.353548	-0.00865176	0.0013711	2.8e-10	454874	Basal metabolic rate || id:ukb-b-16446	3.42e-05	15.5642
rs10511111	3	80599757	C	T	0.309418	0.00894809	0.00141074	2.3e-10	454874	Basal metabolic rate || id:ukb-b-16446	3.42e-05	15.5652
rs700768	9	88937617	A	T	0.335262	0.00876787	0.00138358	2.3e-10	454874	Basal metabolic rate || id:ukb-b-16446	3.43e-05	15.5868
rs878347	9	133431902	C	T	0.366724	-0.00858961	0.00135622	2.4e-10	454874	Basal metabolic rate || id:ukb-b-16446	3.43e-05	15.5888
rs62466118	7	92716556	A	G	0.027602	-0.0252668	0.00417649	1.5e-09	454874	Basal metabolic rate || id:ukb-b-16446	3.43e-05	15.589
rs12294689	11	12890358	C	A	0.103639	0.0135895	0.00215336	2.8e-10	454874	Basal metabolic rate || id:ukb-b-16446	3.43e-05	15.608
rs4635681	3	152310614	G	A	0.15625	0.0114204	0.00179371	1.9e-10	454874	Basal metabolic rate || id:ukb-b-16446	3.44e-05	15.6434
rs3744806	17	38351626	G	C	0.299683	0.00905177	0.00142542	2.1e-10	454874	Basal metabolic rate || id:ukb-b-16446	3.44e-05	15.6444
rs35679149	6	43604167	G	A	0.026763	-0.0256986	0.00403687	1.9e-10	454874	Basal metabolic rate || id:ukb-b-16446	3.44e-05	15.6497
rs115946508	7	150497496	A	C	0.111477	-0.0131783	0.00208725	2.7e-10	454874	Basal metabolic rate || id:ukb-b-16446	3.44e-05	15.6497
rs62439025	6	166592164	C	G	0.152295	0.0115451	0.00181986	2.2e-10	454874	Basal metabolic rate || id:ukb-b-16446	3.44e-05	15.6552
rs2650965	20	6709838	G	A	0.32959	-0.00883844	0.00139697	2.5e-10	454874	Basal metabolic rate || id:ukb-b-16446	3.45e-05	15.7036
rs4268495	11	28645341	C	G	0.373755	-0.00859364	0.00134879	1.9e-10	454874	Basal metabolic rate || id:ukb-b-16446	3.46e-05	15.7261
rs225111	1	8124315	A	C	0.432334	-0.00839265	0.00131553	1.8e-10	454874	Basal metabolic rate || id:ukb-b-16446	3.46e-05	15.727
rs11142700	9	73757155	C	T	0.408316	-0.00846226	0.00133218	2.1e-10	454874	Basal metabolic rate || id:ukb-b-16446	3.46e-05	15.7396
rs11616283	13	21493853	C	T	0.139891	0.0120112	0.00191567	3.6e-10	454874	Basal metabolic rate || id:ukb-b-16446	3.47e-05	15.7925
rs145391487	14	35659519	A	G	0.108466	-0.0133982	0.00212047	2.6e-10	454874	Basal metabolic rate || id:ukb-b-16446	3.47e-05	15.7928
rs7613368	3	61267398	C	T	0.259949	-0.00950964	0.00149038	1.8e-10	454874	Basal metabolic rate || id:ukb-b-16446	3.48e-05	15.8275
rs1657222	10	34837139	A	G	0.395636	0.00854007	0.0013401	1.9e-10	454874	Basal metabolic rate || id:ukb-b-16446	3.49e-05	15.8654
rs10939792	4	18483405	G	C	0.320253	0.00895366	0.0013974	1.5e-10	454874	Basal metabolic rate || id:ukb-b-16446	3.49e-05	15.8773
rs8074074	17	17407816	T	C	0.754654	0.0097164	0.00152441	1.8e-10	454874	Basal metabolic rate || id:ukb-b-16446	3.5e-05	15.9027
rs117451679	12	17245591	G	A	0.106084	0.0135835	0.00215195	2.8e-10	454874	Basal metabolic rate || id:ukb-b-16446	3.5e-05	15.9186
rs6563808	13	40766662	C	T	0.734451	-0.00947554	0.00148752	1.9e-10	454874	Basal metabolic rate || id:ukb-b-16446	3.5e-05	15.9312
rs2569993	3	12926096	C	T	0.320263	0.00897591	0.00140133	1.5e-10	454874	Basal metabolic rate || id:ukb-b-16446	3.51e-05	15.9566
rs12888955	14	103256877	A	G	0.65728	-0.0088472	0.0013762	1.3e-10	454874	Basal metabolic rate || id:ukb-b-16446	3.53e-05	16.0412
rs10995366	10	52772113	A	G	0.251204	-0.00969709	0.00151422	1.5e-10	454874	Basal metabolic rate || id:ukb-b-16446	3.54e-05	16.0919
rs11756783	6	101118109	T	A	0.462485	-0.00844619	0.00130871	1.1e-10	454874	Basal metabolic rate || id:ukb-b-16446	3.55e-05	16.1341
rs7969505	12	12827900	C	G	0.114156	-0.0132618	0.00206669	1.4e-10	454874	Basal metabolic rate || id:ukb-b-16446	3.56e-05	16.1806
rs112758380	11	14296329	A	G	0.056834	0.0182293	0.00283425	1.3e-10	454874	Basal metabolic rate || id:ukb-b-16446	3.56e-05	16.2058
rs7188009	16	81660642	A	G	0.404392	0.00860092	0.00133307	1.1e-10	454874	Basal metabolic rate || id:ukb-b-16446	3.56e-05	16.2102
rs12364470	11	134601012	G	T	0.164516	0.01142	0.00176195	9.1e-11	454874	Basal metabolic rate || id:ukb-b-16446	3.59e-05	16.3085
rs2122823	7	25939161	T	C	0.210646	0.0104514	0.00161914	1.1e-10	454874	Basal metabolic rate || id:ukb-b-16446	3.63e-05	16.5238
rs165656	22	19948863	C	G	0.517379	0.00853112	0.00132081	1.1e-10	454874	Basal metabolic rate || id:ukb-b-16446	3.63e-05	16.5334
rs1941697	18	31251276	A	G	0.449181	0.00857243	0.00131469	7e-11	454874	Basal metabolic rate || id:ukb-b-16446	3.64e-05	16.5414
rs10058393	5	277617	T	C	0.129097	0.0127346	0.00194524	5.9e-11	454874	Basal metabolic rate || id:ukb-b-16446	3.65e-05	16.5879
rs74032128	15	99495351	G	A	0.032831	0.0239832	0.00368119	7.3e-11	454874	Basal metabolic rate || id:ukb-b-16446	3.65e-05	16.6164
rs11525873	7	138817193	C	T	0.097688	-0.014398	0.00220291	6.3e-11	454874	Basal metabolic rate || id:ukb-b-16446	3.65e-05	16.6241
rs17400325	2	178565913	C	T	0.041571	0.0214225	0.00325788	4.8e-11	454874	Basal metabolic rate || id:ukb-b-16446	3.66e-05	16.6351
rs10775406	17	46197755	G	A	0.759762	-0.0100176	0.00152969	5.8e-11	454874	Basal metabolic rate || id:ukb-b-16446	3.66e-05	16.6641
rs9327336	5	123990270	C	T	0.343065	0.00904042	0.00137301	4.6e-11	454874	Basal metabolic rate || id:ukb-b-16446	3.68e-05	16.7576
rs3925	8	38281658	A	G	0.24484	-0.0100016	0.00152098	4.8e-11	454874	Basal metabolic rate || id:ukb-b-16446	3.7e-05	16.8266
rs10945541	6	158740218	G	A	0.664784	-0.00912244	0.00138028	3.9e-11	454874	Basal metabolic rate || id:ukb-b-16446	3.71e-05	16.8718
rs112685832	1	155822629	A	C	0.115449	0.0134847	0.00207014	7.3e-11	454874	Basal metabolic rate || id:ukb-b-16446	3.71e-05	16.8939
rs56383938	7	74097622	G	A	0.087161	-0.0153116	0.00231159	3.5e-11	454874	Basal metabolic rate || id:ukb-b-16446	3.73e-05	16.9704
rs13125807	4	54351220	T	C	0.142089	0.012373	0.00187576	4.2e-11	454874	Basal metabolic rate || id:ukb-b-16446	3.73e-05	16.9781
rs147233090	15	44028047	T	C	0.024753	-0.0278222	0.0042362	5.1e-11	454874	Basal metabolic rate || id:ukb-b-16446	3.74e-05	17.0005
rs28605759	1	38399816	A	G	0.454315	-0.00868595	0.00130583	2.9e-11	454874	Basal metabolic rate || id:ukb-b-16446	3.74e-05	17.0165
rs754635	3	42305131	G	C	0.886584	0.013669	0.00205317	2.8e-11	454874	Basal metabolic rate || id:ukb-b-16446	3.76e-05	17.0924
rs112560164	14	93112924	A	G	0.190615	0.0110362	0.00166849	3.7e-11	454874	Basal metabolic rate || id:ukb-b-16446	3.76e-05	17.0957
rs17197114	14	21894526	C	T	0.177019	0.0113614	0.00172555	4.6e-11	454874	Basal metabolic rate || id:ukb-b-16446	3.76e-05	17.1084
rs2439823	10	99778226	G	A	0.545577	0.00871284	0.00131549	3.5e-11	454874	Basal metabolic rate || id:ukb-b-16446	3.76e-05	17.1227
rs252938	5	5496480	T	C	0.648993	-0.00910474	0.00137867	4e-11	454874	Basal metabolic rate || id:ukb-b-16446	3.78e-05	17.1801
rs4819021	21	46466927	C	T	0.476836	-0.00870115	0.00132499	5.1e-11	454874	Basal metabolic rate || id:ukb-b-16446	3.78e-05	17.1829
rs3730071	12	49168798	A	C	0.030239	-0.0253904	0.00381065	2.7e-11	454874	Basal metabolic rate || id:ukb-b-16446	3.78e-05	17.1991
rs867529	2	88913273	C	G	0.279423	0.00970483	0.00144774	2e-11	454874	Basal metabolic rate || id:ukb-b-16446	3.79e-05	17.2526
rs10404726	19	18834514	T	C	0.465535	-0.00873648	0.00131378	2.9e-11	454874	Basal metabolic rate || id:ukb-b-16446	3.8e-05	17.2775
rs1179905	6	90322922	G	A	0.195096	0.0110378	0.00165223	2.4e-11	454874	Basal metabolic rate || id:ukb-b-16446	3.83e-05	17.4058
rs4912905	5	142730376	C	G	0.249385	-0.0101215	0.00151463	2.3e-11	454874	Basal metabolic rate || id:ukb-b-16446	3.84e-05	17.4467
rs10188231	2	142297493	G	C	0.185795	-0.0112849	0.00167337	1.5e-11	454874	Basal metabolic rate || id:ukb-b-16446	3.85e-05	17.5267
rs9960619	18	33040095	T	C	0.344312	0.00924746	0.00137783	1.9e-11	454874	Basal metabolic rate || id:ukb-b-16446	3.86e-05	17.5643
rs10740991	10	22058137	C	G	0.717732	-0.00976793	0.0014525	1.8e-11	454874	Basal metabolic rate || id:ukb-b-16446	3.87e-05	17.5859
rs2699433	4	3482554	T	C	0.147566	-0.0124255	0.00185673	2.2e-11	454874	Basal metabolic rate || id:ukb-b-16446	3.88e-05	17.669
rs726547	15	51530167	A	G	0.046011	-0.0210679	0.00312635	1.6e-11	454874	Basal metabolic rate || id:ukb-b-16446	3.9e-05	17.7249
rs6597975	11	838842	G	C	0.543872	0.00886366	0.00131855	1.8e-11	454874	Basal metabolic rate || id:ukb-b-16446	3.9e-05	17.7315
rs8064547	17	36951278	A	G	0.520468	0.00884738	0.00130938	1.4e-11	454874	Basal metabolic rate || id:ukb-b-16446	3.91e-05	17.7737
rs73004967	19	19717056	G	A	0.068514	-0.0174994	0.00260109	1.7e-11	454874	Basal metabolic rate || id:ukb-b-16446	3.91e-05	17.7803
rs2789366	1	235508270	A	G	0.346285	-0.00930269	0.00136706	1e-11	454874	Basal metabolic rate || id:ukb-b-16446	3.92e-05	17.8228
rs6772164	3	196078149	A	C	0.357905	0.00923475	0.00136085	1.2e-11	454874	Basal metabolic rate || id:ukb-b-16446	3.92e-05	17.8301
rs11545482	2	70315987	T	C	0.020452	-0.0313468	0.00459222	8.7e-12	454874	Basal metabolic rate || id:ukb-b-16446	3.94e-05	17.9095
rs4311660	8	23166656	A	C	0.724781	-0.0099406	0.00146942	1.3e-11	454874	Basal metabolic rate || id:ukb-b-16446	3.94e-05	17.9327
rs76067562	9	99500978	T	G	0.095474	0.0151085	0.00222418	1.1e-11	454874	Basal metabolic rate || id:ukb-b-16446	3.94e-05	17.9343
rs17443541	2	200402624	C	T	0.189361	-0.0113384	0.00167783	1.4e-11	454874	Basal metabolic rate || id:ukb-b-16446	3.95e-05	17.9539
rs6493780	15	55656840	G	A	0.093119	-0.0153173	0.00227696	1.7e-11	454874	Basal metabolic rate || id:ukb-b-16446	3.96e-05	18.0256
rs34017457	16	67166731	A	G	0.006951	0.0536255	0.00786094	9e-12	454874	Basal metabolic rate || id:ukb-b-16446	3.97e-05	18.0591
rs17115481	5	153358226	A	G	0.269719	-0.0100395	0.00147207	9.1e-12	454874	Basal metabolic rate || id:ukb-b-16446	3.97e-05	18.0618
rs7301341	12	94083105	C	T	0.32651	-0.00952189	0.00139241	8e-12	454874	Basal metabolic rate || id:ukb-b-16446	3.99e-05	18.1389
rs2866719	7	70106061	T	C	0.368848	0.00925657	0.00135838	9.5e-12	454874	Basal metabolic rate || id:ukb-b-16446	3.99e-05	18.1476
rs17363646	1	86823503	G	A	0.135708	0.0130495	0.00189697	6e-12	454874	Basal metabolic rate || id:ukb-b-16446	3.99e-05	18.1715
rs62246311	3	9498143	A	G	0.102326	0.0147465	0.00214968	6.9e-12	454874	Basal metabolic rate || id:ukb-b-16446	3.99e-05	18.1727
rs35874463	15	67457698	G	A	0.057663	0.019188	0.00280331	7.7e-12	454874	Basal metabolic rate || id:ukb-b-16446	4e-05	18.2012
rs12213070	6	12131542	A	G	0.346306	-0.00941059	0.00136783	6e-12	454874	Basal metabolic rate || id:ukb-b-16446	4.01e-05	18.2392
rs73619441	20	61564901	G	T	0.144223	-0.0127485	0.00186613	8.4e-12	454874	Basal metabolic rate || id:ukb-b-16446	4.01e-05	18.2495
rs212526	1	21584941	C	T	0.600778	0.00918369	0.00132851	4.8e-12	454874	Basal metabolic rate || id:ukb-b-16446	4.05e-05	18.4035
rs77848106	1	107971673	A	C	0.295519	-0.00987566	0.00143642	6.2e-12	454874	Basal metabolic rate || id:ukb-b-16446	4.06e-05	18.4724
rs505575	5	111256812	C	T	0.672511	-0.00960709	0.00139268	5.3e-12	454874	Basal metabolic rate || id:ukb-b-16446	4.07e-05	18.4934
rs12889702	14	42894143	C	A	0.312845	0.00973597	0.00141346	5.7e-12	454874	Basal metabolic rate || id:ukb-b-16446	4.08e-05	18.5387
rs7912286	10	114693230	G	A	0.601963	-0.0092244	0.00134708	7.5e-12	454874	Basal metabolic rate || id:ukb-b-16446	4.08e-05	18.5484
rs3845344	1	75001480	T	C	0.391167	0.00926286	0.00133291	3.7e-12	454874	Basal metabolic rate || id:ukb-b-16446	4.09e-05	18.5903
rs11097755	4	102709308	C	T	0.443078	0.00912672	0.00131198	3.5e-12	454874	Basal metabolic rate || id:ukb-b-16446	4.11e-05	18.7
rs7245985	19	30710410	G	T	0.207561	-0.0112124	0.0016161	4e-12	454874	Basal metabolic rate || id:ukb-b-16446	4.14e-05	18.8125
rs1837367	2	111874551	A	G	0.482823	0.00910423	0.00130859	3.5e-12	454874	Basal metabolic rate || id:ukb-b-16446	4.14e-05	18.83
rs34147411	16	68081246	T	C	0.146051	0.0128979	0.00186768	5e-12	454874	Basal metabolic rate || id:ukb-b-16446	4.15e-05	18.8761
rs112957890	14	36220876	G	A	0.264845	0.0103235	0.00149751	5.4e-12	454874	Basal metabolic rate || id:ukb-b-16446	4.15e-05	18.8783
rs4132132	4	31001301	C	T	0.444232	0.00916883	0.00132486	4.5e-12	454874	Basal metabolic rate || id:ukb-b-16446	4.15e-05	18.8829
rs836511	7	6458319	G	A	0.199498	0.0114237	0.00163348	2.7e-12	454874	Basal metabolic rate || id:ukb-b-16446	4.17e-05	18.9606
rs13059004	3	38601237	C	A	0.478061	0.00915217	0.00132287	4.6e-12	454874	Basal metabolic rate || id:ukb-b-16446	4.18e-05	19.0147
rs7321045	13	97034410	A	G	0.448796	0.0092283	0.00132477	3.3e-12	454874	Basal metabolic rate || id:ukb-b-16446	4.21e-05	19.1665
rs55758152	5	171317318	A	G	0.325968	0.00980037	0.00140759	3.3e-12	454874	Basal metabolic rate || id:ukb-b-16446	4.22e-05	19.199
rs5019542	6	51738352	T	C	0.636328	-0.00956176	0.00135423	1.7e-12	454874	Basal metabolic rate || id:ukb-b-16446	4.23e-05	19.2488
rs6575340	14	94023972	A	G	0.63603	0.00957281	0.00136252	2.1e-12	454874	Basal metabolic rate || id:ukb-b-16446	4.24e-05	19.3001
rs1927635	9	16461905	C	T	0.354175	0.00963773	0.00138172	3.1e-12	454874	Basal metabolic rate || id:ukb-b-16446	4.25e-05	19.3295
rs17454077	4	87631532	G	A	0.035591	0.0248864	0.00352429	1.6e-12	454874	Basal metabolic rate || id:ukb-b-16446	4.25e-05	19.3403
rs12764498	10	5042294	C	T	0.117515	-0.0143303	0.00204045	2.2e-12	454874	Basal metabolic rate || id:ukb-b-16446	4.26e-05	19.3753
rs12209223	6	76164589	A	C	0.101303	0.0152981	0.00216793	1.7e-12	454874	Basal metabolic rate || id:ukb-b-16446	4.26e-05	19.3842
rs74048171	11	2093603	A	C	0.258341	-0.0105535	0.00149444	1.6e-12	454874	Basal metabolic rate || id:ukb-b-16446	4.27e-05	19.4146
rs284662	19	41932275	C	T	0.619781	-0.00952649	0.00134717	1.5e-12	454874	Basal metabolic rate || id:ukb-b-16446	4.28e-05	19.457
rs16916881	8	95566270	A	C	0.235389	-0.0109103	0.00153734	1.3e-12	454874	Basal metabolic rate || id:ukb-b-16446	4.28e-05	19.4912
rs1813212	11	89301382	G	A	0.445652	-0.00931342	0.00131652	1.5e-12	454874	Basal metabolic rate || id:ukb-b-16446	4.29e-05	19.4955
rs13264909	8	64702385	T	A	0.428921	-0.00938179	0.00132202	1.3e-12	454874	Basal metabolic rate || id:ukb-b-16446	4.31e-05	19.6148
rs147110934	19	55993436	T	G	0.024293	-0.0302111	0.00424838	1.2e-12	454874	Basal metabolic rate || id:ukb-b-16446	4.33e-05	19.6821
rs114177791	17	78555512	T	G	0.21424	0.0113481	0.00159595	1.2e-12	454874	Basal metabolic rate || id:ukb-b-16446	4.34e-05	19.7231
rs71423263	2	144024781	G	T	0.141452	0.013379	0.0018692	8.2e-13	454874	Basal metabolic rate || id:ukb-b-16446	4.35e-05	19.7769
rs10870597	13	114999636	G	A	0.235375	-0.0110332	0.00154237	8.5e-13	454874	Basal metabolic rate || id:ukb-b-16446	4.38e-05	19.932
rs6136938	20	20058992	A	G	0.435931	-0.00945315	0.0013202	8e-13	454874	Basal metabolic rate || id:ukb-b-16446	4.39e-05	19.9913
rs9379084	6	7231843	A	G	0.115559	-0.0147232	0.00209874	2.3e-12	454874	Basal metabolic rate || id:ukb-b-16446	4.43e-05	20.1565
rs58857770	19	7208110	G	C	0.408355	-0.00958482	0.00133978	8.4e-13	454874	Basal metabolic rate || id:ukb-b-16446	4.44e-05	20.1932
rs4525525	17	1866892	T	G	0.264154	-0.010687	0.00150348	1.2e-12	454874	Basal metabolic rate || id:ukb-b-16446	4.44e-05	20.1973
rs9513510	13	99571922	C	G	0.698902	-0.010296	0.00142583	5.2e-13	454874	Basal metabolic rate || id:ukb-b-16446	4.46e-05	20.2955
rs1374370	2	85818273	A	G	0.305267	0.0102578	0.00141383	4e-13	454874	Basal metabolic rate || id:ukb-b-16446	4.46e-05	20.3023
rs3765351	1	22445991	T	C	0.541392	-0.00950215	0.00130432	3.2e-13	454874	Basal metabolic rate || id:ukb-b-16446	4.48e-05	20.3956
rs10979612	9	111687379	C	T	0.072941	0.018222	0.00251051	3.9e-13	454874	Basal metabolic rate || id:ukb-b-16446	4.49e-05	20.4272
rs73601548	10	18549889	T	C	0.114539	0.0149173	0.00205925	4.4e-13	454874	Basal metabolic rate || id:ukb-b-16446	4.51e-05	20.5325
rs7229520	18	46516468	A	G	0.661923	-0.0100659	0.0013854	3.7e-13	454874	Basal metabolic rate || id:ukb-b-16446	4.53e-05	20.6285
rs2034923	12	41883096	C	A	0.488683	0.0095266	0.00130603	3e-13	454874	Basal metabolic rate || id:ukb-b-16446	4.54e-05	20.6316
rs73013411	6	164126233	A	C	0.131262	0.0141259	0.00193293	2.7e-13	454874	Basal metabolic rate || id:ukb-b-16446	4.55e-05	20.7014
rs4865465	4	1745486	A	G	0.534714	0.00957335	0.00130418	2.1e-13	454874	Basal metabolic rate || id:ukb-b-16446	4.56e-05	20.7448
rs11217843	11	120239937	G	A	0.162673	-0.0129663	0.00176943	2.3e-13	454874	Basal metabolic rate || id:ukb-b-16446	4.58e-05	20.8344
rs34693680	3	98665549	T	C	0.132003	0.0141604	0.00192371	1.8e-13	454874	Basal metabolic rate || id:ukb-b-16446	4.59e-05	20.9022
rs4556997	2	100814858	A	C	0.135888	0.0140338	0.00190027	1.5e-13	454874	Basal metabolic rate || id:ukb-b-16446	4.63e-05	21.0398
rs2627692	4	88649369	T	C	0.505839	-0.00964757	0.00130208	1.3e-13	454874	Basal metabolic rate || id:ukb-b-16446	4.65e-05	21.1668
rs1228024	11	47951353	A	C	0.660714	-0.0101926	0.00138044	1.5e-13	454874	Basal metabolic rate || id:ukb-b-16446	4.66e-05	21.1879
rs6984820	8	144993324	T	C	0.422311	-0.00978607	0.00132564	1.6e-13	454874	Basal metabolic rate || id:ukb-b-16446	4.67e-05	21.2561
rs9540493	13	66205704	G	A	0.545168	-0.00971894	0.00132089	1.9e-13	454874	Basal metabolic rate || id:ukb-b-16446	4.68e-05	21.3088
rs11611651	12	133380790	A	G	0.087841	0.0171679	0.00230583	9.7e-14	454874	Basal metabolic rate || id:ukb-b-16446	4.72e-05	21.4853
rs599004	6	140439740	T	C	0.280788	-0.0108141	0.00144649	7.7e-14	454874	Basal metabolic rate || id:ukb-b-16446	4.72e-05	21.486
rs57126421	18	2656989	G	A	0.237625	-0.0114298	0.00154709	1.5e-13	454874	Basal metabolic rate || id:ukb-b-16446	4.73e-05	21.5317
rs822688	12	53493387	T	C	0.124157	0.0147716	0.00201998	2.6e-13	454874	Basal metabolic rate || id:ukb-b-16446	4.75e-05	21.587
rs12427047	12	90213070	T	C	0.242761	-0.0113626	0.00152119	8e-14	454874	Basal metabolic rate || id:ukb-b-16446	4.75e-05	21.5927
rs55674305	8	89435868	A	G	0.306148	-0.0105861	0.00142105	9.4e-14	454874	Basal metabolic rate || id:ukb-b-16446	4.76e-05	21.6576
rs1971955	12	122420437	G	A	0.854107	-0.0138932	0.00185221	6.3e-14	454874	Basal metabolic rate || id:ukb-b-16446	4.81e-05	21.8822
rs11160601	14	101186641	T	C	0.092373	0.0169469	0.00227714	9.9e-14	454874	Basal metabolic rate || id:ukb-b-16446	4.82e-05	21.9065
rs11049684	12	28665359	T	C	0.298823	-0.0107297	0.00142516	5.1e-14	454874	Basal metabolic rate || id:ukb-b-16446	4.82e-05	21.9461
rs73213484	4	28489339	T	A	0.141232	-0.0141047	0.00187318	5.1e-14	454874	Basal metabolic rate || id:ukb-b-16446	4.83e-05	21.9521
rs1521624	15	79412399	A	C	0.470505	-0.00984475	0.00131753	7.9e-14	454874	Basal metabolic rate || id:ukb-b-16446	4.83e-05	21.9672
rs74494415	18	74972138	T	C	0.039749	-0.0252316	0.00337538	7.7e-14	454874	Basal metabolic rate || id:ukb-b-16446	4.86e-05	22.1076
rs822551	7	148650375	G	A	0.812218	0.0126374	0.0016874	6.9e-14	454874	Basal metabolic rate || id:ukb-b-16446	4.87e-05	22.1606
rs2197563	2	233687080	A	G	0.594856	0.0100583	0.0013274	3.5e-14	454874	Basal metabolic rate || id:ukb-b-16446	4.88e-05	22.1825
rs62621400	15	101718239	G	C	0.057648	-0.0211995	0.00281065	4.6e-14	454874	Basal metabolic rate || id:ukb-b-16446	4.88e-05	22.2121
rs11785562	8	23391493	A	G	0.20055	0.0123901	0.00164816	5.6e-14	454874	Basal metabolic rate || id:ukb-b-16446	4.92e-05	22.3926
rs9512696	13	28012527	G	A	0.661531	0.0104883	0.00138479	3.6e-14	454874	Basal metabolic rate || id:ukb-b-16446	4.93e-05	22.4089
rs6026578	20	57463472	G	C	0.625142	-0.0102674	0.00135867	4.1e-14	454874	Basal metabolic rate || id:ukb-b-16446	4.94e-05	22.4754
rs578366	6	81591034	G	A	0.420395	-0.0100711	0.00131797	2.1e-14	454874	Basal metabolic rate || id:ukb-b-16446	4.94e-05	22.4845
rs2615075	1	225934295	G	A	0.375873	0.0102715	0.00134832	2.6e-14	454874	Basal metabolic rate || id:ukb-b-16446	4.95e-05	22.5176
rs2296316	14	65520246	C	T	0.464507	-0.00998465	0.00132142	4.2e-14	454874	Basal metabolic rate || id:ukb-b-16446	4.96e-05	22.5607
rs655598	1	190287713	A	G	0.563188	-0.0100469	0.00131048	1.8e-14	454874	Basal metabolic rate || id:ukb-b-16446	4.97e-05	22.5919
rs1296328	4	137083193	C	A	0.558988	-0.0100716	0.00131961	2.3e-14	454874	Basal metabolic rate || id:ukb-b-16446	5e-05	22.7505
rs1055332	12	107348625	A	T	0.374307	-0.0103347	0.00134629	1.6e-14	454874	Basal metabolic rate || id:ukb-b-16446	5e-05	22.7576
rs8036643	15	41903965	C	G	0.645997	-0.0104914	0.00137141	2e-14	454874	Basal metabolic rate || id:ukb-b-16446	5.03e-05	22.9005
rs117543413	10	79543740	T	C	0.017523	-0.0383567	0.00502729	2.4e-14	454874	Basal metabolic rate || id:ukb-b-16446	5.07e-05	23.0438
rs7927350	11	9476419	A	C	0.494082	-0.0101127	0.00130964	1.1e-14	454874	Basal metabolic rate || id:ukb-b-16446	5.11e-05	23.2571
rs10401784	19	3445721	A	C	0.640421	-0.0105369	0.00136435	1.1e-14	454874	Basal metabolic rate || id:ukb-b-16446	5.11e-05	23.2609
rs6437277	2	242608984	G	A	0.769139	-0.0120103	0.00155274	1e-14	454874	Basal metabolic rate || id:ukb-b-16446	5.12e-05	23.3026
rs5752989	22	30365780	A	G	0.571146	-0.0102311	0.00132452	1.1e-14	454874	Basal metabolic rate || id:ukb-b-16446	5.13e-05	23.3261
rs4865956	5	54882505	A	T	0.696504	-0.011018	0.00142302	9.7e-15	454874	Basal metabolic rate || id:ukb-b-16446	5.13e-05	23.3466
rs1780673	20	35758359	A	G	0.811346	0.0130001	0.00167272	7.7e-15	454874	Basal metabolic rate || id:ukb-b-16446	5.17e-05	23.5346
rs4782286	16	19834422	A	G	0.21053	-0.0124895	0.00160589	7.4e-15	454874	Basal metabolic rate || id:ukb-b-16446	5.19e-05	23.5875
rs13299559	9	128041828	T	C	0.450176	-0.0102361	0.00131521	7.1e-15	454874	Basal metabolic rate || id:ukb-b-16446	5.19e-05	23.5948
rs7728690	5	88411214	T	C	0.385517	-0.0104888	0.00133894	4.7e-15	454874	Basal metabolic rate || id:ukb-b-16446	5.21e-05	23.7108
rs11065015	12	120520863	T	C	0.027213	-0.0315731	0.00408773	1.1e-14	454874	Basal metabolic rate || id:ukb-b-16446	5.28e-05	24.0088
rs12820906	12	123493123	G	A	0.247198	0.0119262	0.00151592	3.6e-15	454874	Basal metabolic rate || id:ukb-b-16446	5.29e-05	24.0809
rs7994814	13	27054201	T	C	0.41706	0.0104409	0.00134369	7.8e-15	454874	Basal metabolic rate || id:ukb-b-16446	5.3e-05	24.1124
rs10914462	1	32125943	G	A	0.426701	-0.0104308	0.00131724	2.4e-15	454874	Basal metabolic rate || id:ukb-b-16446	5.32e-05	24.2149
rs12908182	15	62186447	T	C	0.463933	-0.0103509	0.00131028	2.8e-15	454874	Basal metabolic rate || id:ukb-b-16446	5.33e-05	24.2422
rs17246129	2	227259964	A	G	0.304764	0.0112322	0.00141605	2.2e-15	454874	Basal metabolic rate || id:ukb-b-16446	5.35e-05	24.3202
rs17024393	1	110154688	C	T	0.025905	0.032555	0.00410871	2.3e-15	454874	Basal metabolic rate || id:ukb-b-16446	5.35e-05	24.3312
rs7312646	12	102388920	C	A	0.521108	-0.0103644	0.00133093	6.8e-15	454874	Basal metabolic rate || id:ukb-b-16446	5.36e-05	24.3891
rs6711568	2	59291172	G	T	0.701826	-0.0113222	0.0014281	2.2e-15	454874	Basal metabolic rate || id:ukb-b-16446	5.37e-05	24.4064
rs4255484	10	77215583	G	C	0.55866	-0.0104442	0.00131842	2.3e-15	454874	Basal metabolic rate || id:ukb-b-16446	5.38e-05	24.4689
rs12731454	1	97067652	G	A	0.309215	0.0112572	0.00141378	1.7e-15	454874	Basal metabolic rate || id:ukb-b-16446	5.41e-05	24.6267
rs61628776	9	95515900	G	A	0.140813	-0.0149767	0.00188132	1.7e-15	454874	Basal metabolic rate || id:ukb-b-16446	5.43e-05	24.6891
rs2102278	4	52818664	G	A	0.322523	0.0111444	0.0013957	1.4e-15	454874	Basal metabolic rate || id:ukb-b-16446	5.43e-05	24.6894
rs36012032	3	52814709	A	C	0.090938	0.0181238	0.00226957	1.4e-15	454874	Basal metabolic rate || id:ukb-b-16446	5.43e-05	24.7047
rs6142059	20	32544327	C	T	0.492496	0.0104285	0.00131135	1.8e-15	454874	Basal metabolic rate || id:ukb-b-16446	5.44e-05	24.7303
rs61729527	8	77761919	T	C	0.05187	-0.0235592	0.00294727	1.3e-15	454874	Basal metabolic rate || id:ukb-b-16446	5.46e-05	24.8341
rs8059189	16	86417349	A	G	0.403858	-0.0106607	0.00136667	6.2e-15	454874	Basal metabolic rate || id:ukb-b-16446	5.47e-05	24.8939
rs11709402	3	131551027	G	A	0.278631	0.0116843	0.00145844	1.1e-15	454874	Basal metabolic rate || id:ukb-b-16446	5.49e-05	24.9652
rs667515	11	69449076	C	G	0.386065	-0.0107694	0.00134638	1.3e-15	454874	Basal metabolic rate || id:ukb-b-16446	5.5e-05	25.0097
rs1524445	7	113035833	T	C	0.421106	-0.0106258	0.00133236	1.5e-15	454874	Basal metabolic rate || id:ukb-b-16446	5.5e-05	25.0413
rs6675441	1	214659762	A	G	0.233595	-0.0124262	0.00156066	1.7e-15	454874	Basal metabolic rate || id:ukb-b-16446	5.53e-05	25.1502
rs12188627	5	60720682	G	A	0.487745	-0.010523	0.00130444	7.2e-16	454874	Basal metabolic rate || id:ukb-b-16446	5.53e-05	25.1711
rs4619406	16	4879766	C	T	0.497595	0.0105517	0.0013098	7.9e-16	454874	Basal metabolic rate || id:ukb-b-16446	5.57e-05	25.3232
rs310796	12	77453226	T	G	0.68092	0.0113539	0.00140421	6.2e-16	454874	Basal metabolic rate || id:ukb-b-16446	5.6e-05	25.4818
rs11794152	9	23345347	G	A	0.415088	0.0107999	0.00132808	4.2e-16	454874	Basal metabolic rate || id:ukb-b-16446	5.66e-05	25.764
rs2077218	10	96071561	A	G	0.76216	-0.0125157	0.00153942	4.3e-16	454874	Basal metabolic rate || id:ukb-b-16446	5.68e-05	25.8336
rs13244614	7	72973854	A	C	0.282574	0.0118535	0.00144969	2.9e-16	454874	Basal metabolic rate || id:ukb-b-16446	5.7e-05	25.9147
rs744205	11	69929677	A	G	0.543579	0.0107349	0.00131344	3e-16	454874	Basal metabolic rate || id:ukb-b-16446	5.72e-05	26.0117
rs10803955	2	183228114	G	A	0.507638	-0.0107068	0.00129954	1.7e-16	454874	Basal metabolic rate || id:ukb-b-16446	5.73e-05	26.0677
rs2095812	6	105383978	G	C	0.320175	0.0115156	0.0013953	1.5e-16	454874	Basal metabolic rate || id:ukb-b-16446	5.77e-05	26.2604
rs8034033	15	38367091	A	C	0.707961	-0.0118175	0.00144482	2.9e-16	454874	Basal metabolic rate || id:ukb-b-16446	5.77e-05	26.2691
rs508347	7	28212824	C	T	0.703155	-0.011762	0.00142877	1.8e-16	454874	Basal metabolic rate || id:ukb-b-16446	5.78e-05	26.2717
rs61869763	11	2813345	T	C	0.104579	0.0175666	0.00215356	3.4e-16	454874	Basal metabolic rate || id:ukb-b-16446	5.78e-05	26.2901
rs2071519	8	120435908	G	A	0.249995	-0.0124339	0.00150725	1.6e-16	454874	Basal metabolic rate || id:ukb-b-16446	5.8e-05	26.3727
rs3116201	2	233074205	A	G	0.097867	-0.0181318	0.0021929	1.4e-16	454874	Basal metabolic rate || id:ukb-b-16446	5.81e-05	26.4079
rs2071951	16	783004	C	T	0.207045	0.013304	0.00161325	1.6e-16	454874	Basal metabolic rate || id:ukb-b-16446	5.81e-05	26.4376
rs31211	5	134363145	A	G	0.251068	-0.0124467	0.00150421	1.3e-16	454874	Basal metabolic rate || id:ukb-b-16446	5.83e-05	26.5025
rs3740591	10	70287303	T	C	0.44534	0.0108702	0.00132769	2.7e-16	454874	Basal metabolic rate || id:ukb-b-16446	5.84e-05	26.5545
rs2568958	1	72765116	A	G	0.603675	0.0110677	0.00132795	7.8e-17	454874	Basal metabolic rate || id:ukb-b-16446	5.86e-05	26.6633
rs10202845	2	42575820	G	A	0.113293	-0.0171333	0.00207494	1.5e-16	454874	Basal metabolic rate || id:ukb-b-16446	5.9e-05	26.8293
rs11777007	8	10801857	T	C	0.547312	-0.0109183	0.00131581	1.1e-16	454874	Basal metabolic rate || id:ukb-b-16446	5.91e-05	26.8713
rs17828687	8	73454767	A	C	0.573253	-0.0110035	0.00132521	1e-16	454874	Basal metabolic rate || id:ukb-b-16446	5.92e-05	26.9478
rs10777860	12	97792792	A	G	0.528442	-0.0109345	0.001307	6e-17	454874	Basal metabolic rate || id:ukb-b-16446	5.96e-05	27.1066
rs2140046	2	169706079	C	T	0.363501	-0.0113515	0.00135326	4.9e-17	454874	Basal metabolic rate || id:ukb-b-16446	5.96e-05	27.1241
rs357486	3	153885503	C	T	0.543367	0.0109852	0.00130715	4.3e-17	454874	Basal metabolic rate || id:ukb-b-16446	5.99e-05	27.2409
rs843374	3	183997261	T	A	0.58717	-0.0111296	0.00132459	4.4e-17	454874	Basal metabolic rate || id:ukb-b-16446	6.01e-05	27.3174
rs12907384	15	86276000	C	T	0.531914	-0.0109967	0.00130996	4.7e-17	454874	Basal metabolic rate || id:ukb-b-16446	6.02e-05	27.3928
rs7134283	12	24071748	A	G	0.283409	-0.0122019	0.00145242	4.4e-17	454874	Basal metabolic rate || id:ukb-b-16446	6.05e-05	27.5097
rs11689727	2	25458100	A	C	0.331412	-0.0116895	0.00138511	3.2e-17	454874	Basal metabolic rate || id:ukb-b-16446	6.06e-05	27.5464
rs11245450	10	126658075	A	G	0.421942	-0.0111548	0.00133585	6.8e-17	454874	Basal metabolic rate || id:ukb-b-16446	6.07e-05	27.6117
rs723149	7	46577056	G	A	0.562884	-0.0111086	0.00131695	3.3e-17	454874	Basal metabolic rate || id:ukb-b-16446	6.07e-05	27.6236
rs112069922	4	1034997	T	C	0.048172	-0.0258077	0.00307477	4.7e-17	454874	Basal metabolic rate || id:ukb-b-16446	6.11e-05	27.7842
rs11997525	8	49401982	A	T	0.167031	0.0148161	0.00175148	2.7e-17	454874	Basal metabolic rate || id:ukb-b-16446	6.11e-05	27.7869
rs3759094	12	56497903	T	C	0.337213	-0.0117625	0.00138154	1.7e-17	454874	Basal metabolic rate || id:ukb-b-16446	6.18e-05	28.1335
rs9951619	18	56882326	G	T	0.76728	0.0131778	0.00155862	2.8e-17	454874	Basal metabolic rate || id:ukb-b-16446	6.2e-05	28.2111
rs4974072	3	41222586	A	G	0.490116	0.0111403	0.00130819	1.7e-17	454874	Basal metabolic rate || id:ukb-b-16446	6.2e-05	28.217
rs10748128	12	69827658	T	G	0.344616	0.0117508	0.00137372	1.2e-17	454874	Basal metabolic rate || id:ukb-b-16446	6.24e-05	28.3735
rs12216497	6	19028623	T	C	0.561044	-0.0112864	0.00131448	9e-18	454874	Basal metabolic rate || id:ukb-b-16446	6.27e-05	28.5414
rs13430869	2	218146818	T	G	0.741823	0.0127991	0.00148834	8e-18	454874	Basal metabolic rate || id:ukb-b-16446	6.27e-05	28.5445
rs10172196	2	36780549	A	G	0.305517	0.0121658	0.00141659	8.8e-18	454874	Basal metabolic rate || id:ukb-b-16446	6.28e-05	28.571
rs76513770	16	72505534	C	T	0.128135	-0.0167707	0.00195558	9.8e-18	454874	Basal metabolic rate || id:ukb-b-16446	6.28e-05	28.5868
rs75581912	7	50604019	A	G	0.117135	0.0174696	0.00203302	8.5e-18	454874	Basal metabolic rate || id:ukb-b-16446	6.31e-05	28.714
rs2281175	1	1665702	C	T	0.405077	0.011461	0.00139438	2e-16	454874	Basal metabolic rate || id:ukb-b-16446	6.33e-05	28.7998
rs8042545	15	66992821	A	G	0.242434	0.013134	0.00152948	8.9e-18	454874	Basal metabolic rate || id:ukb-b-16446	6.34e-05	28.824
rs1316312	10	81110417	C	G	0.500247	-0.011273	0.00130601	6e-18	454874	Basal metabolic rate || id:ukb-b-16446	6.35e-05	28.9045
rs67551338	12	3393100	T	C	0.061477	0.0234838	0.00274765	1.3e-17	454874	Basal metabolic rate || id:ukb-b-16446	6.36e-05	28.9495
rs61992671	14	101531854	G	A	0.492053	-0.0112871	0.00136748	1.5e-16	454874	Basal metabolic rate || id:ukb-b-16446	6.37e-05	28.9696
rs11739036	5	32723478	A	G	0.342501	-0.0119152	0.00141856	4.5e-17	454874	Basal metabolic rate || id:ukb-b-16446	6.39e-05	29.0875
rs968821	9	94187634	C	G	0.340104	-0.0119369	0.00137881	4.8e-18	454874	Basal metabolic rate || id:ukb-b-16446	6.4e-05	29.0949
rs6762851	3	56686329	C	T	0.35737	-0.011835	0.00136021	3.3e-18	454874	Basal metabolic rate || id:ukb-b-16446	6.43e-05	29.266
rs4858940	3	88254820	C	T	0.885533	0.0178193	0.00204671	3.1e-18	454874	Basal metabolic rate || id:ukb-b-16446	6.44e-05	29.2829
rs1064213	2	198950240	A	G	0.478355	0.0113589	0.00130247	2.8e-18	454874	Basal metabolic rate || id:ukb-b-16446	6.44e-05	29.2917
rs1542224	2	223963874	C	T	0.718954	0.0126276	0.00144973	3e-18	454874	Basal metabolic rate || id:ukb-b-16446	6.44e-05	29.3135
rs35251247	11	43878459	A	G	0.291966	0.0125212	0.00144597	4.7e-18	454874	Basal metabolic rate || id:ukb-b-16446	6.48e-05	29.4867
rs1443536	4	82174165	G	A	0.304963	0.0123681	0.00141782	2.7e-18	454874	Basal metabolic rate || id:ukb-b-16446	6.48e-05	29.4991
rs62621812	7	127015083	A	G	0.020307	0.0404362	0.00476277	2.1e-17	454874	Basal metabolic rate || id:ukb-b-16446	6.51e-05	29.5954
rs9882731	3	171906978	C	G	0.530705	-0.0114327	0.00132548	6.4e-18	454874	Basal metabolic rate || id:ukb-b-16446	6.51e-05	29.6172
rs68106312	17	47065115	A	G	0.095552	0.0194603	0.00224628	4.6e-18	454874	Basal metabolic rate || id:ukb-b-16446	6.55e-05	29.7763
rs12140153	1	62579891	T	G	0.094284	-0.0196063	0.0022823	8.7e-18	454874	Basal metabolic rate || id:ukb-b-16446	6.57e-05	29.8654
rs4968799	17	68158831	T	A	0.112463	-0.0181526	0.00207148	1.9e-18	454874	Basal metabolic rate || id:ukb-b-16446	6.58e-05	29.9241
rs4883723	13	54084032	A	G	0.140252	0.0165872	0.00188992	1.7e-18	454874	Basal metabolic rate || id:ukb-b-16446	6.64e-05	30.1838
rs11664336	18	46604851	T	A	0.434607	0.0116221	0.00132086	1.4e-18	454874	Basal metabolic rate || id:ukb-b-16446	6.64e-05	30.197
rs703593	12	103064247	G	A	0.482011	-0.011531	0.00130521	1e-18	454874	Basal metabolic rate || id:ukb-b-16446	6.64e-05	30.2037
rs3771382	2	71559445	G	C	0.571111	-0.0116563	0.0013166	8.5e-19	454874	Basal metabolic rate || id:ukb-b-16446	6.66e-05	30.2785
rs12934835	16	15139051	G	A	0.308655	-0.0125671	0.00141219	5.6e-19	454874	Basal metabolic rate || id:ukb-b-16446	6.74e-05	30.661
rs1984119	9	98368761	C	T	0.255681	-0.0133081	0.00151521	1.6e-18	454874	Basal metabolic rate || id:ukb-b-16446	6.74e-05	30.6647
rs115179432	2	33348679	G	A	0.071971	-0.0225062	0.00253197	6.2e-19	454874	Basal metabolic rate || id:ukb-b-16446	6.77e-05	30.7802
rs3212260	14	24804088	T	A	0.257907	0.0132991	0.00149694	6.4e-19	454874	Basal metabolic rate || id:ukb-b-16446	6.77e-05	30.7974
rs10775348	16	88806348	G	A	0.70367	0.0127659	0.00143484	5.7e-19	454874	Basal metabolic rate || id:ukb-b-16446	6.8e-05	30.9169
rs1412234	9	28410683	C	T	0.327331	0.0124438	0.00139552	4.8e-19	454874	Basal metabolic rate || id:ukb-b-16446	6.82e-05	31.0201
rs6874142	5	172753555	G	T	0.113712	0.0184845	0.00217406	1.9e-17	454874	Basal metabolic rate || id:ukb-b-16446	6.89e-05	31.3289
rs141729694	5	87999371	T	C	0.074369	0.0225371	0.00250057	2e-19	454874	Basal metabolic rate || id:ukb-b-16446	6.99e-05	31.8109
rs2252720	20	21223663	T	C	0.674075	-0.0126311	0.00140652	2.7e-19	454874	Basal metabolic rate || id:ukb-b-16446	7.01e-05	31.8902
rs34848742	4	123828042	G	T	0.788249	-0.0145035	0.00159506	9.7e-20	454874	Basal metabolic rate || id:ukb-b-16446	7.02e-05	31.9436
rs16942324	15	89383854	A	C	0.027069	-0.0366461	0.00402853	9.3e-20	454874	Basal metabolic rate || id:ukb-b-16446	7.07e-05	32.178
rs7815955	8	130719567	T	A	0.203226	-0.0147932	0.00162379	8.2e-20	454874	Basal metabolic rate || id:ukb-b-16446	7.09e-05	32.2395
rs112875651	8	126506694	A	G	0.391077	0.0122133	0.00135547	2.1e-19	454874	Basal metabolic rate || id:ukb-b-16446	7.1e-05	32.3177
rs4776970	15	68080886	T	A	0.357818	-0.0125011	0.00136249	4.5e-20	454874	Basal metabolic rate || id:ukb-b-16446	7.18e-05	32.6714
rs6585827	10	124165615	A	G	0.470856	0.0120099	0.00130771	4.2e-20	454874	Basal metabolic rate || id:ukb-b-16446	7.19e-05	32.6957
rs10248298	7	121963813	A	C	0.365931	0.0124729	0.00135332	3.1e-20	454874	Basal metabolic rate || id:ukb-b-16446	7.22e-05	32.8414
rs9350850	6	81050236	C	T	0.079497	0.0224574	0.00240669	1e-20	454874	Basal metabolic rate || id:ukb-b-16446	7.38e-05	33.5773
rs8070437	17	43257270	T	C	0.703957	0.0133214	0.0014454	3.1e-20	454874	Basal metabolic rate || id:ukb-b-16446	7.4e-05	33.6474
rs247008	5	131447104	G	A	0.670455	0.0129394	0.00139594	1.9e-20	454874	Basal metabolic rate || id:ukb-b-16446	7.4e-05	33.6561
rs111365325	5	170865229	T	C	0.231327	-0.0144426	0.00154905	1.1e-20	454874	Basal metabolic rate || id:ukb-b-16446	7.42e-05	33.7451
rs17491275	1	39672545	G	T	0.160062	0.0167798	0.00179117	7.4e-21	454874	Basal metabolic rate || id:ukb-b-16446	7.57e-05	34.4398
rs55831773	17	7559037	T	C	0.199442	-0.0154386	0.00166927	2.3e-20	454874	Basal metabolic rate || id:ukb-b-16446	7.61e-05	34.624
rs11578046	1	23425139	A	G	0.326565	-0.0131628	0.00138763	2.4e-21	454874	Basal metabolic rate || id:ukb-b-16446	7.62e-05	34.6668
rs7619139	3	25110415	A	T	0.588636	0.012547	0.00132766	3.4e-21	454874	Basal metabolic rate || id:ukb-b-16446	7.62e-05	34.6821
rs7780752	7	93241640	C	T	0.360366	0.0128797	0.00135774	2.4e-21	454874	Basal metabolic rate || id:ukb-b-16446	7.65e-05	34.7888
rs12763284	10	104508202	G	A	0.465986	0.0123971	0.00130882	2.7e-21	454874	Basal metabolic rate || id:ukb-b-16446	7.65e-05	34.7951
rs12095997	1	51391845	T	C	0.089261	0.021781	0.00227959	1.2e-21	454874	Basal metabolic rate || id:ukb-b-16446	7.71e-05	35.0884
rs6681795	1	56583274	G	A	0.227803	0.0148221	0.00155415	1.5e-21	454874	Basal metabolic rate || id:ukb-b-16446	7.73e-05	35.1609
rs2952615	5	112138888	C	G	0.617532	-0.0128315	0.00134282	1.2e-21	454874	Basal metabolic rate || id:ukb-b-16446	7.78e-05	35.3804
rs11153171	6	109653825	T	C	0.356044	-0.0130285	0.00136526	1.4e-21	454874	Basal metabolic rate || id:ukb-b-16446	7.78e-05	35.408
rs9291926	5	67599656	G	T	0.531836	-0.0125229	0.00130775	1e-21	454874	Basal metabolic rate || id:ukb-b-16446	7.81e-05	35.5254
rs2163832	19	10745764	C	T	0.660143	-0.0132626	0.00138364	9.2e-22	454874	Basal metabolic rate || id:ukb-b-16446	7.89e-05	35.9042
rs6951489	7	76639839	G	A	0.824709	-0.0165302	0.00173296	1.4e-21	454874	Basal metabolic rate || id:ukb-b-16446	7.9e-05	35.9393
rs6779752	3	85663849	A	G	0.637594	-0.0131616	0.00136556	5.5e-22	454874	Basal metabolic rate || id:ukb-b-16446	8.01e-05	36.4176
rs73052033	3	185828465	C	T	0.18507	-0.0164736	0.00168102	1.1e-22	454874	Basal metabolic rate || id:ukb-b-16446	8.19e-05	37.2382
rs1924936	13	78443297	A	T	0.774417	0.0153526	0.0015658	1.1e-22	454874	Basal metabolic rate || id:ukb-b-16446	8.24e-05	37.4628
rs2900208	12	11878464	A	C	0.353558	0.0134282	0.00136632	8.5e-23	454874	Basal metabolic rate || id:ukb-b-16446	8.24e-05	37.4956
rs12657771	5	36787962	A	G	0.43867	-0.0130516	0.00132031	4.8e-23	454874	Basal metabolic rate || id:ukb-b-16446	8.39e-05	38.1627
rs6762578	3	128992047	A	G	0.778406	0.0156224	0.00157563	3.6e-23	454874	Basal metabolic rate || id:ukb-b-16446	8.42e-05	38.3015
rs2678204	1	201800511	G	T	0.340176	0.013697	0.00137361	2e-23	454874	Basal metabolic rate || id:ukb-b-16446	8.42e-05	38.3123
rs6570509	6	142716286	T	G	0.287107	-0.0143826	0.00143901	1.6e-23	454874	Basal metabolic rate || id:ukb-b-16446	8.47e-05	38.5211
rs1640779	16	2270536	A	G	0.453156	-0.0131481	0.00131215	1.2e-23	454874	Basal metabolic rate || id:ukb-b-16446	8.57e-05	38.9757
rs9976812	21	39690245	G	C	0.563673	-0.0132286	0.00133142	2.9e-23	454874	Basal metabolic rate || id:ukb-b-16446	8.61e-05	39.1583
rs9388498	6	126873423	T	G	0.185963	0.016894	0.00171876	8.4e-23	454874	Basal metabolic rate || id:ukb-b-16446	8.64e-05	39.309
rs676105	11	30443688	C	T	0.303601	0.0143375	0.00142359	7.4e-24	454874	Basal metabolic rate || id:ukb-b-16446	8.69e-05	39.5426
rs60077625	1	172098794	A	G	0.314362	0.0142066	0.00140166	3.8e-24	454874	Basal metabolic rate || id:ukb-b-16446	8.7e-05	39.5788
rs11880992	19	2176403	A	G	0.408454	0.0134928	0.00133219	4.1e-24	454874	Basal metabolic rate || id:ukb-b-16446	8.8e-05	40.0215
rs823118	1	205723572	T	C	0.547625	-0.0133508	0.00130594	1.6e-24	454874	Basal metabolic rate || id:ukb-b-16446	8.83e-05	40.1748
rs57636386	18	58048295	C	T	0.083841	-0.0240598	0.00236836	3e-24	454874	Basal metabolic rate || id:ukb-b-16446	8.89e-05	40.4547
rs365352	5	77401152	A	G	0.244453	-0.0155925	0.0015144	7.3e-25	454874	Basal metabolic rate || id:ukb-b-16446	8.98e-05	40.8551
rs1205593	1	11252716	C	T	0.759346	-0.0157775	0.00152414	4.1e-25	454874	Basal metabolic rate || id:ukb-b-16446	9.1e-05	41.3874
rs11065979	12	112059557	T	C	0.438466	-0.0136513	0.00131609	3.3e-25	454874	Basal metabolic rate || id:ukb-b-16446	9.18e-05	41.7464
rs7546249	1	176792690	A	T	0.72652	0.0152058	0.00146082	2.3e-25	454874	Basal metabolic rate || id:ukb-b-16446	9.19e-05	41.7975
rs6821305	4	122713863	C	A	0.399242	0.0138413	0.00133086	2.5e-25	454874	Basal metabolic rate || id:ukb-b-16446	9.19e-05	41.807
rs114056237	6	41877671	A	G	0.012451	-0.0611679	0.00586777	1.9e-25	454874	Basal metabolic rate || id:ukb-b-16446	9.2e-05	41.8571
rs1108548	1	218634787	G	A	0.27717	0.0151539	0.00145793	2.6e-25	454874	Basal metabolic rate || id:ukb-b-16446	9.2e-05	41.8591
rs11014285	10	25178864	A	G	0.165282	0.0183345	0.0017807	7.3e-25	454874	Basal metabolic rate || id:ukb-b-16446	9.28e-05	42.1952
rs62621197	19	8670147	T	C	0.037195	-0.0360069	0.00359179	1.2e-23	454874	Basal metabolic rate || id:ukb-b-16446	9.29e-05	42.2429
rs2293888	8	116522025	T	C	0.218044	-0.0166113	0.00158115	8.1e-26	454874	Basal metabolic rate || id:ukb-b-16446	9.41e-05	42.8049
rs55726687	12	991306	A	G	0.209746	0.0169407	0.00160077	3.6e-26	454874	Basal metabolic rate || id:ukb-b-16446	9.51e-05	43.2796
rs3822742	5	139059017	A	C	0.371037	0.0144756	0.00135333	1.1e-26	454874	Basal metabolic rate || id:ukb-b-16446	9.78e-05	44.4915
rs2270894	3	9975386	G	C	0.203273	-0.0174573	0.0016812	2.9e-25	454874	Basal metabolic rate || id:ukb-b-16446	9.87e-05	44.9061
rs4653016	1	33776441	A	C	0.683219	0.0151066	0.00140138	4.3e-27	454874	Basal metabolic rate || id:ukb-b-16446	9.88e-05	44.9381
rs12713004	2	23896049	G	A	0.724926	0.0157457	0.00145877	3.7e-27	454874	Basal metabolic rate || id:ukb-b-16446	9.89e-05	44.981
rs757608	17	59497277	G	A	0.670363	-0.0149708	0.00138938	4.5e-27	454874	Basal metabolic rate || id:ukb-b-16446	9.91e-05	45.0607
rs34776209	7	23513093	T	C	0.247478	-0.0163181	0.00151546	4.9e-27	454874	Basal metabolic rate || id:ukb-b-16446	9.92e-05	45.1188
rs2897968	12	46763686	A	G	0.607013	0.0146637	0.00133867	6.4e-28	454874	Basal metabolic rate || id:ukb-b-16446	0.000102587	46.6688
rs3131014	6	31116627	A	G	0.235726	-0.0169155	0.00153689	3.6e-28	454874	Basal metabolic rate || id:ukb-b-16446	0.000103099	46.9019
rs10938397	4	45182527	G	A	0.434301	0.0144976	0.00131711	3.5e-28	454874	Basal metabolic rate || id:ukb-b-16446	0.000103276	46.9821
rs12879423	14	25927832	G	A	0.678691	0.0153987	0.00140892	8.3e-28	454874	Basal metabolic rate || id:ukb-b-16446	0.000103417	47.0465
rs35626515	16	28649651	A	C	0.405371	0.0146572	0.00133125	3.4e-28	454874	Basal metabolic rate || id:ukb-b-16446	0.000103569	47.1156
rs41311445	22	42070374	C	A	0.095782	-0.0245639	0.00222978	3.2e-28	454874	Basal metabolic rate || id:ukb-b-16446	0.000104516	47.5463
rs10457469	6	126083658	A	G	0.523388	0.0145047	0.00130354	9.3e-29	454874	Basal metabolic rate || id:ukb-b-16446	0.000104963	47.7497
rs485554	3	172137343	C	G	0.314935	0.0156369	0.00140794	1.2e-28	454874	Basal metabolic rate || id:ukb-b-16446	0.000105508	47.9975
rs111640872	19	30290357	C	G	0.330591	0.0155639	0.0013958	7.1e-29	454874	Basal metabolic rate || id:ukb-b-16446	0.000107213	48.7736
rs7141420	14	79899454	T	C	0.516484	0.0146583	0.00131769	9.6e-29	454874	Basal metabolic rate || id:ukb-b-16446	0.000107316	48.8203
rs72801843	16	53508802	A	T	0.301408	0.0161593	0.00142364	7.4e-30	454874	Basal metabolic rate || id:ukb-b-16446	0.000109965	50.0254
rs2229840	12	124826462	T	C	0.159712	0.0202416	0.00178043	6e-30	454874	Basal metabolic rate || id:ukb-b-16446	0.000109973	50.0291
rs6235	5	95728898	G	C	0.267944	0.0167565	0.00147163	4.9e-30	454874	Basal metabolic rate || id:ukb-b-16446	0.00011015	50.1097
rs4282339	5	168256240	A	G	0.207607	-0.0183879	0.00160417	2e-30	454874	Basal metabolic rate || id:ukb-b-16446	0.000111244	50.6074
rs6792892	3	49995518	C	T	0.530738	0.0150501	0.00130478	8.8e-31	454874	Basal metabolic rate || id:ukb-b-16446	0.000112825	51.3266
rs35506085	11	2165576	A	G	0.185103	-0.0196043	0.0016951	6.2e-31	454874	Basal metabolic rate || id:ukb-b-16446	0.000115944	52.7459
rs244711	5	176509193	T	C	0.685823	0.016526	0.00150746	5.8e-28	454874	Basal metabolic rate || id:ukb-b-16446	0.000117693	53.5417
rs1573891	15	99186488	C	G	0.158475	-0.0210397	0.0018019	1.7e-31	454874	Basal metabolic rate || id:ukb-b-16446	0.000118069	53.7127
rs62515437	8	57160328	T	G	0.225151	0.0184926	0.00156426	3e-32	454874	Basal metabolic rate || id:ukb-b-16446	0.000119321	54.2823
rs1045475	16	4015316	G	A	0.821444	0.0203362	0.00170679	9.9e-33	454874	Basal metabolic rate || id:ukb-b-16446	0.000121317	55.1904
rs13043303	20	51091385	A	G	0.183191	-0.0201672	0.00169309	1e-32	454874	Basal metabolic rate || id:ukb-b-16446	0.000121715	55.3717
rs1047891	2	211540507	A	C	0.315853	0.0168996	0.00139868	1.3e-33	454874	Basal metabolic rate || id:ukb-b-16446	0.000123429	56.1513
rs3853252	6	152170247	A	G	0.454867	0.0157923	0.00131376	2.8e-33	454874	Basal metabolic rate || id:ukb-b-16446	0.000123682	56.2666
rs2101975	4	106216667	G	A	0.432206	-0.016053	0.00132034	5.2e-34	454874	Basal metabolic rate || id:ukb-b-16446	0.000126481	57.5398
rs59985551	2	56106928	T	C	0.226244	-0.0192608	0.00155408	2.8e-35	454874	Basal metabolic rate || id:ukb-b-16446	0.000129885	59.0888
rs28620532	9	98216876	G	A	0.349054	0.0169452	0.00137614	7.7e-35	454874	Basal metabolic rate || id:ukb-b-16446	0.000130485	59.3618
rs1478575	2	218278555	A	T	0.684064	0.0173941	0.00140222	2.5e-35	454874	Basal metabolic rate || id:ukb-b-16446	0.000130777	59.4944
rs36000545	17	79093822	G	A	0.395731	-0.0165592	0.00135479	2.4e-34	454874	Basal metabolic rate || id:ukb-b-16446	0.000131141	59.6603
rs62372052	5	42724294	G	A	0.110093	0.0260292	0.00209064	1.4e-35	454874	Basal metabolic rate || id:ukb-b-16446	0.000132757	60.3953
rs7842996	8	78107140	A	T	0.284217	0.0186829	0.00145182	6.8e-38	454874	Basal metabolic rate || id:ukb-b-16446	0.00014202	64.6102
rs7129320	11	68388220	A	G	0.165932	-0.0226801	0.001755	3.3e-38	454874	Basal metabolic rate || id:ukb-b-16446	0.000142381	64.7743
rs10773172	12	122939655	A	G	0.742489	0.0193124	0.00149273	2.8e-38	454874	Basal metabolic rate || id:ukb-b-16446	0.000142623	64.8843
rs3810291	19	47569003	A	G	0.675092	0.0181187	0.00139626	1.7e-38	454874	Basal metabolic rate || id:ukb-b-16446	0.000144015	65.5178
rs10883560	10	102673707	G	C	0.428725	0.0171508	0.0013221	1.8e-38	454874	Basal metabolic rate || id:ukb-b-16446	0.000144086	65.5503
rs146851424	13	50377910	C	A	0.021626	0.0592503	0.00453615	5.4e-39	454874	Basal metabolic rate || id:ukb-b-16446	0.000148557	67.5843
rs475390	1	41570459	A	G	0.776451	-0.0208002	0.00156322	2.1e-40	454874	Basal metabolic rate || id:ukb-b-16446	0.000150194	68.3292
rs72885917	2	172416376	C	A	0.247484	-0.0202279	0.00150626	4.1e-41	454874	Basal metabolic rate || id:ukb-b-16446	0.000152403	69.3346
rs72892910	6	50816887	T	G	0.172201	0.023158	0.00172717	5.4e-41	454874	Basal metabolic rate || id:ukb-b-16446	0.000152895	69.5582
rs1260326	2	27730940	C	T	0.604226	0.0181199	0.00132904	2.5e-42	454874	Basal metabolic rate || id:ukb-b-16446	0.000157032	71.4407
rs11243202	6	7719065	C	T	0.485925	0.0177481	0.00130818	6.3e-42	454874	Basal metabolic rate || id:ukb-b-16446	0.000157373	71.5957
rs7033487	9	119129257	C	T	0.197506	-0.0223126	0.00164181	4.6e-42	454874	Basal metabolic rate || id:ukb-b-16446	0.000157817	71.7976
rs11030112	11	27705188	A	G	0.318705	0.0190667	0.00140044	3.3e-42	454874	Basal metabolic rate || id:ukb-b-16446	0.000157872	71.8229
rs78378222	17	7571752	G	T	0.012278	0.0807194	0.00606474	2e-40	454874	Basal metabolic rate || id:ukb-b-16446	0.000158033	71.8962
rs7132908	12	50263148	A	G	0.384449	0.018309	0.00134193	2.2e-42	454874	Basal metabolic rate || id:ukb-b-16446	0.000158658	72.1805
rs73175572	3	185490184	G	A	0.111717	0.02829	0.00209047	1e-41	454874	Basal metabolic rate || id:ukb-b-16446	0.000158842	72.2644
rs71385734	16	2160503	G	T	0.169904	-0.0238575	0.00175063	2.7e-42	454874	Basal metabolic rate || id:ukb-b-16446	0.000160551	73.0417
rs2307111	5	75003678	C	T	0.395103	-0.018714	0.00133465	1.1e-44	454874	Basal metabolic rate || id:ukb-b-16446	0.0001674	76.1582
rs894360	8	135601194	C	T	0.366416	-0.0190783	0.0013604	1.1e-44	454874	Basal metabolic rate || id:ukb-b-16446	0.000169	76.8866
rs10236214	7	150668070	T	C	0.642053	0.0194305	0.00136895	1e-45	454874	Basal metabolic rate || id:ukb-b-16446	0.000173535	78.95
rs34879158	20	32300634	C	A	0.26279	-0.0214259	0.00148778	5.1e-47	454874	Basal metabolic rate || id:ukb-b-16446	0.000177872	80.9235
rs1582931	5	122657199	A	G	0.473261	-0.0189415	0.00131719	6.9e-47	454874	Basal metabolic rate || id:ukb-b-16446	0.000178877	81.3808
rs41271299	6	19839415	T	C	0.051246	0.0429019	0.0029512	7.1e-48	454874	Basal metabolic rate || id:ukb-b-16446	0.000178977	81.4261
rs7952436	11	67024534	T	C	0.082025	-0.0345868	0.00238076	8.1e-48	454874	Basal metabolic rate || id:ukb-b-16446	0.000180147	81.9587
rs9634212	12	93993266	A	C	0.220691	0.0231416	0.0015796	1.3e-48	454874	Basal metabolic rate || id:ukb-b-16446	0.000184209	83.807
rs2533879	7	2859847	A	G	0.299771	-0.0213161	0.00142444	1.3e-50	454874	Basal metabolic rate || id:ukb-b-16446	0.000190755	86.7855
rs4946936	6	109003321	C	T	0.712573	0.0219137	0.00145134	1.6e-51	454874	Basal metabolic rate || id:ukb-b-16446	0.000196706	89.4938
rs76798800	1	154994978	T	G	0.265996	0.0225403	0.00147464	9.6e-53	454874	Basal metabolic rate || id:ukb-b-16446	0.000198391	90.2606
rs2005172	17	61996255	C	A	0.639775	0.0210683	0.00137827	9.5e-53	454874	Basal metabolic rate || id:ukb-b-16446	0.000204593	93.0825
rs62396185	6	26180634	C	G	0.26002	-0.0232585	0.00148536	2.9e-55	454874	Basal metabolic rate || id:ukb-b-16446	0.000208171	94.7109
rs4899012	14	61003889	C	G	0.607276	-0.0212918	0.00133935	6.6e-57	454874	Basal metabolic rate || id:ukb-b-16446	0.000216236	98.381
rs4369779	18	20735408	C	T	0.788954	0.0260197	0.00160197	2.5e-59	454874	Basal metabolic rate || id:ukb-b-16446	0.000225457	102.577
rs4240326	4	145839264	G	A	0.550146	-0.0217733	0.00131009	5e-62	454874	Basal metabolic rate || id:ukb-b-16446	0.000234654	106.763
rs7671110	4	17874089	T	C	0.158096	-0.0299418	0.00178431	3.4e-63	454874	Basal metabolic rate || id:ukb-b-16446	0.000238654	108.583
rs7223535	17	29211667	A	G	0.270356	-0.0247508	0.00147195	1.9e-63	454874	Basal metabolic rate || id:ukb-b-16446	0.000241688	109.964
rs35467921	16	30048553	T	C	0.400408	0.0229431	0.00133294	2.1e-66	454874	Basal metabolic rate || id:ukb-b-16446	0.000252751	114.998
rs543874	1	177889480	G	A	0.20527	0.0290252	0.00161081	1.4e-72	454874	Basal metabolic rate || id:ukb-b-16446	0.000274869	125.065
rs77165542	2	430975	T	C	0.035483	-0.0635239	0.00355942	3.1e-71	454874	Basal metabolic rate || id:ukb-b-16446	0.000276207	125.673
rs2225226	13	51127270	T	C	0.215985	-0.0285992	0.00159358	5.1e-72	454874	Basal metabolic rate || id:ukb-b-16446	0.000277004	126.036
rs72656010	8	57122215	C	T	0.132271	-0.0356208	0.00193495	1.1e-75	454874	Basal metabolic rate || id:ukb-b-16446	0.000291264	132.526
rs10269774	7	92253972	A	G	0.326417	0.0259463	0.00139227	1.6e-77	454874	Basal metabolic rate || id:ukb-b-16446	0.000296036	134.698
rs1351394	12	66351826	C	T	0.51191	-0.0252983	0.00130469	9.3e-84	454874	Basal metabolic rate || id:ukb-b-16446	0.00031982	145.524
rs7740107	6	130374461	A	T	0.736357	-0.0291498	0.00147683	1e-86	454874	Basal metabolic rate || id:ukb-b-16446	0.000329918	150.12
rs34517439	1	78450517	A	C	0.121685	0.0396322	0.00201383	3.2e-86	454874	Basal metabolic rate || id:ukb-b-16446	0.000335748	152.774
rs76895963	12	4384844	G	T	0.020659	0.0957456	0.00505741	6.2e-80	454874	Basal metabolic rate || id:ukb-b-16446	0.000370946	168.796
rs6743060	2	629510	A	C	0.828303	0.0369375	0.00172552	1.2e-101	454874	Basal metabolic rate || id:ukb-b-16446	0.000388076	176.593
rs2744956	6	34618937	C	T	0.139117	0.0404219	0.00187894	1.2e-102	454874	Basal metabolic rate || id:ukb-b-16446	0.00039137	178.093
rs724016	3	141105570	G	A	0.443677	0.0305167	0.00131072	6.7e-120	454874	Basal metabolic rate || id:ukb-b-16446	0.000459726	209.213
rs143384	20	34025756	G	A	0.404422	0.0342437	0.00133181	8.59e-146	454874	Basal metabolic rate || id:ukb-b-16446	0.000564891	257.098
rs6567160	18	57829135	C	T	0.232658	0.0459199	0.00154839	2.8e-193	454874	Basal metabolic rate || id:ukb-b-16446	0.000752903	342.732
rs56094641	16	53806453	G	A	0.40464	0.0407116	0.00133099	1e-200	454874	Basal metabolic rate || id:ukb-b-16446	0.000798573	363.539
rs7762794	6	153380228	G	A	0.285523	0.00930584	0.00170461	4.8e-08	454633	Body fat percentage || id:ukb-b-8909	3.53e-05	16.0637
rs13026103	2	16611534	A	G	0.74098	0.00961952	0.00175567	4.3e-08	454633	Body fat percentage || id:ukb-b-8909	3.55e-05	16.1492
rs7598246	2	172866359	C	T	0.583694	0.0085494	0.00156226	4.4e-08	454633	Body fat percentage || id:ukb-b-8909	3.55e-05	16.15
rs28672845	3	88270627	C	A	0.839976	0.0115052	0.00209731	4.1e-08	454633	Body fat percentage || id:ukb-b-8909	3.56e-05	16.1787
rs34338229	6	15370313	A	G	0.332008	0.00897307	0.00164195	4.6e-08	454633	Body fat percentage || id:ukb-b-8909	3.57e-05	16.237
rs6749911	2	105962339	A	G	0.126972	0.0126967	0.00230925	3.8e-08	454633	Body fat percentage || id:ukb-b-8909	3.57e-05	16.2488
rs10245306	7	158029340	C	G	0.685981	0.00917484	0.00167492	4.3e-08	454633	Body fat percentage || id:ukb-b-8909	3.63e-05	16.4881
rs2192649	7	78126279	G	T	0.500777	0.00852919	0.00155109	3.8e-08	454633	Body fat percentage || id:ukb-b-8909	3.64e-05	16.5371
rs7046679	9	124638934	G	C	0.678548	-0.00914252	0.00165304	3.2e-08	454633	Body fat percentage || id:ukb-b-8909	3.65e-05	16.578
rs7680610	4	24118165	G	A	0.652245	0.0089709	0.00163023	3.7e-08	454633	Body fat percentage || id:ukb-b-8909	3.65e-05	16.5982
rs12053559	2	138416391	G	T	0.471201	0.00856437	0.00154317	2.9e-08	454633	Body fat percentage || id:ukb-b-8909	3.66e-05	16.6185
rs149380583	15	80993786	C	G	0.128655	-0.0127741	0.00231146	3.3e-08	454633	Body fat percentage || id:ukb-b-8909	3.66e-05	16.6335
rs7966251	12	103731395	A	G	0.255023	-0.00981406	0.00177103	3e-08	454633	Body fat percentage || id:ukb-b-8909	3.66e-05	16.6389
rs2702123	2	24562699	C	T	0.086	-0.0152608	0.00274222	2.6e-08	454633	Body fat percentage || id:ukb-b-8909	3.66e-05	16.6458
rs113503736	4	19204890	G	T	0.223372	-0.0102974	0.00185568	2.9e-08	454633	Body fat percentage || id:ukb-b-8909	3.68e-05	16.7264
rs7796825	7	14317417	A	G	0.825769	0.0113141	0.00203645	2.8e-08	454633	Body fat percentage || id:ukb-b-8909	3.68e-05	16.7467
rs11343	16	19279464	G	T	0.561331	0.00867343	0.00158474	4.4e-08	454633	Body fat percentage || id:ukb-b-8909	3.7e-05	16.8439
rs7960609	12	18161569	G	A	0.326919	0.00918558	0.00164856	2.5e-08	454633	Body fat percentage || id:ukb-b-8909	3.71e-05	16.8821
rs4709745	6	164105984	C	T	0.307185	0.00934269	0.00167115	2.3e-08	454633	Body fat percentage || id:ukb-b-8909	3.72e-05	16.8914
rs319775	17	31495076	C	T	0.60881	0.00883995	0.00158047	2.2e-08	454633	Body fat percentage || id:ukb-b-8909	3.72e-05	16.9229
rs56328878	2	159459040	A	C	0.267194	-0.00975461	0.00173683	2e-08	454633	Body fat percentage || id:ukb-b-8909	3.73e-05	16.9411
rs7535438	1	42635359	A	C	0.290883	-0.00950812	0.00169742	2.1e-08	454633	Body fat percentage || id:ukb-b-8909	3.73e-05	16.9563
rs12670456	7	122102781	G	A	0.301754	0.00941089	0.00168003	2.1e-08	454633	Body fat percentage || id:ukb-b-8909	3.73e-05	16.9679
rs74288880	5	59275800	T	C	0.114819	-0.0135582	0.00241631	2e-08	454633	Body fat percentage || id:ukb-b-8909	3.74e-05	16.9885
rs11022718	11	13268144	T	C	0.202968	-0.0107504	0.00193009	2.5e-08	454633	Body fat percentage || id:ukb-b-8909	3.74e-05	17.0003
rs10513935	18	1660497	A	G	0.301501	-0.00942576	0.00168416	2.2e-08	454633	Body fat percentage || id:ukb-b-8909	3.74e-05	17.0135
rs1284373	1	33355923	T	C	0.199214	-0.0108576	0.00192322	1.6e-08	454633	Body fat percentage || id:ukb-b-8909	3.76e-05	17.1005
rs76856798	1	243922215	T	C	0.018465	0.0322372	0.00573378	1.9e-08	454633	Body fat percentage || id:ukb-b-8909	3.77e-05	17.1268
rs1782508	11	30243795	G	C	0.655489	-0.00913519	0.00162015	1.7e-08	454633	Body fat percentage || id:ukb-b-8909	3.77e-05	17.136
rs61754230	12	72179446	T	C	0.019711	0.0312346	0.00554241	1.7e-08	454633	Body fat percentage || id:ukb-b-8909	3.77e-05	17.1412
rs9321191	6	130165691	C	T	0.1994	-0.0108699	0.0019277	1.7e-08	454633	Body fat percentage || id:ukb-b-8909	3.77e-05	17.1513
rs482787	10	99767024	C	T	0.325766	0.0092676	0.00164764	1.9e-08	454633	Body fat percentage || id:ukb-b-8909	3.77e-05	17.1536
rs7942368	11	76465362	T	C	0.217538	-0.0105396	0.00189331	2.6e-08	454633	Body fat percentage || id:ukb-b-8909	3.78e-05	17.193
rs2960420	3	12314512	G	C	0.350731	-0.00912091	0.00162066	1.8e-08	454633	Body fat percentage || id:ukb-b-8909	3.79e-05	17.2258
rs72803260	16	51806701	G	T	0.084979	-0.0156141	0.0027727	1.8e-08	454633	Body fat percentage || id:ukb-b-8909	3.79e-05	17.2378
rs1475860	21	18085482	C	G	0.505368	0.00875321	0.00155205	1.7e-08	454633	Body fat percentage || id:ukb-b-8909	3.83e-05	17.4153
rs1469084	19	33868013	G	A	0.545742	0.00878996	0.00154865	1.4e-08	454633	Body fat percentage || id:ukb-b-8909	3.83e-05	17.4168
rs10867315	9	81574729	A	G	0.190594	-0.0111522	0.00196791	1.5e-08	454633	Body fat percentage || id:ukb-b-8909	3.84e-05	17.4463
rs13064797	3	173656059	A	G	0.205187	-0.0108506	0.00190707	1.3e-08	454633	Body fat percentage || id:ukb-b-8909	3.84e-05	17.4593
rs2692741	2	76185292	C	G	0.367194	0.00909731	0.0016107	1.6e-08	454633	Body fat percentage || id:ukb-b-8909	3.85e-05	17.4863
rs1964675	3	136114945	T	C	0.711087	0.0096786	0.00170107	1.3e-08	454633	Body fat percentage || id:ukb-b-8909	3.85e-05	17.4993
rs12926311	16	406427	C	G	0.353546	-0.00918915	0.00161862	1.4e-08	454633	Body fat percentage || id:ukb-b-8909	3.86e-05	17.5485
rs240999	6	111578490	T	G	0.840258	-0.0120088	0.00210945	1.2e-08	454633	Body fat percentage || id:ukb-b-8909	3.87e-05	17.601
rs7463186	8	87517201	G	A	0.516044	0.0088055	0.00154188	1.1e-08	454633	Body fat percentage || id:ukb-b-8909	3.87e-05	17.6079
rs798549	7	2760750	A	C	0.730794	-0.00992339	0.00174424	1.3e-08	454633	Body fat percentage || id:ukb-b-8909	3.87e-05	17.6159
rs9389857	6	141372966	T	C	0.052433	0.0198061	0.00346457	1.1e-08	454633	Body fat percentage || id:ukb-b-8909	3.9e-05	17.7222
rs252749	5	77389973	A	G	0.245982	-0.0102553	0.00178627	9.4e-09	454633	Body fat percentage || id:ukb-b-8909	3.9e-05	17.7373
rs35523808	6	75834971	A	T	0.049077	0.0204619	0.0036589	2.2e-08	454633	Body fat percentage || id:ukb-b-8909	3.91e-05	17.7673
rs11062595	12	3367760	G	C	0.09222	-0.0153041	0.00266658	9.5e-09	454633	Body fat percentage || id:ukb-b-8909	3.92e-05	17.829
rs10959841	9	11469190	C	T	0.387368	-0.00911255	0.00158643	9.2e-09	454633	Body fat percentage || id:ukb-b-8909	3.94e-05	17.9188
rs9372414	6	97764299	T	C	0.347629	-0.00933072	0.00162144	8.7e-09	454633	Body fat percentage || id:ukb-b-8909	3.95e-05	17.9534
rs4547574	2	48541003	T	A	0.227697	-0.0105978	0.00183563	7.8e-09	454633	Body fat percentage || id:ukb-b-8909	3.95e-05	17.959
rs396354	2	86850022	C	T	0.715662	-0.00986214	0.00170937	8e-09	454633	Body fat percentage || id:ukb-b-8909	3.96e-05	17.9966
rs1881505	11	1483177	C	T	0.943033	-0.0191979	0.00335242	1e-08	454633	Body fat percentage || id:ukb-b-8909	3.96e-05	18.0038
rs10505836	12	19288508	C	A	0.860003	0.0128411	0.00223802	9.6e-09	454633	Body fat percentage || id:ukb-b-8909	3.97e-05	18.0522
rs6064113	20	53444487	C	T	0.765465	-0.0105166	0.00185641	1.5e-08	454633	Body fat percentage || id:ukb-b-8909	3.97e-05	18.0547
rs1078455	3	108129348	C	T	0.309511	0.00964481	0.00167852	9.1e-09	454633	Body fat percentage || id:ukb-b-8909	3.98e-05	18.077
rs1559900	8	14207321	T	C	0.286141	0.00986943	0.00170532	7.1e-09	454633	Body fat percentage || id:ukb-b-8909	3.98e-05	18.0919
rs6754292	2	217614584	T	C	0.644629	-0.00932639	0.00161898	8.4e-09	454633	Body fat percentage || id:ukb-b-8909	3.99e-05	18.1186
rs1799923	3	42306294	G	A	0.886606	0.0140939	0.00242625	6.3e-09	454633	Body fat percentage || id:ukb-b-8909	3.99e-05	18.1589
rs1086103	4	145920099	A	C	0.045775	-0.021384	0.00368848	6.7e-09	454633	Body fat percentage || id:ukb-b-8909	3.99e-05	18.162
rs7773916	6	70339118	T	C	0.213136	-0.0109353	0.00188165	6.2e-09	454633	Body fat percentage || id:ukb-b-8909	4.01e-05	18.2358
rs76115890	13	91993627	C	T	0.117876	-0.0139023	0.00241521	8.6e-09	454633	Body fat percentage || id:ukb-b-8909	4.02e-05	18.2741
rs9955276	18	1839339	T	C	0.144431	0.0127569	0.00220651	7.4e-09	454633	Body fat percentage || id:ukb-b-8909	4.02e-05	18.2857
rs72995085	6	143193971	C	T	0.177033	-0.0117629	0.00202255	6e-09	454633	Body fat percentage || id:ukb-b-8909	4.03e-05	18.3304
rs11129660	3	35695961	T	C	0.209783	0.0110275	0.00189369	5.8e-09	454633	Body fat percentage || id:ukb-b-8909	4.03e-05	18.3306
rs13132853	4	38680015	G	A	0.360225	-0.00936528	0.00161107	6.1e-09	454633	Body fat percentage || id:ukb-b-8909	4.04e-05	18.3802
rs17193211	21	38885506	T	C	0.066803	-0.0180452	0.00314532	9.6e-09	454633	Body fat percentage || id:ukb-b-8909	4.06e-05	18.4586
rs815163	1	190294726	C	T	0.563216	-0.00909072	0.00154941	4.4e-09	454633	Body fat percentage || id:ukb-b-8909	4.07e-05	18.4861
rs4496901	7	104898337	T	G	0.65522	-0.00954008	0.00162185	4e-09	454633	Body fat percentage || id:ukb-b-8909	4.11e-05	18.6956
rs56369689	16	30120308	G	A	0.348594	-0.00952112	0.00165613	9e-09	454633	Body fat percentage || id:ukb-b-8909	4.12e-05	18.7178
rs6973656	7	77422583	G	A	0.397021	0.00928324	0.00157441	3.7e-09	454633	Body fat percentage || id:ukb-b-8909	4.13e-05	18.7595
rs2966859	16	85324544	G	A	0.789007	-0.0111483	0.00189749	4.2e-09	454633	Body fat percentage || id:ukb-b-8909	4.14e-05	18.8137
rs62413414	6	80310375	T	C	0.151703	0.0126824	0.00214424	3.3e-09	454633	Body fat percentage || id:ukb-b-8909	4.14e-05	18.8214
rs3826408	17	7101292	T	C	0.456883	0.00915425	0.00154807	3.4e-09	454633	Body fat percentage || id:ukb-b-8909	4.16e-05	18.9082
rs685149	11	57657413	G	A	0.645411	-0.00954107	0.00161396	3.4e-09	454633	Body fat percentage || id:ukb-b-8909	4.17e-05	18.9436
rs11664848	18	42575661	G	C	0.659616	0.00965173	0.00163558	3.6e-09	454633	Body fat percentage || id:ukb-b-8909	4.18e-05	19.0186
rs13174863	5	139080745	G	A	0.14814	0.0128832	0.00218539	3.7e-09	454633	Body fat percentage || id:ukb-b-8909	4.19e-05	19.0456
rs55924785	9	136929586	T	C	0.164678	-0.0123455	0.00207928	2.9e-09	454633	Body fat percentage || id:ukb-b-8909	4.19e-05	19.064
rs11538	22	18220831	G	A	0.171838	0.0121586	0.00204591	2.8e-09	454633	Body fat percentage || id:ukb-b-8909	4.21e-05	19.1297
rs13249935	8	143611456	C	T	0.366657	0.00954133	0.00161413	3.4e-09	454633	Body fat percentage || id:ukb-b-8909	4.23e-05	19.2231
rs58120873	2	47313562	A	G	0.08686	-0.0163391	0.00274979	2.8e-09	454633	Body fat percentage || id:ukb-b-8909	4.23e-05	19.254
rs11677541	2	165429235	A	G	0.535271	-0.00923656	0.00154968	2.5e-09	454633	Body fat percentage || id:ukb-b-8909	4.24e-05	19.2975
rs16934748	10	33970319	C	T	0.150341	0.0128932	0.00215901	2.3e-09	454633	Body fat percentage || id:ukb-b-8909	4.25e-05	19.3086
rs9645335	1	194969572	T	C	0.367818	-0.00955748	0.00159404	2e-09	454633	Body fat percentage || id:ukb-b-8909	4.25e-05	19.3139
rs72703757	8	144505785	C	G	0.198824	0.0115499	0.00194851	3.1e-09	454633	Body fat percentage || id:ukb-b-8909	4.25e-05	19.3224
rs11855853	15	78012618	T	C	0.269414	-0.0103933	0.00174766	2.7e-09	454633	Body fat percentage || id:ukb-b-8909	4.25e-05	19.3333
rs17016133	3	25313167	C	T	0.130053	-0.0137367	0.00229121	2e-09	454633	Body fat percentage || id:ukb-b-8909	4.27e-05	19.4127
rs6948959	7	50697051	A	G	0.744356	-0.0105935	0.00177956	2.6e-09	454633	Body fat percentage || id:ukb-b-8909	4.27e-05	19.4179
rs55707359	11	46159333	G	T	0.015449	0.0375397	0.00633223	3.1e-09	454633	Body fat percentage || id:ukb-b-8909	4.29e-05	19.4907
rs2481899	14	56460686	G	A	0.551171	0.00930927	0.00156135	2.5e-09	454633	Body fat percentage || id:ukb-b-8909	4.29e-05	19.4942
rs11245344	10	126418782	T	C	0.571137	0.00937385	0.00156054	1.9e-09	454633	Body fat percentage || id:ukb-b-8909	4.3e-05	19.5705
rs2508782	11	94269813	G	A	0.569716	0.00937803	0.00155792	1.7e-09	454633	Body fat percentage || id:ukb-b-8909	4.31e-05	19.604
rs3791709	2	212286934	T	A	0.282417	0.0103311	0.00171169	1.6e-09	454633	Body fat percentage || id:ukb-b-8909	4.33e-05	19.6682
rs2108635	12	2159556	G	A	0.338522	0.00983786	0.00163453	1.8e-09	454633	Body fat percentage || id:ukb-b-8909	4.33e-05	19.7066
rs1945160	18	22164216	A	G	0.375871	-0.00962166	0.0016001	1.8e-09	454633	Body fat percentage || id:ukb-b-8909	4.34e-05	19.7479
rs12628603	22	38119213	A	G	0.617054	-0.00959714	0.00159107	1.6e-09	454633	Body fat percentage || id:ukb-b-8909	4.35e-05	19.7903
rs16916303	9	30823761	G	A	0.11977	-0.0143754	0.00240082	2.1e-09	454633	Body fat percentage || id:ukb-b-8909	4.36e-05	19.8103
rs2182717	6	120219180	A	G	0.691021	0.010121	0.00167361	1.5e-09	454633	Body fat percentage || id:ukb-b-8909	4.37e-05	19.8873
rs11852419	15	41456374	T	A	0.261669	0.0106498	0.00175622	1.3e-09	454633	Body fat percentage || id:ukb-b-8909	4.38e-05	19.9248
rs16996657	20	15816236	C	T	0.127757	0.0140368	0.00231882	1.4e-09	454633	Body fat percentage || id:ukb-b-8909	4.39e-05	19.9649
rs28651380	4	34773227	G	A	0.281193	0.0104262	0.00171657	1.2e-09	454633	Body fat percentage || id:ukb-b-8909	4.39e-05	19.9792
rs1813039	8	76295984	A	G	0.709746	0.0103333	0.00170753	1.4e-09	454633	Body fat percentage || id:ukb-b-8909	4.4e-05	20.0017
rs998584	6	43757896	A	C	0.482871	-0.00938942	0.00154401	1.2e-09	454633	Body fat percentage || id:ukb-b-8909	4.4e-05	20.0178
rs4959613	6	1835403	A	C	0.594024	0.00955622	0.00161789	3.5e-09	454633	Body fat percentage || id:ukb-b-8909	4.4e-05	20.0256
rs12376870	9	117890567	A	G	0.237663	-0.0110309	0.00181676	1.3e-09	454633	Body fat percentage || id:ukb-b-8909	4.41e-05	20.0465
rs7321331	13	31015138	A	G	0.742296	0.0107397	0.00177343	1.4e-09	454633	Body fat percentage || id:ukb-b-8909	4.41e-05	20.0628
rs4500770	16	74658430	T	A	0.362615	-0.00977478	0.00160607	1.2e-09	454633	Body fat percentage || id:ukb-b-8909	4.42e-05	20.0803
rs11119208	1	209211968	G	A	0.614902	-0.00965759	0.00157945	9.7e-10	454633	Body fat percentage || id:ukb-b-8909	4.42e-05	20.0827
rs4762951	12	20543307	G	A	0.780444	-0.0113662	0.00186311	1.1e-09	454633	Body fat percentage || id:ukb-b-8909	4.43e-05	20.1292
rs6480350	10	70396822	C	T	0.575106	-0.00953851	0.00156462	1.1e-09	454633	Body fat percentage || id:ukb-b-8909	4.45e-05	20.2161
rs6750646	2	193872415	T	C	0.201154	-0.0117765	0.00192871	1e-09	454633	Body fat percentage || id:ukb-b-8909	4.46e-05	20.2643
rs2640465	1	29569645	G	A	0.902017	0.0158823	0.00259576	9.4e-10	454633	Body fat percentage || id:ukb-b-8909	4.46e-05	20.2722
rs62621197	19	8670147	T	C	0.037191	-0.0249637	0.00423712	3.8e-09	454633	Body fat percentage || id:ukb-b-8909	4.46e-05	20.291
rs7975187	12	60964108	G	A	0.213862	0.0115294	0.00188095	8.8e-10	454633	Body fat percentage || id:ukb-b-8909	4.47e-05	20.3214
rs7893571	10	16750129	T	G	0.665915	0.0100326	0.00163856	9.2e-10	454633	Body fat percentage || id:ukb-b-8909	4.48e-05	20.3616
rs28714450	8	9777555	T	C	0.675249	-0.0101175	0.00165029	8.7e-10	454633	Body fat percentage || id:ukb-b-8909	4.49e-05	20.4112
rs9892466	17	3969527	A	T	0.333275	0.0100634	0.00163774	8e-10	454633	Body fat percentage || id:ukb-b-8909	4.5e-05	20.462
rs7206608	16	82872628	G	C	0.321575	0.0101676	0.00165236	7.6e-10	454633	Body fat percentage || id:ukb-b-8909	4.51e-05	20.5083
rs3113509	4	52932825	T	C	0.731962	-0.0107277	0.00174038	7.1e-10	454633	Body fat percentage || id:ukb-b-8909	4.52e-05	20.5308
rs10896012	11	65278461	C	T	0.217394	0.0115223	0.00187372	7.8e-10	454633	Body fat percentage || id:ukb-b-8909	4.52e-05	20.5389
rs843901	20	32904636	G	T	0.936414	0.0194862	0.00316613	7.5e-10	454633	Body fat percentage || id:ukb-b-8909	4.52e-05	20.5585
rs2888778	2	41608611	G	T	0.652153	0.00998353	0.00161504	6.3e-10	454633	Body fat percentage || id:ukb-b-8909	4.52e-05	20.5596
rs811054	16	72251132	T	C	0.537276	0.0095458	0.00155694	8.7e-10	454633	Body fat percentage || id:ukb-b-8909	4.53e-05	20.5993
rs62218301	21	36741262	G	A	0.166049	-0.0127956	0.00208683	8.7e-10	454633	Body fat percentage || id:ukb-b-8909	4.53e-05	20.6161
rs12639116	3	62434127	T	C	0.096558	-0.0161252	0.00262251	7.8e-10	454633	Body fat percentage || id:ukb-b-8909	4.54e-05	20.6256
rs1605898	11	85168172	A	T	0.837607	0.0129238	0.00209124	6.4e-10	454633	Body fat percentage || id:ukb-b-8909	4.54e-05	20.6584
rs6500594	16	4316498	G	T	0.246636	0.0110602	0.00179199	6.7e-10	454633	Body fat percentage || id:ukb-b-8909	4.55e-05	20.6679
rs17055384	13	59285126	T	C	0.182952	-0.0123469	0.00200425	7.3e-10	454633	Body fat percentage || id:ukb-b-8909	4.56e-05	20.7209
rs2499468	6	51809081	A	C	0.650982	0.0100294	0.00161777	5.7e-10	454633	Body fat percentage || id:ukb-b-8909	4.57e-05	20.7814
rs1787013	18	13072979	C	T	0.450716	0.00961178	0.00155008	5.6e-10	454633	Body fat percentage || id:ukb-b-8909	4.57e-05	20.7978
rs12419272	11	117015516	G	C	0.056932	0.0206723	0.00333136	5.5e-10	454633	Body fat percentage || id:ukb-b-8909	4.59e-05	20.8634
rs4398538	4	130724740	C	T	0.642513	-0.010008	0.00161101	5.2e-10	454633	Body fat percentage || id:ukb-b-8909	4.6e-05	20.9192
rs7843109	8	112360702	T	C	0.688667	0.0103657	0.00166877	5.2e-10	454633	Body fat percentage || id:ukb-b-8909	4.61e-05	20.9479
rs75412871	12	121709430	T	C	0.051916	-0.0216364	0.00347856	5e-10	454633	Body fat percentage || id:ukb-b-8909	4.61e-05	20.9521
rs4908676	1	7737099	G	A	0.457718	0.00966112	0.00154844	4.4e-10	454633	Body fat percentage || id:ukb-b-8909	4.63e-05	21.0663
rs12538435	7	71437104	G	A	0.261821	-0.0109846	0.00175319	3.7e-10	454633	Body fat percentage || id:ukb-b-8909	4.66e-05	21.2053
rs10050620	5	63927239	T	C	0.325382	-0.0103073	0.00164616	3.8e-10	454633	Body fat percentage || id:ukb-b-8909	4.66e-05	21.2056
rs4690324	4	960081	A	G	0.823217	-0.0126754	0.00202574	3.9e-10	454633	Body fat percentage || id:ukb-b-8909	4.68e-05	21.2612
rs74618095	21	40683196	C	T	0.157976	0.0132675	0.00213178	4.9e-10	454633	Body fat percentage || id:ukb-b-8909	4.68e-05	21.2913
rs3765971	1	8445360	T	C	0.65847	-0.0102079	0.00162025	3e-10	454633	Body fat percentage || id:ukb-b-8909	4.69e-05	21.3082
rs6688826	1	80812329	C	T	0.298206	0.0105922	0.0016789	2.8e-10	454633	Body fat percentage || id:ukb-b-8909	4.7e-05	21.3505
rs2034946	17	73863589	G	T	0.208834	0.0119487	0.00190099	3.3e-10	454633	Body fat percentage || id:ukb-b-8909	4.72e-05	21.4496
rs1350429	12	41819131	G	A	0.480306	0.00973719	0.00154554	3e-10	454633	Body fat percentage || id:ukb-b-8909	4.73e-05	21.52
rs256904	5	55810305	T	A	0.746327	-0.0111835	0.00176815	2.5e-10	454633	Body fat percentage || id:ukb-b-8909	4.74e-05	21.5312
rs10799778	1	23313353	G	T	0.833671	-0.0130789	0.00206635	2.5e-10	454633	Body fat percentage || id:ukb-b-8909	4.74e-05	21.5682
rs11105842	12	91243910	A	G	0.367542	-0.0101643	0.00160647	2.5e-10	454633	Body fat percentage || id:ukb-b-8909	4.8e-05	21.8375
rs12658319	5	153551892	T	C	0.299121	0.0107194	0.0016852	2e-10	454633	Body fat percentage || id:ukb-b-8909	4.82e-05	21.9049
rs8096564	18	39910592	T	G	0.298122	0.0107485	0.00169686	2.4e-10	454633	Body fat percentage || id:ukb-b-8909	4.83e-05	21.9817
rs6103254	20	41990761	C	T	0.126684	-0.0147849	0.00232906	2.2e-10	454633	Body fat percentage || id:ukb-b-8909	4.84e-05	21.9907
rs4722398	7	3125220	T	C	0.13612	0.0143436	0.00224286	1.6e-10	454633	Body fat percentage || id:ukb-b-8909	4.84e-05	21.9989
rs657685	11	118912982	C	G	0.456088	-0.00989059	0.00154908	1.7e-10	454633	Body fat percentage || id:ukb-b-8909	4.85e-05	22.0664
rs10187101	2	50742227	T	C	0.363611	-0.010248	0.00159844	1.4e-10	454633	Body fat percentage || id:ukb-b-8909	4.86e-05	22.0978
rs347551	5	119389031	G	C	0.472318	0.00988966	0.00156805	2.8e-10	454633	Body fat percentage || id:ukb-b-8909	4.88e-05	22.1656
rs4894808	3	171833266	C	G	0.40013	-0.0100803	0.00160438	3.3e-10	454633	Body fat percentage || id:ukb-b-8909	4.88e-05	22.1776
rs12475388	2	27039792	A	G	0.485685	-0.00988584	0.00154662	1.6e-10	454633	Body fat percentage || id:ukb-b-8909	4.88e-05	22.1984
rs4466418	8	126323787	A	G	0.562278	0.00997781	0.00155638	1.4e-10	454633	Body fat percentage || id:ukb-b-8909	4.9e-05	22.2808
rs11122450	1	230301811	G	T	0.611689	-0.0101571	0.00157943	1.3e-10	454633	Body fat percentage || id:ukb-b-8909	4.9e-05	22.2823
rs1863115	17	44625928	A	C	0.741492	-0.0113255	0.00185836	1.1e-09	454633	Body fat percentage || id:ukb-b-8909	4.92e-05	22.3566
rs10144067	14	93885198	T	C	0.59128	0.0100925	0.00158231	1.8e-10	454633	Body fat percentage || id:ukb-b-8909	4.92e-05	22.3834
rs75135487	3	185805294	G	C	0.136931	-0.0144347	0.00223876	1.1e-10	454633	Body fat percentage || id:ukb-b-8909	4.92e-05	22.391
rs262953	3	183467986	A	G	0.625978	-0.0102573	0.00159162	1.2e-10	454633	Body fat percentage || id:ukb-b-8909	4.93e-05	22.3992
rs11619722	13	27998600	C	T	0.300933	-0.0108221	0.00168444	1.3e-10	454633	Body fat percentage || id:ukb-b-8909	4.93e-05	22.4038
rs12432026	14	75282116	G	T	0.540113	0.00996462	0.00154621	1.2e-10	454633	Body fat percentage || id:ukb-b-8909	4.93e-05	22.4268
rs12402939	1	150615094	C	A	0.392363	-0.0101759	0.00157772	1.1e-10	454633	Body fat percentage || id:ukb-b-8909	4.94e-05	22.4486
rs34656389	4	96153214	G	A	0.367474	0.0103136	0.00159872	1.1e-10	454633	Body fat percentage || id:ukb-b-8909	4.94e-05	22.4821
rs114295766	3	99356361	T	A	0.069527	-0.0195859	0.00321452	1.1e-09	454633	Body fat percentage || id:ukb-b-8909	4.96e-05	22.566
rs4776337	15	67359738	A	G	0.468075	0.00998636	0.00154808	1.1e-10	454633	Body fat percentage || id:ukb-b-8909	4.97e-05	22.5783
rs76345589	3	84185140	G	C	0.067492	-0.0198865	0.00308056	1.1e-10	454633	Body fat percentage || id:ukb-b-8909	4.98e-05	22.6325
rs10271582	7	99121950	G	A	0.154048	-0.0138378	0.00213519	9.1e-11	454633	Body fat percentage || id:ukb-b-8909	4.99e-05	22.6906
rs3754963	2	166185707	T	A	0.255074	-0.0114802	0.00176393	7.6e-11	454633	Body fat percentage || id:ukb-b-8909	5.01e-05	22.7714
rs2291127	3	138122477	T	C	0.156234	-0.0137926	0.00211992	7.7e-11	454633	Body fat percentage || id:ukb-b-8909	5.02e-05	22.8035
rs78744936	17	7461343	A	G	0.265987	0.0113474	0.00175799	1.1e-10	454633	Body fat percentage || id:ukb-b-8909	5.03e-05	22.8596
rs4759318	12	54420098	T	C	0.362201	0.0104428	0.00160707	8.1e-11	454633	Body fat percentage || id:ukb-b-8909	5.04e-05	22.9075
rs55810445	7	2103739	T	C	0.151196	-0.0140163	0.00215528	7.9e-11	454633	Body fat percentage || id:ukb-b-8909	5.04e-05	22.9258
rs1991002	5	52848593	G	T	0.495176	-0.0100728	0.00154583	7.2e-11	454633	Body fat percentage || id:ukb-b-8909	5.07e-05	23.0627
rs2002023	10	76848524	T	C	0.409059	0.0102433	0.00157002	6.8e-11	454633	Body fat percentage || id:ukb-b-8909	5.07e-05	23.0633
rs7704382	5	112448114	G	C	0.433417	0.0101719	0.00155683	6.4e-11	454633	Body fat percentage || id:ukb-b-8909	5.08e-05	23.1039
rs1229984	4	100239319	C	T	0.972781	0.0310059	0.00467505	3.3e-11	454633	Body fat percentage || id:ukb-b-8909	5.09e-05	23.1466
rs9304665	19	47602577	A	T	0.763642	0.0118765	0.00182093	6.9e-11	454633	Body fat percentage || id:ukb-b-8909	5.09e-05	23.1499
rs6561937	13	58257667	A	T	0.753684	-0.0117153	0.00179629	6.9e-11	454633	Body fat percentage || id:ukb-b-8909	5.1e-05	23.1686
rs4320040	3	157884946	G	T	0.560267	-0.0101838	0.00154798	4.7e-11	454633	Body fat percentage || id:ukb-b-8909	5.11e-05	23.2335
rs6782581	3	196979106	G	C	0.439266	-0.0101996	0.00155143	4.9e-11	454633	Body fat percentage || id:ukb-b-8909	5.12e-05	23.3003
rs72767957	15	99240793	G	A	0.200131	-0.012668	0.00193068	5.3e-11	454633	Body fat percentage || id:ukb-b-8909	5.14e-05	23.3593
rs4837119	9	129672095	A	T	0.517271	-0.0101722	0.00154703	4.9e-11	454633	Body fat percentage || id:ukb-b-8909	5.17e-05	23.4943
rs12375196	7	103416541	A	C	0.424277	0.0102996	0.00156914	5.2e-11	454633	Body fat percentage || id:ukb-b-8909	5.18e-05	23.5622
rs396755	5	104022239	G	C	0.571071	-0.0102893	0.00155919	4.1e-11	454633	Body fat percentage || id:ukb-b-8909	5.19e-05	23.5808
rs117176448	8	27261138	G	C	0.096175	0.0172978	0.00261256	3.6e-11	454633	Body fat percentage || id:ukb-b-8909	5.2e-05	23.6505
rs3743861	16	89818340	C	G	0.415256	-0.0103504	0.00156479	3.7e-11	454633	Body fat percentage || id:ukb-b-8909	5.2e-05	23.6542
rs3923501	9	103065884	T	C	0.475818	0.0102177	0.00154181	3.4e-11	454633	Body fat percentage || id:ukb-b-8909	5.21e-05	23.6778
rs67609008	10	126640936	C	T	0.283593	0.0113458	0.00171702	3.9e-11	454633	Body fat percentage || id:ukb-b-8909	5.23e-05	23.7814
rs12042959	1	243533273	G	A	0.143917	-0.0145771	0.00220294	3.7e-11	454633	Body fat percentage || id:ukb-b-8909	5.24e-05	23.8058
rs17639996	3	61269668	A	G	0.150071	-0.0143309	0.00216477	3.6e-11	454633	Body fat percentage || id:ukb-b-8909	5.24e-05	23.8198
rs1318408	1	11925781	G	A	0.119506	0.0157919	0.00237893	3.2e-11	454633	Body fat percentage || id:ukb-b-8909	5.25e-05	23.8614
rs2165991	15	53101700	G	A	0.253707	0.0117936	0.00178131	3.6e-11	454633	Body fat percentage || id:ukb-b-8909	5.27e-05	23.9467
rs112710809	4	73550401	T	C	0.063535	0.0210464	0.00319585	4.5e-11	454633	Body fat percentage || id:ukb-b-8909	5.27e-05	23.9647
rs72755233	15	100692953	A	G	0.11145	-0.0163172	0.0024497	2.7e-11	454633	Body fat percentage || id:ukb-b-8909	5.27e-05	23.9754
rs2008018	17	61954471	A	G	0.322077	0.0110009	0.00164659	2.4e-11	454633	Body fat percentage || id:ukb-b-8909	5.28e-05	24.0275
rs41307479	9	116082647	G	C	0.220577	0.0124051	0.00185992	2.6e-11	454633	Body fat percentage || id:ukb-b-8909	5.29e-05	24.0573
rs61903695	11	89922417	G	A	0.254879	0.0118139	0.00177153	2.6e-11	454633	Body fat percentage || id:ukb-b-8909	5.3e-05	24.1024
rs11208779	1	66417145	C	G	0.528878	0.010317	0.00154445	2.4e-11	454633	Body fat percentage || id:ukb-b-8909	5.3e-05	24.1161
rs2190788	5	144484261	T	G	0.319702	0.0110461	0.00166011	2.9e-11	454633	Body fat percentage || id:ukb-b-8909	5.31e-05	24.131
rs11619393	13	20262266	C	T	0.144968	0.0146332	0.00219293	2.5e-11	454633	Body fat percentage || id:ukb-b-8909	5.31e-05	24.1349
rs12441543	15	31689543	A	G	0.287112	0.0114053	0.0017089	2.5e-11	454633	Body fat percentage || id:ukb-b-8909	5.32e-05	24.2102
rs6843910	4	83150787	A	T	0.45449	-0.0104169	0.00155088	1.9e-11	454633	Body fat percentage || id:ukb-b-8909	5.38e-05	24.4634
rs11782074	8	142617096	T	G	0.383624	0.0106691	0.00161125	3.6e-11	454633	Body fat percentage || id:ukb-b-8909	5.38e-05	24.4748
rs12103006	16	24726237	G	A	0.569085	0.0104802	0.00155885	1.8e-11	454633	Body fat percentage || id:ukb-b-8909	5.39e-05	24.4918
rs17704028	7	95140031	T	C	0.147192	-0.0146575	0.00217921	1.7e-11	454633	Body fat percentage || id:ukb-b-8909	5.39e-05	24.5227
rs10788497	10	88127995	C	G	0.499616	0.0103873	0.00154427	1.7e-11	454633	Body fat percentage || id:ukb-b-8909	5.39e-05	24.5277
rs61986205	14	41271485	G	A	0.082024	0.0189406	0.00283307	2.3e-11	454633	Body fat percentage || id:ukb-b-8909	5.4e-05	24.5625
rs10854853	22	48874412	T	G	0.456784	0.0104441	0.00155077	1.6e-11	454633	Body fat percentage || id:ukb-b-8909	5.41e-05	24.6115
rs2660241	16	4940023	C	T	0.36485	0.0108857	0.00160421	1.2e-11	454633	Body fat percentage || id:ukb-b-8909	5.49e-05	24.9699
rs1624064	6	26378681	C	T	0.420353	-0.0106391	0.00156343	1e-11	454633	Body fat percentage || id:ukb-b-8909	5.52e-05	25.0784
rs7442885	5	87682877	G	C	0.214136	-0.0128176	0.00188108	9.5e-12	454633	Body fat percentage || id:ukb-b-8909	5.53e-05	25.1399
rs6875585	5	95593462	C	A	0.670422	0.011204	0.00164464	9.6e-12	454633	Body fat percentage || id:ukb-b-8909	5.55e-05	25.2212
rs56218501	20	46365636	T	C	0.211814	-0.0128916	0.00188796	8.6e-12	454633	Body fat percentage || id:ukb-b-8909	5.55e-05	25.2296
rs2802774	1	203527812	A	C	0.547302	0.0105954	0.00156929	1.5e-11	454633	Body fat percentage || id:ukb-b-8909	5.56e-05	25.292
rs7216121	17	21281663	G	A	0.626339	-0.0109061	0.00161091	1.3e-11	454633	Body fat percentage || id:ukb-b-8909	5.57e-05	25.3128
rs10116857	9	16595649	A	C	0.061826	-0.0219296	0.00320576	7.9e-12	454633	Body fat percentage || id:ukb-b-8909	5.58e-05	25.3647
rs2371767	3	64718258	C	G	0.277759	0.0117998	0.00171613	6.2e-12	454633	Body fat percentage || id:ukb-b-8909	5.59e-05	25.3988
rs3766823	1	32197257	A	G	0.172004	0.0140143	0.00203896	6.3e-12	454633	Body fat percentage || id:ukb-b-8909	5.59e-05	25.4345
rs62443626	7	39056649	A	G	0.463946	-0.0106141	0.00155316	8.3e-12	454633	Body fat percentage || id:ukb-b-8909	5.6e-05	25.4774
rs61910767	11	134515899	T	C	0.164197	-0.0142941	0.00208312	6.8e-12	454633	Body fat percentage || id:ukb-b-8909	5.61e-05	25.4974
rs61975147	14	59416558	C	T	0.167185	-0.0142041	0.00207301	7.3e-12	454633	Body fat percentage || id:ukb-b-8909	5.62e-05	25.5439
rs17172722	7	46620312	T	C	0.418942	-0.010769	0.0015641	5.8e-12	454633	Body fat percentage || id:ukb-b-8909	5.65e-05	25.6707
rs11664106	18	2846812	T	A	0.373948	0.010994	0.00163476	1.8e-11	454633	Body fat percentage || id:ukb-b-8909	5.66e-05	25.7304
rs1436348	3	104612668	G	A	0.582718	0.0107963	0.00156132	4.7e-12	454633	Body fat percentage || id:ukb-b-8909	5.67e-05	25.7722
rs33503	3	42427957	A	G	0.805882	-0.0134993	0.00194516	3.9e-12	454633	Body fat percentage || id:ukb-b-8909	5.7e-05	25.9223
rs529200	3	173114305	G	A	0.527782	0.0106966	0.00154338	4.2e-12	454633	Body fat percentage || id:ukb-b-8909	5.7e-05	25.93
rs79518326	1	174946883	A	C	0.02864	-0.0322259	0.00466633	5e-12	454633	Body fat percentage || id:ukb-b-8909	5.78e-05	26.2711
rs7630228	3	71681487	C	T	0.434322	-0.0108516	0.0015618	3.7e-12	454633	Body fat percentage || id:ukb-b-8909	5.79e-05	26.3077
rs72917533	2	175238924	C	T	0.185499	-0.0138669	0.0019837	2.7e-12	454633	Body fat percentage || id:ukb-b-8909	5.81e-05	26.4184
rs72681698	14	51207741	C	T	0.010721	-0.052548	0.00748992	2.3e-12	454633	Body fat percentage || id:ukb-b-8909	5.86e-05	26.6306
rs6847975	4	80812960	A	G	0.35617	0.0113515	0.00161543	2.1e-12	454633	Body fat percentage || id:ukb-b-8909	5.91e-05	26.8689
rs1724557	4	137094048	A	C	0.586755	-0.0110497	0.0015726	2.1e-12	454633	Body fat percentage || id:ukb-b-8909	5.92e-05	26.9203
rs3803286	14	103246470	G	A	0.666725	-0.0115932	0.00163624	1.4e-12	454633	Body fat percentage || id:ukb-b-8909	5.97e-05	27.1563
rs4718964	7	70038969	T	G	0.413126	0.0111105	0.00157055	1.5e-12	454633	Body fat percentage || id:ukb-b-8909	5.99e-05	27.2151
rs2172131	10	133978962	C	T	0.578543	-0.0110832	0.00156255	1.3e-12	454633	Body fat percentage || id:ukb-b-8909	5.99e-05	27.2354
rs35154152	1	155172725	C	T	0.106824	-0.0177569	0.00249206	1e-12	454633	Body fat percentage || id:ukb-b-8909	6.02e-05	27.3562
rs2731238	12	90559598	T	G	0.067529	-0.0218753	0.00336997	8.5e-11	454633	Body fat percentage || id:ukb-b-8909	6.03e-05	27.3999
rs7925725	11	131449365	C	A	0.411245	0.0111592	0.00156858	1.1e-12	454633	Body fat percentage || id:ukb-b-8909	6.03e-05	27.4168
rs9865173	3	44016658	A	T	0.703199	-0.0120222	0.00168776	1.1e-12	454633	Body fat percentage || id:ukb-b-8909	6.03e-05	27.4301
rs429343	2	147903382	G	A	0.576575	-0.0111228	0.00155872	9.6e-13	454633	Body fat percentage || id:ukb-b-8909	6.04e-05	27.4648
rs7027304	9	129408290	T	C	0.652657	0.011578	0.0016271	1.1e-12	454633	Body fat percentage || id:ukb-b-8909	6.08e-05	27.6329
rs1377184	1	215246432	T	A	0.748963	0.0127442	0.00178122	8.4e-13	454633	Body fat percentage || id:ukb-b-8909	6.11e-05	27.7676
rs7987928	13	54372377	A	G	0.799871	-0.0138119	0.00193112	8.5e-13	454633	Body fat percentage || id:ukb-b-8909	6.11e-05	27.7685
rs2111281	12	108165360	C	A	0.366942	0.0115537	0.00160056	5.3e-13	454633	Body fat percentage || id:ukb-b-8909	6.2e-05	28.1968
rs6977416	7	150542711	A	G	0.334244	-0.0118159	0.00164828	7.6e-13	454633	Body fat percentage || id:ukb-b-8909	6.21e-05	28.2506
rs10510025	10	118650996	T	C	0.24708	0.0129238	0.00179232	5.6e-13	454633	Body fat percentage || id:ukb-b-8909	6.21e-05	28.2542
rs10496731	2	135597628	G	T	0.374905	-0.0115311	0.00158686	3.7e-13	454633	Body fat percentage || id:ukb-b-8909	6.23e-05	28.3351
rs12072739	1	98315893	G	A	0.224584	0.0134145	0.00184627	3.7e-13	454633	Body fat percentage || id:ukb-b-8909	6.27e-05	28.4957
rs1322842	6	20488897	G	A	0.609473	-0.0114888	0.00158746	4.6e-13	454633	Body fat percentage || id:ukb-b-8909	6.28e-05	28.5674
rs12459965	19	18452195	T	C	0.267624	-0.0126806	0.00174938	4.2e-13	454633	Body fat percentage || id:ukb-b-8909	6.3e-05	28.6586
rs719802	11	113234679	C	T	0.6144	-0.0115343	0.0015826	3.1e-13	454633	Body fat percentage || id:ukb-b-8909	6.3e-05	28.6607
rs6927268	6	108865663	G	T	0.206332	-0.0138777	0.00190462	3.2e-13	454633	Body fat percentage || id:ukb-b-8909	6.31e-05	28.6785
rs1421334	8	30865733	C	A	0.54884	-0.0113003	0.00155717	4e-13	454633	Body fat percentage || id:ukb-b-8909	6.32e-05	28.7523
rs4482463	2	205375909	A	C	0.923053	-0.0211076	0.00289361	3e-13	454633	Body fat percentage || id:ukb-b-8909	6.33e-05	28.7748
rs11786089	8	21975521	G	A	0.459661	0.0112967	0.00154993	3.1e-13	454633	Body fat percentage || id:ukb-b-8909	6.34e-05	28.822
rs1453055	2	181329491	A	G	0.273355	0.0126532	0.00173398	2.9e-13	454633	Body fat percentage || id:ukb-b-8909	6.36e-05	28.9179
rs113941571	15	52268996	T	C	0.078721	0.0209909	0.00297573	1.7e-12	454633	Body fat percentage || id:ukb-b-8909	6.39e-05	29.0577
rs1056441	20	62370349	C	T	0.675301	0.0120757	0.0016495	2.5e-13	454633	Body fat percentage || id:ukb-b-8909	6.39e-05	29.075
rs17820010	5	50384662	G	T	0.295596	0.0124473	0.00168847	1.7e-13	454633	Body fat percentage || id:ukb-b-8909	6.45e-05	29.3351
rs1503526	5	63020706	C	T	0.47999	0.0113767	0.00154191	1.6e-13	454633	Body fat percentage || id:ukb-b-8909	6.46e-05	29.3761
rs3911063	3	85906928	C	T	0.322	-0.0121841	0.00165127	1.6e-13	454633	Body fat percentage || id:ukb-b-8909	6.48e-05	29.4706
rs40071	5	107496102	C	T	0.179498	-0.014887	0.00201352	1.4e-13	454633	Body fat percentage || id:ukb-b-8909	6.53e-05	29.6805
rs2954033	8	126493746	G	A	0.695224	0.0124143	0.00167398	1.2e-13	454633	Body fat percentage || id:ukb-b-8909	6.53e-05	29.6939
rs61969510	13	86484025	C	T	0.279026	0.0127422	0.00173502	2.1e-13	454633	Body fat percentage || id:ukb-b-8909	6.53e-05	29.701
rs10259620	7	27202289	G	A	0.787159	-0.0139877	0.00189659	1.6e-13	454633	Body fat percentage || id:ukb-b-8909	6.56e-05	29.8077
rs2243928	13	111981707	G	C	0.648983	-0.0120426	0.00163641	1.9e-13	454633	Body fat percentage || id:ukb-b-8909	6.61e-05	30.0414
rs217672	14	62361021	C	A	0.27173	0.0129295	0.00173907	1e-13	454633	Body fat percentage || id:ukb-b-8909	6.62e-05	30.0823
rs73213501	4	28514830	C	A	0.171839	-0.0152527	0.00204286	8.2e-14	454633	Body fat percentage || id:ukb-b-8909	6.62e-05	30.1056
rs1568488	3	153657951	C	G	0.594863	0.0117289	0.00158106	1.2e-13	454633	Body fat percentage || id:ukb-b-8909	6.63e-05	30.1475
rs2984618	1	47690438	T	G	0.416215	0.0117369	0.0015617	5.7e-14	454633	Body fat percentage || id:ukb-b-8909	6.69e-05	30.4366
rs12462975	19	30272202	A	G	0.32959	0.0123462	0.00165332	8.2e-14	454633	Body fat percentage || id:ukb-b-8909	6.74e-05	30.6266
rs7357754	9	92207308	G	A	0.500129	0.0116159	0.00154667	5.9e-14	454633	Body fat percentage || id:ukb-b-8909	6.75e-05	30.6736
rs12890931	14	69753369	G	T	0.362416	0.0120832	0.00161524	7.4e-14	454633	Body fat percentage || id:ukb-b-8909	6.75e-05	30.678
rs11222371	11	130745719	T	C	0.409234	0.0118153	0.00156853	5e-14	454633	Body fat percentage || id:ukb-b-8909	6.75e-05	30.6899
rs11030016	11	27487992	T	C	0.739777	0.0132564	0.001761	5.2e-14	454633	Body fat percentage || id:ukb-b-8909	6.77e-05	30.7621
rs2957678	11	10407955	C	T	0.498199	0.0116378	0.00154184	4.4e-14	454633	Body fat percentage || id:ukb-b-8909	6.77e-05	30.7889
rs74576293	12	3351169	C	T	0.089728	-0.0204973	0.002693	2.7e-14	454633	Body fat percentage || id:ukb-b-8909	6.86e-05	31.2041
rs10209821	2	228980358	T	C	0.342612	0.0123638	0.0016188	2.2e-14	454633	Body fat percentage || id:ukb-b-8909	6.89e-05	31.3074
rs72697297	14	93069989	C	T	0.179917	-0.0153167	0.00203008	4.5e-14	454633	Body fat percentage || id:ukb-b-8909	6.92e-05	31.476
rs1441264	13	79580919	A	G	0.59371	0.0119959	0.00160493	7.8e-14	454633	Body fat percentage || id:ukb-b-8909	6.94e-05	31.5642
rs215669	7	32378979	A	G	0.611659	-0.012096	0.00158845	2.6e-14	454633	Body fat percentage || id:ukb-b-8909	6.95e-05	31.6028
rs56399737	13	33381721	T	C	0.44917	-0.0118589	0.00155668	2.6e-14	454633	Body fat percentage || id:ukb-b-8909	6.96e-05	31.64
rs11150745	17	78757626	G	A	0.317696	-0.0126783	0.00166019	2.2e-14	454633	Body fat percentage || id:ukb-b-8909	6.97e-05	31.6833
rs78296744	12	122479308	A	G	0.272344	-0.0132887	0.00173423	1.8e-14	454633	Body fat percentage || id:ukb-b-8909	7e-05	31.8221
rs12724928	1	113128931	C	T	0.20486	-0.0146759	0.00190484	1.3e-14	454633	Body fat percentage || id:ukb-b-8909	7.02e-05	31.9029
rs812949	5	170506141	C	T	0.729218	0.0133557	0.00173358	1.3e-14	454633	Body fat percentage || id:ukb-b-8909	7.04e-05	32.028
rs441792	2	105404221	G	A	0.486601	0.0119298	0.00154217	1e-14	454633	Body fat percentage || id:ukb-b-8909	7.11e-05	32.3306
rs112852122	20	47498117	A	G	0.157829	-0.0164403	0.00215064	2.1e-14	454633	Body fat percentage || id:ukb-b-8909	7.19e-05	32.6683
rs13436840	5	157926656	T	C	0.265069	0.0136415	0.0017496	6.3e-15	454633	Body fat percentage || id:ukb-b-8909	7.25e-05	32.9648
rs9289630	3	141178670	C	G	0.38912	0.0123827	0.00158474	5.6e-15	454633	Body fat percentage || id:ukb-b-8909	7.29e-05	33.1429
rs6840236	4	56289785	C	T	0.464881	0.0121284	0.00154596	4.3e-15	454633	Body fat percentage || id:ukb-b-8909	7.32e-05	33.2751
rs10175266	2	36784987	G	A	0.368852	0.0125399	0.00159364	3.6e-15	454633	Body fat percentage || id:ukb-b-8909	7.32e-05	33.2884
rs41310284	10	102447647	A	C	0.101004	-0.0201214	0.00257596	5.7e-15	454633	Body fat percentage || id:ukb-b-8909	7.35e-05	33.4298
rs7707394	5	74472939	A	G	0.357305	-0.0126609	0.00160546	3.1e-15	454633	Body fat percentage || id:ukb-b-8909	7.36e-05	33.473
rs1456014	2	46899742	G	A	0.205602	-0.0150933	0.00190234	2.1e-15	454633	Body fat percentage || id:ukb-b-8909	7.44e-05	33.8341
rs853961	6	127003464	T	G	0.505909	0.0122048	0.00154046	2.3e-15	454633	Body fat percentage || id:ukb-b-8909	7.45e-05	33.8581
rs6021948	20	51100420	A	T	0.32177	-0.0130773	0.0016559	2.8e-15	454633	Body fat percentage || id:ukb-b-8909	7.46e-05	33.9375
rs11079849	17	47090785	T	C	0.328562	-0.0130416	0.00164632	2.3e-15	454633	Body fat percentage || id:ukb-b-8909	7.5e-05	34.1198
rs34580448	5	82810884	C	T	0.041248	-0.0308051	0.00388142	2.1e-15	454633	Body fat percentage || id:ukb-b-8909	7.51e-05	34.1253
rs72634814	1	1538046	A	G	0.345475	-0.0128866	0.00169042	2.5e-14	454633	Body fat percentage || id:ukb-b-8909	7.51e-05	34.1461
rs2276936	4	89726283	C	A	0.470368	-0.0123522	0.00154228	1.2e-15	454633	Body fat percentage || id:ukb-b-8909	7.6e-05	34.5639
rs394608	21	46581798	C	T	0.537747	0.0123902	0.00155475	1.6e-15	454633	Body fat percentage || id:ukb-b-8909	7.63e-05	34.7006
rs957919	3	131629716	T	C	0.278023	0.0138914	0.00171911	6.4e-16	454633	Body fat percentage || id:ukb-b-8909	7.75e-05	35.2224
rs1038088	17	28074563	G	T	0.519335	0.0125471	0.00154189	4e-16	454633	Body fat percentage || id:ukb-b-8909	7.86e-05	35.7355
rs17681686	6	40367138	C	G	0.30483	0.0136226	0.00165383	1.8e-16	454633	Body fat percentage || id:ukb-b-8909	7.87e-05	35.7595
rs17522122	14	33302882	T	G	0.471197	0.0126085	0.00155155	4.4e-16	454633	Body fat percentage || id:ukb-b-8909	7.92e-05	36.0202
rs7789056	7	112908269	A	G	0.563037	-0.0127186	0.00155559	2.9e-16	454633	Body fat percentage || id:ukb-b-8909	7.96e-05	36.1896
rs6693294	1	49879122	G	A	0.688566	-0.0136932	0.0016614	1.7e-16	454633	Body fat percentage || id:ukb-b-8909	8.04e-05	36.5633
rs6491427	13	99113166	G	A	0.289013	-0.013993	0.00170162	2e-16	454633	Body fat percentage || id:ukb-b-8909	8.05e-05	36.5868
rs2178899	6	31606756	T	A	0.128827	-0.0191217	0.002297	8.5e-17	454633	Body fat percentage || id:ukb-b-8909	8.21e-05	37.3155
rs57800857	4	140863365	C	A	0.3649	-0.0133302	0.00160952	1.2e-16	454633	Body fat percentage || id:ukb-b-8909	8.24e-05	37.4467
rs13408397	2	69582028	T	C	0.411055	-0.0130723	0.0015614	5.7e-17	454633	Body fat percentage || id:ukb-b-8909	8.27e-05	37.6187
rs6575340	14	94023972	A	G	0.636023	0.0133993	0.00160775	7.8e-17	454633	Body fat percentage || id:ukb-b-8909	8.31e-05	37.7952
rs2678204	1	201800511	G	T	0.340185	0.0136291	0.00162387	4.7e-17	454633	Body fat percentage || id:ukb-b-8909	8.34e-05	37.9138
rs58862095	7	75081418	T	C	0.419262	-0.0131217	0.00156604	5.3e-17	454633	Body fat percentage || id:ukb-b-8909	8.38e-05	38.1216
rs7020	20	25278600	A	G	0.437471	0.0130676	0.00155587	4.5e-17	454633	Body fat percentage || id:ukb-b-8909	8.4e-05	38.213
rs9568867	13	54107352	A	G	0.129188	0.0193443	0.00231898	7.3e-17	454633	Body fat percentage || id:ukb-b-8909	8.42e-05	38.2806
rs9814758	3	123062657	G	T	0.355786	-0.0136044	0.00161607	3.8e-17	454633	Body fat percentage || id:ukb-b-8909	8.48e-05	38.5748
rs885114	11	8678756	A	G	0.275581	-0.0146358	0.00172806	2.5e-17	454633	Body fat percentage || id:ukb-b-8909	8.55e-05	38.8864
rs59499656	18	40768309	T	A	0.343189	-0.0137829	0.00163035	2.8e-17	454633	Body fat percentage || id:ukb-b-8909	8.56e-05	38.9387
rs2855818	17	42290015	A	G	0.241541	0.0153102	0.00181772	3.7e-17	454633	Body fat percentage || id:ukb-b-8909	8.59e-05	39.0491
rs2415142	15	73431600	G	T	0.548783	0.0133595	0.00155278	7.7e-18	454633	Body fat percentage || id:ukb-b-8909	8.84e-05	40.1878
rs72976986	19	4050424	A	G	0.190192	-0.0171142	0.00198547	6.7e-18	454633	Body fat percentage || id:ukb-b-8909	9.02e-05	41.0219
rs10756798	9	16739763	T	C	0.642437	-0.0140265	0.00160866	2.8e-18	454633	Body fat percentage || id:ukb-b-8909	9.04e-05	41.097
rs3817428	15	89415247	G	C	0.265007	-0.0152755	0.00174905	2.5e-18	454633	Body fat percentage || id:ukb-b-8909	9.09e-05	41.3295
rs1861410	2	58933591	T	C	0.555344	-0.0135852	0.0015523	2.1e-18	454633	Body fat percentage || id:ukb-b-8909	9.11e-05	41.4426
rs1454687	3	94038085	G	C	0.51535	-0.0135392	0.00153973	1.5e-18	454633	Body fat percentage || id:ukb-b-8909	9.16e-05	41.6337
rs704061	12	89771903	C	T	0.455038	0.0136927	0.00154796	9.1e-19	454633	Body fat percentage || id:ukb-b-8909	9.3e-05	42.2787
rs479018	11	66060546	A	G	0.332499	-0.0144775	0.00166392	3.3e-18	454633	Body fat percentage || id:ukb-b-8909	9.3e-05	42.3018
rs9788550	14	29681138	C	G	0.24751	-0.0158356	0.00179488	1.1e-18	454633	Body fat percentage || id:ukb-b-8909	9.34e-05	42.471
rs1013293	1	62570321	A	G	0.430286	-0.0139271	0.00155866	4.1e-19	454633	Body fat percentage || id:ukb-b-8909	9.51e-05	43.238
rs6699744	1	72825144	T	A	0.616045	0.0142768	0.00158851	2.5e-19	454633	Body fat percentage || id:ukb-b-8909	9.64e-05	43.8415
rs57636386	18	58048295	C	T	0.083836	-0.0252015	0.00279375	1.9e-19	454633	Body fat percentage || id:ukb-b-8909	9.76e-05	44.3596
rs8112818	19	18812785	G	A	0.400376	-0.0143589	0.00158003	1e-19	454633	Body fat percentage || id:ukb-b-8909	9.9e-05	45.0113
rs2192527	4	18329824	G	A	0.465502	0.0141172	0.00154567	6.6e-20	454633	Body fat percentage || id:ukb-b-8909	9.92e-05	45.0917
rs62190394	2	230624929	T	C	0.317033	0.0151644	0.00165383	4.8e-20	454633	Body fat percentage || id:ukb-b-8909	9.96e-05	45.278
rs12619178	2	100838157	T	C	0.400829	-0.0144544	0.0015682	3e-20	454633	Body fat percentage || id:ukb-b-8909	0.000100355	45.6292
rs881929	16	31079371	T	G	0.375396	-0.0147342	0.00159151	2.1e-20	454633	Body fat percentage || id:ukb-b-8909	0.000101807	46.2893
rs972283	7	130466854	G	A	0.511944	-0.0143133	0.00154037	1.5e-20	454633	Body fat percentage || id:ukb-b-8909	0.000102377	46.5484
rs879620	16	4015729	T	C	0.613285	0.014719	0.00158851	1.9e-20	454633	Body fat percentage || id:ukb-b-8909	0.000102764	46.7244
rs11165643	1	96924097	T	C	0.590144	0.0146762	0.00156269	5.9e-21	454633	Body fat percentage || id:ukb-b-8909	0.000104195	47.3752
rs17770336	9	28414625	T	C	0.322448	0.0154638	0.00164622	5.8e-21	454633	Body fat percentage || id:ukb-b-8909	0.000104488	47.5083
rs2943653	2	227047771	T	C	0.672855	-0.0155134	0.00163892	2.9e-21	454633	Body fat percentage || id:ukb-b-8909	0.000105951	48.1738
rs7972728	12	123076778	A	C	0.73765	0.0167619	0.00175434	1.2e-21	454633	Body fat percentage || id:ukb-b-8909	0.000108745	49.4441
rs10999460	10	72428283	T	C	0.265521	0.016885	0.00175383	6.1e-22	454633	Body fat percentage || id:ukb-b-8909	0.000111201	50.5612
rs4790841	17	1835482	T	C	0.154504	-0.0208407	0.00214396	2.5e-22	454633	Body fat percentage || id:ukb-b-8909	0.000113476	51.5958
rs7575523	2	59335104	G	T	0.603242	-0.0153971	0.00157743	1.7e-22	454633	Body fat percentage || id:ukb-b-8909	0.000113482	51.5981
rs17024393	1	110154688	C	T	0.025909	0.0474389	0.00485686	1.6e-22	454633	Body fat percentage || id:ukb-b-8909	0.000113592	51.6485
rs10100245	8	77226919	A	G	0.564497	0.0152146	0.00155645	1.4e-22	454633	Body fat percentage || id:ukb-b-8909	0.000113816	51.7502
rs1808629	8	73435964	A	G	0.685441	-0.01632	0.00166697	1.2e-22	454633	Body fat percentage || id:ukb-b-8909	0.000114853	52.2218
rs71658797	1	77967507	A	T	0.120747	0.0236276	0.00236585	1.7e-23	454633	Body fat percentage || id:ukb-b-8909	0.000118538	53.8977
rs429358	19	45411941	C	T	0.154044	-0.0215029	0.00213952	9.2e-24	454633	Body fat percentage || id:ukb-b-8909	0.000120508	54.7934
rs10146997	14	79945162	G	A	0.221871	0.018731	0.00185697	6.3e-24	454633	Body fat percentage || id:ukb-b-8909	0.000121145	55.0828
rs4876611	8	116671848	G	A	0.720188	0.0173998	0.00171871	4.3e-24	454633	Body fat percentage || id:ukb-b-8909	0.00012202	55.4808
rs11012732	10	21830104	G	A	0.331719	0.0166039	0.00163819	3.8e-24	454633	Body fat percentage || id:ukb-b-8909	0.000122231	55.5766
rs11866219	16	69549749	C	A	0.583787	-0.0158787	0.00158501	1.3e-23	454633	Body fat percentage || id:ukb-b-8909	0.000122526	55.7112
rs2274224	10	96039597	C	G	0.435459	-0.0159065	0.00155477	1.4e-24	454633	Body fat percentage || id:ukb-b-8909	0.0001244	56.5633
rs59227842	11	43692423	G	A	0.311468	0.0170384	0.00167907	3.4e-24	454633	Body fat percentage || id:ukb-b-8909	0.000124516	56.6159
rs1906252	6	98550289	A	C	0.484388	-0.0161687	0.00154706	1.4e-25	454633	Body fat percentage || id:ukb-b-8909	0.000130586	59.3762
rs33836	19	34008600	T	C	0.464327	-0.0163804	0.00156772	1.5e-25	454633	Body fat percentage || id:ukb-b-8909	0.000133476	60.6904
rs1893659	18	21080859	A	C	0.460098	-0.0163989	0.00155688	6.1e-26	454633	Body fat percentage || id:ukb-b-8909	0.000133606	60.7494
rs3764002	12	108618630	T	C	0.261517	-0.0186517	0.00175335	2e-26	454633	Body fat percentage || id:ukb-b-8909	0.000134372	61.0977
rs13389219	2	165528876	T	C	0.392441	0.0170899	0.00157313	1.7e-27	454633	Body fat percentage || id:ukb-b-8909	0.000139275	63.3274
rs4820323	22	38599767	G	C	0.580958	-0.0169383	0.00156868	3.5e-27	454633	Body fat percentage || id:ukb-b-8909	0.000139692	63.5172
rs72892910	6	50816887	T	G	0.172194	0.0221404	0.00204337	2.3e-27	454633	Body fat percentage || id:ukb-b-8909	0.000139749	63.5429
rs2307111	5	75003678	C	T	0.39509	-0.0171461	0.00157693	1.5e-27	454633	Body fat percentage || id:ukb-b-8909	0.000140523	63.8951
rs9843653	3	49920571	C	T	0.51154	0.0167794	0.00154077	1.3e-27	454633	Body fat percentage || id:ukb-b-8909	0.000140699	63.9752
rs7218014	17	65832016	C	T	0.197302	0.0211077	0.00194282	1.7e-27	454633	Body fat percentage || id:ukb-b-8909	0.000141122	64.1676
rs34483452	5	87986314	A	C	0.13631	0.0245244	0.00226433	2.5e-27	454633	Body fat percentage || id:ukb-b-8909	0.000141616	64.3922
rs13107325	4	103188709	T	C	0.074871	0.0323745	0.00292921	2.1e-28	454633	Body fat percentage || id:ukb-b-8909	0.000145195	66.0198
rs28742003	15	68127769	T	C	0.205276	-0.021134	0.00191016	1.9e-28	454633	Body fat percentage || id:ukb-b-8909	0.00014573	66.2629
rs11666808	19	18383506	C	T	0.625293	-0.0177091	0.00160075	1.9e-28	454633	Body fat percentage || id:ukb-b-8909	0.00014696	66.8223
rs11030108	11	27695464	G	A	0.679962	-0.0185028	0.00165098	3.8e-29	454633	Body fat percentage || id:ukb-b-8909	0.000149002	67.7509
rs7133378	12	124409502	A	G	0.319439	0.0185779	0.00165616	3.3e-29	454633	Body fat percentage || id:ukb-b-8909	0.000150065	68.2343
rs2814993	6	34618893	A	G	0.13976	0.0259158	0.00221742	1.5e-31	454633	Body fat percentage || id:ukb-b-8909	0.000161496	73.4329
rs11205303	1	149906413	C	T	0.406646	0.018328	0.00156672	1.3e-31	454633	Body fat percentage || id:ukb-b-8909	0.000162103	73.7089
rs10423928	19	46182304	A	T	0.194436	-0.0232502	0.00194747	7.4e-33	454633	Body fat percentage || id:ukb-b-8909	0.00016934	77.0004
rs7132908	12	50263148	A	G	0.38447	0.0197321	0.00158551	1.5e-35	454633	Body fat percentage || id:ukb-b-8909	0.000184284	83.7968
rs2785988	1	219744138	A	C	0.297382	0.0210728	0.00168127	4.9e-36	454633	Body fat percentage || id:ukb-b-8909	0.00018557	84.3817
rs1801282	3	12393125	G	C	0.119535	0.0301151	0.0023675	4.6e-37	454633	Body fat percentage || id:ukb-b-8909	0.0001909	86.8056
rs13292699	9	15910044	C	A	0.433725	-0.0200044	0.0015583	1e-37	454633	Body fat percentage || id:ukb-b-8909	0.000196573	89.3856
rs10938397	4	45182527	G	A	0.4343	0.0201696	0.00155596	2e-38	454633	Body fat percentage || id:ukb-b-8909	0.000199894	90.8963
rs6602997	15	84521398	T	C	0.711856	0.0226029	0.00170655	4.8e-40	454633	Body fat percentage || id:ukb-b-8909	0.000209585	95.3038
rs62107261	2	422144	C	T	0.048327	-0.0479135	0.00359643	1.7e-40	454633	Body fat percentage || id:ukb-b-8909	0.000211166	96.0227
rs9358912	6	26211146	T	G	0.27332	-0.0232653	0.00172866	2.7e-41	454633	Body fat percentage || id:ukb-b-8909	0.000215012	97.772
rs6744646	2	628504	G	A	0.828299	0.028139	0.00203811	2.3e-43	454633	Body fat percentage || id:ukb-b-8909	0.00022522	102.415
rs6567160	18	57829135	C	T	0.232676	0.0254579	0.00182642	3.7e-44	454633	Body fat percentage || id:ukb-b-8909	0.000231422	105.236
rs7124681	11	47529947	A	C	0.408419	0.0222563	0.0015648	6.6e-46	454633	Body fat percentage || id:ukb-b-8909	0.000239362	108.848
rs6752378	2	25150116	A	C	0.486256	0.0224027	0.00153822	4.8e-48	454633	Body fat percentage || id:ukb-b-8909	0.000250751	114.028
rs7498665	16	28883241	G	A	0.399562	0.0232064	0.00157608	4.5e-49	454633	Body fat percentage || id:ukb-b-8909	0.000258403	117.508
rs543874	1	177889480	G	A	0.20527	0.0301643	0.00190436	1.7e-56	454633	Body fat percentage || id:ukb-b-8909	0.000296867	135.005
rs56094641	16	53806453	G	A	0.404646	0.041033	0.00157131	2.5e-150	454633	Body fat percentage || id:ukb-b-8909	0.000811236	369.112
rs1804528	4	146056320	A	G	0.3507	0.0109	0.002	3e-08	518856	body mass index || id:ieu-b-40	5.41e-05	28.0758
rs2423668	20	12430673	C	T	0.5505	-0.0105	0.0019	2.8e-08	527352	body mass index || id:ieu-b-40	5.46e-05	28.7752
rs7703576	5	144543996	C	T	0.2885	0.0103	0.0019	4.8e-08	690818	body mass index || id:ieu-b-40	4.36e-05	30.0889
rs934224	2	16613889	T	C	0.7399	0.0107	0.002	4.7e-08	692568	body mass index || id:ieu-b-40	4.41e-05	30.5205
rs825688	16	73595718	T	C	0.456	-0.0095	0.0017	4.7e-08	686144	body mass index || id:ieu-b-40	4.48e-05	30.7238
rs12779328	10	12943973	T	C	0.2833	0.0105	0.0019	4.5e-08	690736	body mass index || id:ieu-b-40	4.48e-05	30.9259
rs6712	22	50637922	C	G	0.1368	0.0138	0.0025	4.4e-08	688469	body mass index || id:ieu-b-40	4.5e-05	30.9662
rs3844598	5	140992235	G	A	0.521	0.0095	0.0017	3.8e-08	690704	body mass index || id:ieu-b-40	4.5e-05	31.1143
rs806600	5	172914939	G	A	0.475	-0.0095	0.0017	3.3e-08	691791	body mass index || id:ieu-b-40	4.5e-05	31.1403
rs1445652	2	155668460	A	G	0.1855	0.0123	0.0022	4.3e-08	682166	body mass index || id:ieu-b-40	4.57e-05	31.1877
rs4842491	12	89905537	T	C	0.7138	0.0098	0.0018	4e-08	795312	body mass index || id:ieu-b-40	3.92e-05	31.2091
rs4148866	12	123425575	T	C	0.4068	0.0098	0.0018	4e-08	676418	body mass index || id:ieu-b-40	4.64e-05	31.3544
rs4310573	11	97855562	T	C	0.7813	0.0116	0.0021	3.5e-08	682567	body mass index || id:ieu-b-40	4.6e-05	31.3889
rs380857	9	101491066	A	C	0.8878	-0.0151	0.0027	3.6e-08	691507	body mass index || id:ieu-b-40	4.54e-05	31.4128
rs876605	5	77801359	G	A	0.7352	-0.0108	0.002	3.4e-08	692586	body mass index || id:ieu-b-40	4.54e-05	31.4553
rs11738695	5	108699161	A	C	0.586	0.0097	0.0017	2e-08	691380	body mass index || id:ieu-b-40	4.57e-05	31.5651
rs4783830	16	54255346	A	G	0.3074	-0.0105	0.0019	2.4e-08	675527	body mass index || id:ieu-b-40	4.69e-05	31.7144
rs7358465	11	89990280	T	C	0.6781	0.0103	0.0019	3e-08	686935	body mass index || id:ieu-b-40	4.63e-05	31.8166
rs9783858	18	42534584	T	C	0.5191	0.0091	0.0017	3.3e-08	770874	body mass index || id:ieu-b-40	4.13e-05	31.8727
rs818524	1	85201228	C	T	0.6939	0.0106	0.0019	3.4e-08	670078	body mass index || id:ieu-b-40	4.77e-05	31.985
rs1982725	19	30618771	T	C	0.4778	0.0097	0.0017	3.3e-08	683155	body mass index || id:ieu-b-40	4.7e-05	32.0771
rs17311369	15	47709199	T	C	0.3278	-0.0104	0.0019	3.1e-08	673102	body mass index || id:ieu-b-40	4.77e-05	32.0852
rs17535749	3	10027724	A	G	0.1023	0.015	0.0027	2.5e-08	777038	body mass index || id:ieu-b-40	4.13e-05	32.1128
rs4358081	2	29100642	C	A	0.4631	0.0097	0.0017	1.5e-08	690038	body mass index || id:ieu-b-40	4.68e-05	32.2874
rs10248136	7	39077397	T	C	0.5142	-0.0097	0.0017	2e-08	686892	body mass index || id:ieu-b-40	4.7e-05	32.2902
rs9370261	6	53939516	T	C	0.04601	0.0231	0.0042	3.4e-08	690051	body mass index || id:ieu-b-40	4.68e-05	32.3259
rs2931434	5	73159098	T	C	0.3168	-0.0104	0.0018	1.4e-08	690664	body mass index || id:ieu-b-40	4.68e-05	32.3382
rs1144387	13	78365190	C	G	0.5714	0.0098	0.0017	1.6e-08	687565	body mass index || id:ieu-b-40	4.7e-05	32.345
rs12328930	2	175079125	C	T	0.4235	0.0098	0.0017	1.8e-08	690521	body mass index || id:ieu-b-40	4.69e-05	32.384
rs189843	5	164600151	C	G	0.5557	-0.0098	0.0017	1.7e-08	685314	body mass index || id:ieu-b-40	4.74e-05	32.5018
rs7148846	14	40133821	G	T	0.1896	0.0124	0.0022	2.2e-08	687940	body mass index || id:ieu-b-40	4.73e-05	32.5073
rs226000	14	30488699	T	C	0.8245	0.0119	0.0022	3.6e-08	793480	body mass index || id:ieu-b-40	4.1e-05	32.5195
rs999889	10	84279949	A	G	0.2818	-0.0108	0.0019	1.4e-08	690572	body mass index || id:ieu-b-40	4.72e-05	32.6056
rs9478671	6	155987825	G	A	0.2087	0.012	0.0021	1.7e-08	688072	body mass index || id:ieu-b-40	4.76e-05	32.7272
rs1656377	3	158285280	C	T	0.5885	0.0099	0.0017	1.6e-08	691955	body mass index || id:ieu-b-40	4.75e-05	32.8484
rs6772756	3	182312152	G	A	0.3372	-0.0104	0.0019	4e-08	681709	body mass index || id:ieu-b-40	4.83e-05	32.9599
rs13147390	4	80712000	C	T	0.3569	0.0103	0.0018	1e-08	681032	body mass index || id:ieu-b-40	4.87e-05	33.1678
rs705217	1	34581472	G	T	0.3652	-0.0102	0.0018	9.3e-09	688609	body mass index || id:ieu-b-40	4.82e-05	33.2193
rs17499593	2	172649755	G	C	0.1897	0.0125	0.0022	1.1e-08	691663	body mass index || id:ieu-b-40	4.8e-05	33.2259
rs7694732	4	115124089	G	A	0.4378	-0.0099	0.0017	8.7e-09	690622	body mass index || id:ieu-b-40	4.82e-05	33.3217
rs10858334	9	137989785	G	C	0.1415	0.0143	0.0026	2.7e-08	672640	body mass index || id:ieu-b-40	4.97e-05	33.4196
rs10478110	5	112445734	C	A	0.4348	0.01	0.0017	9.6e-09	680441	body mass index || id:ieu-b-40	4.91e-05	33.4451
rs6591407	11	56914157	A	C	0.1861	-0.0118	0.0021	1.9e-08	794246	body mass index || id:ieu-b-40	4.22e-05	33.503
rs6673081	1	154989595	C	T	0.5534	-0.01	0.0018	1.8e-08	677818	body mass index || id:ieu-b-40	4.94e-05	33.5059
rs1843328	12	17111188	A	C	0.5085	-0.0099	0.0017	7.9e-09	686814	body mass index || id:ieu-b-40	4.9e-05	33.6491
rs7998796	13	81020036	G	A	0.3373	0.0105	0.0018	1.1e-08	689430	body mass index || id:ieu-b-40	4.93e-05	33.9823
rs1624134	10	34834482	C	G	0.4068	0.0101	0.0018	1.1e-08	690572	body mass index || id:ieu-b-40	4.92e-05	34.0004
rs7724675	5	130440010	A	G	0.2238	-0.0119	0.0021	9.5e-09	691968	body mass index || id:ieu-b-40	4.92e-05	34.0458
rs9408882	9	118664402	A	G	0.4594	-0.0093	0.0016	1.3e-08	794283	body mass index || id:ieu-b-40	4.3e-05	34.1237
rs7819514	8	93204442	A	G	0.3216	-0.0107	0.0018	5.7e-09	684955	body mass index || id:ieu-b-40	5e-05	34.2201
rs1241986	18	6873954	A	G	0.8479	-0.0139	0.0024	1.1e-08	687757	body mass index || id:ieu-b-40	4.98e-05	34.2759
rs2285178	22	38205989	C	T	0.3109	0.0112	0.0019	9.4e-09	638268	body mass index || id:ieu-b-40	5.37e-05	34.3079
rs17663412	5	167595121	A	C	0.1139	0.0157	0.0027	6.1e-09	691018	body mass index || id:ieu-b-40	4.98e-05	34.3831
rs2007231	1	115266306	T	C	0.6387	-0.0104	0.0018	5.2e-09	691969	body mass index || id:ieu-b-40	4.99e-05	34.5437
rs1538247	6	153395344	C	T	0.3181	0.0108	0.0019	1e-08	682726	body mass index || id:ieu-b-40	5.06e-05	34.5485
rs1476322	3	161446055	A	G	0.569	0.0101	0.0017	5e-09	692523	body mass index || id:ieu-b-40	5e-05	34.6511
rs262130	6	142853486	T	C	0.1969	0.0127	0.0023	1.8e-08	679542	body mass index || id:ieu-b-40	5.1e-05	34.6649
rs17425707	1	57874879	C	T	0.1003	0.0167	0.0028	4.4e-09	688867	body mass index || id:ieu-b-40	5.03e-05	34.6751
rs1885728	6	5977833	A	G	0.6787	0.0108	0.0019	1e-08	682316	body mass index || id:ieu-b-40	5.09e-05	34.7114
rs947612	6	73738661	A	G	0.7516	-0.0116	0.002	5.6e-09	692596	body mass index || id:ieu-b-40	5.02e-05	34.8005
rs175165	22	20116015	G	T	0.3941	-0.0103	0.0018	5.2e-09	690545	body mass index || id:ieu-b-40	5.07e-05	34.9884
rs1112613	13	53651850	A	G	0.1762	-0.0133	0.0023	3.4e-09	682816	body mass index || id:ieu-b-40	5.14e-05	35.066
rs1492767	4	55221467	T	C	0.4957	0.0094	0.0016	1e-08	794161	body mass index || id:ieu-b-40	4.42e-05	35.0849
rs3829849	9	129390800	T	C	0.3589	0.0098	0.0017	5.9e-09	793851	body mass index || id:ieu-b-40	4.42e-05	35.0864
rs3935648	17	79085335	G	C	0.2328	-0.0125	0.0022	6.8e-09	629303	body mass index || id:ieu-b-40	5.58e-05	35.1256
rs7685048	4	95027784	T	C	0.4654	-0.0101	0.0017	4.1e-09	692398	body mass index || id:ieu-b-40	5.08e-05	35.1483
rs4937870	11	112826709	G	A	0.3172	-0.0109	0.0019	8.8e-09	683154	body mass index || id:ieu-b-40	5.15e-05	35.16
rs294704	5	152519088	T	G	0.7239	-0.0113	0.0019	4e-09	690036	body mass index || id:ieu-b-40	5.1e-05	35.2229
rs9547153	13	85903717	G	A	0.3839	0.0098	0.0017	8.7e-09	775400	body mass index || id:ieu-b-40	4.54e-05	35.2286
rs3764835	2	159519368	A	G	0.1528	-0.0141	0.0024	3.1e-09	689505	body mass index || id:ieu-b-40	5.15e-05	35.4925
rs1884389	20	1410582	T	C	0.4289	-0.0103	0.0017	4e-09	683669	body mass index || id:ieu-b-40	5.2e-05	35.5337
rs4430672	14	63094407	C	T	0.8004	-0.0127	0.0022	3.9e-09	691400	body mass index || id:ieu-b-40	5.15e-05	35.6333
rs7761673	6	70357368	A	T	0.2058	-0.0126	0.0021	1.9e-09	691716	body mass index || id:ieu-b-40	5.19e-05	35.9001
rs11908637	20	47428485	A	G	0.236	-0.012	0.0021	4.9e-09	691443	body mass index || id:ieu-b-40	5.19e-05	35.9067
rs902695	2	113955074	A	G	0.4798	-0.0103	0.0017	2.2e-09	678635	body mass index || id:ieu-b-40	5.3e-05	35.9412
rs4954638	2	137435455	C	A	0.2492	-0.0118	0.002	2.9e-09	689971	body mass index || id:ieu-b-40	5.21e-05	35.9516
rs10518694	15	53072673	A	C	0.1424	0.0146	0.0025	3.3e-09	690554	body mass index || id:ieu-b-40	5.21e-05	35.9542
rs2832283	21	30690558	A	G	0.2208	0.0115	0.002	5.8e-09	792324	body mass index || id:ieu-b-40	4.55e-05	36.0575
rs9300422	13	98223320	G	A	0.6903	-0.0103	0.0018	4e-09	795011	body mass index || id:ieu-b-40	4.54e-05	36.0641
rs4813619	20	2815715	T	G	0.5101	-0.0108	0.0018	2.3e-09	622760	body mass index || id:ieu-b-40	5.83e-05	36.3065
rs17446257	13	40749213	A	G	0.1292	0.0153	0.0026	2.9e-09	690630	body mass index || id:ieu-b-40	5.27e-05	36.3798
rs4589691	2	144051398	G	C	0.1579	0.0141	0.0024	4.7e-09	688253	body mass index || id:ieu-b-40	5.29e-05	36.3901
rs1937683	10	53679060	T	C	0.6699	0.0109	0.0018	3.2e-09	692539	body mass index || id:ieu-b-40	5.25e-05	36.3919
rs138289	22	32182708	T	A	0.4829	-0.0103	0.0017	3.3e-09	687258	body mass index || id:ieu-b-40	5.3e-05	36.4148
rs4495304	6	31080718	C	T	0.067	-0.0194	0.0033	5e-09	774211	body mass index || id:ieu-b-40	4.71e-05	36.4308
rs2283093	7	126721231	T	C	0.2066	0.0127	0.0021	3.1e-09	691773	body mass index || id:ieu-b-40	5.29e-05	36.5801
rs4906908	15	27040082	G	T	0.5253	0.0103	0.0017	2.5e-09	691345	body mass index || id:ieu-b-40	5.29e-05	36.5803
rs10733051	1	167280354	G	A	0.4802	-0.0097	0.0016	2.9e-09	781928	body mass index || id:ieu-b-40	4.7e-05	36.7297
rs1891216	1	7728391	G	T	0.3759	0.0107	0.0018	2.4e-09	685079	body mass index || id:ieu-b-40	5.37e-05	36.8033
rs1535660	9	10371073	C	T	0.8554	-0.0147	0.0025	5.2e-09	690624	body mass index || id:ieu-b-40	5.35e-05	36.9204
rs17424296	5	60838903	A	G	0.3659	-0.0108	0.0018	2.4e-09	684366	body mass index || id:ieu-b-40	5.41e-05	37.0432
rs17056301	5	158271680	C	T	0.2636	0.0118	0.002	2.4e-09	688085	body mass index || id:ieu-b-40	5.41e-05	37.1978
rs11173522	12	60953472	A	C	0.2078	0.0128	0.0021	1.1e-09	691593	body mass index || id:ieu-b-40	5.39e-05	37.3081
rs11538	22	18220831	G	A	0.1805	0.0135	0.0023	3.3e-09	692349	body mass index || id:ieu-b-40	5.39e-05	37.3311
rs2284746	1	17306675	G	C	0.5238	-0.0104	0.0017	1.4e-09	692206	body mass index || id:ieu-b-40	5.4e-05	37.3516
rs1830074	7	6718674	C	T	0.288	0.0115	0.0019	1.4e-09	689911	body mass index || id:ieu-b-40	5.42e-05	37.4208
rs3732084	2	207174316	C	T	0.6139	0.0107	0.0018	1.1e-09	691763	body mass index || id:ieu-b-40	5.43e-05	37.5469
rs2317299	2	236903093	C	T	0.5597	-0.0106	0.0017	1.3e-09	677983	body mass index || id:ieu-b-40	5.54e-05	37.548
rs10243319	7	147674678	C	T	0.3939	-0.0107	0.0018	1.2e-09	690936	body mass index || id:ieu-b-40	5.47e-05	37.7736
rs7626079	3	66427259	T	C	0.3434	0.011	0.0018	1.6e-09	692571	body mass index || id:ieu-b-40	5.46e-05	37.7923
rs10811871	9	23200766	G	A	0.3829	-0.0108	0.0018	1.6e-09	686376	body mass index || id:ieu-b-40	5.51e-05	37.8358
rs7117238	11	78040259	A	G	0.168	-0.0131	0.0022	2.5e-09	788879	body mass index || id:ieu-b-40	4.8e-05	37.8473
rs9375702	6	130384187	T	C	0.705	-0.0115	0.0019	7.9e-10	690564	body mass index || id:ieu-b-40	5.5e-05	37.9895
rs12629015	3	119618053	G	A	0.1852	-0.0135	0.0023	2.1e-09	691059	body mass index || id:ieu-b-40	5.5e-05	38.0126
rs10747488	1	98299475	A	C	0.7601	-0.0123	0.002	1.2e-09	689295	body mass index || id:ieu-b-40	5.52e-05	38.0337
rs156201	6	104847441	C	G	0.7606	0.0123	0.002	5.8e-10	691835	body mass index || id:ieu-b-40	5.51e-05	38.1194
rs8027205	15	98280959	G	C	0.3967	-0.0108	0.0018	1.4e-09	685725	body mass index || id:ieu-b-40	5.58e-05	38.2865
rs7615297	3	156299313	G	C	0.1465	-0.0149	0.0024	5.7e-10	689710	body mass index || id:ieu-b-40	5.55e-05	38.2942
rs4518345	5	27185904	A	G	0.2842	-0.0117	0.0019	1e-09	688609	body mass index || id:ieu-b-40	5.57e-05	38.3542
rs2836964	21	40631006	C	T	0.3576	-0.011	0.0018	1.3e-09	692353	body mass index || id:ieu-b-40	5.56e-05	38.4919
rs4800191	18	22461398	C	G	0.6369	0.0103	0.0017	2.5e-09	785353	body mass index || id:ieu-b-40	4.91e-05	38.5378
rs12675063	8	132879047	T	A	0.1131	0.0156	0.0026	1.3e-09	789771	body mass index || id:ieu-b-40	4.88e-05	38.5601
rs17119937	8	14502274	C	T	0.06905	0.0212	0.0036	5.6e-09	668272	body mass index || id:ieu-b-40	5.78e-05	38.6161
rs10915840	1	225668524	A	G	0.283	-0.0118	0.0019	1.3e-09	684857	body mass index || id:ieu-b-40	5.65e-05	38.7011
rs13287131	9	92119579	C	T	0.2491	0.0123	0.002	6.8e-10	683808	body mass index || id:ieu-b-40	5.66e-05	38.7038
rs8071182	17	55336155	A	G	0.1735	0.0133	0.0022	2.1e-09	771437	body mass index || id:ieu-b-40	5.07e-05	39.1379
rs491711	11	28742220	C	A	0.316	-0.0115	0.0019	1.1e-09	685113	body mass index || id:ieu-b-40	5.72e-05	39.1701
rs10984756	9	122651784	G	C	0.1048	0.0174	0.0029	1.1e-09	689917	body mass index || id:ieu-b-40	5.68e-05	39.1949
rs10971709	9	33804813	T	C	0.2062	0.0132	0.0021	6.2e-10	688312	body mass index || id:ieu-b-40	5.7e-05	39.2633
rs10247983	7	114590228	A	G	0.9213	0.0201	0.0033	1.7e-09	672411	body mass index || id:ieu-b-40	5.86e-05	39.3964
rs3904244	10	27361527	A	T	0.1377	0.0155	0.0025	4.3e-10	691180	body mass index || id:ieu-b-40	5.71e-05	39.4367
rs11251352	10	2585792	G	A	0.5988	0.0109	0.0018	7e-10	690804	body mass index || id:ieu-b-40	5.71e-05	39.437
rs1268065	6	126042783	A	G	0.4794	-0.0102	0.0017	1e-09	759626	body mass index || id:ieu-b-40	5.19e-05	39.4506
rs17033117	3	35443653	T	C	0.1872	0.0137	0.0022	8.9e-10	691863	body mass index || id:ieu-b-40	5.71e-05	39.5189
rs13069244	3	180441172	A	G	0.07747	0.0187	0.0032	3e-09	791327	body mass index || id:ieu-b-40	5e-05	39.5552
rs865809	3	183997735	G	A	0.7678	-0.0127	0.002	5.4e-10	689186	body mass index || id:ieu-b-40	5.75e-05	39.6377
rs4968656	17	61616959	G	A	0.3216	0.0116	0.0019	8.2e-10	675153	body mass index || id:ieu-b-40	5.87e-05	39.6437
rs774246	7	26990816	G	A	0.1444	0.0153	0.0025	5.4e-10	690818	body mass index || id:ieu-b-40	5.78e-05	39.9612
rs3754963	2	166185707	T	A	0.2574	-0.0123	0.002	3.3e-10	691535	body mass index || id:ieu-b-40	5.78e-05	39.9983
rs4722398	7	3125220	T	C	0.1336	0.0158	0.0025	3.6e-10	692509	body mass index || id:ieu-b-40	5.78e-05	40.0238
rs9927848	16	23833071	A	C	0.7326	-0.0122	0.002	6.4e-10	687060	body mass index || id:ieu-b-40	5.83e-05	40.0679
rs17551974	2	142293146	A	C	0.1782	-0.0141	0.0022	1.9e-10	691115	body mass index || id:ieu-b-40	5.82e-05	40.2454
rs3800637	7	137403432	C	T	0.336	0.0115	0.0018	5.1e-10	682001	body mass index || id:ieu-b-40	5.9e-05	40.2478
rs11118308	1	219633869	G	A	0.4703	-0.0101	0.0016	4.8e-10	794625	body mass index || id:ieu-b-40	5.08e-05	40.3888
rs8181823	13	65477940	C	A	0.7614	0.0127	0.002	4.1e-10	691345	body mass index || id:ieu-b-40	5.86e-05	40.5172
rs1896767	16	62838304	A	G	0.5376	-0.0109	0.0017	2.4e-10	686262	body mass index || id:ieu-b-40	5.91e-05	40.5391
rs331966	4	143675717	C	A	0.3792	0.0112	0.0018	3.2e-10	687189	body mass index || id:ieu-b-40	5.91e-05	40.587
rs7037266	9	6942940	A	C	0.3739	-0.0112	0.0018	3.5e-10	691603	body mass index || id:ieu-b-40	5.87e-05	40.6206
rs2600226	3	12928762	T	C	0.6697	-0.0116	0.0019	3.7e-10	685285	body mass index || id:ieu-b-40	5.95e-05	40.7972
rs11030618	11	29243293	T	C	0.5679	0.011	0.0017	2.4e-10	690005	body mass index || id:ieu-b-40	5.94e-05	40.9778
rs8036040	15	36402716	A	C	0.4932	0.0109	0.0017	2.7e-10	691068	body mass index || id:ieu-b-40	5.94e-05	41.0476
rs2429150	12	2152655	C	A	0.4164	0.0111	0.0018	2.7e-10	686276	body mass index || id:ieu-b-40	5.99e-05	41.0985
rs7826312	8	32400115	C	T	0.5879	0.0104	0.0017	4.9e-10	785343	body mass index || id:ieu-b-40	5.24e-05	41.1608
rs4786903	16	6697104	G	A	0.7368	0.0125	0.002	3.5e-10	680139	body mass index || id:ieu-b-40	6.06e-05	41.22
rs7222349	17	42304644	A	G	0.3441	0.0115	0.0018	3.3e-10	692215	body mass index || id:ieu-b-40	5.97e-05	41.3251
rs2868975	3	116935323	A	G	0.178	-0.0143	0.0023	2.2e-10	690613	body mass index || id:ieu-b-40	5.98e-05	41.3289
rs9615905	22	48875699	T	C	0.45	0.011	0.0017	2.7e-10	690274	body mass index || id:ieu-b-40	5.99e-05	41.3463
rs7334078	13	99120484	C	T	0.2882	-0.0121	0.0019	2.2e-10	688374	body mass index || id:ieu-b-40	6.01e-05	41.3525
rs685870	11	64111928	C	T	0.7035	0.012	0.0019	2.4e-10	688423	body mass index || id:ieu-b-40	6.01e-05	41.3582
rs1863652	4	95991417	A	G	0.3449	-0.0115	0.0018	1.4e-10	692539	body mass index || id:ieu-b-40	5.98e-05	41.39
rs852056	20	17102860	C	T	0.7584	-0.0128	0.002	1.8e-10	691874	body mass index || id:ieu-b-40	6e-05	41.5429
rs1260326	2	27730940	C	T	0.5973	0.0105	0.0017	3.9e-10	784462	body mass index || id:ieu-b-40	5.3e-05	41.608
rs1465900	11	76473138	C	A	0.2188	-0.0125	0.002	4.8e-10	779748	body mass index || id:ieu-b-40	5.34e-05	41.652
rs6556301	5	176527577	T	G	0.3596	-0.0111	0.0018	4.1e-10	734744	body mass index || id:ieu-b-40	5.67e-05	41.6972
rs2605603	11	93221105	A	G	0.4887	-0.0103	0.0016	2.5e-10	790857	body mass index || id:ieu-b-40	5.3e-05	41.9317
rs11781699	8	118863061	C	T	0.1896	0.0132	0.0021	3.1e-10	784642	body mass index || id:ieu-b-40	5.35e-05	42.0155
rs8090983	18	52586691	G	A	0.3314	0.0118	0.0018	2e-10	682470	body mass index || id:ieu-b-40	6.17e-05	42.1136
rs11615578	12	121714935	T	C	0.2474	0.013	0.002	8.1e-11	669422	body mass index || id:ieu-b-40	6.29e-05	42.1315
rs12905439	15	99521883	G	C	0.3393	-0.0118	0.0018	1.4e-10	675205	body mass index || id:ieu-b-40	6.24e-05	42.1545
rs4818225	21	42629895	G	A	0.6606	0.0117	0.0018	2.3e-10	688274	body mass index || id:ieu-b-40	6.14e-05	42.2512
rs10408324	19	51774806	T	C	0.2744	-0.0124	0.0019	9.5e-11	690737	body mass index || id:ieu-b-40	6.12e-05	42.2954
rs10914462	1	32125943	G	A	0.4255	-0.0112	0.0017	1.5e-10	689808	body mass index || id:ieu-b-40	6.13e-05	42.3067
rs11115176	12	82465797	C	T	0.2399	-0.0121	0.0019	2e-10	792384	body mass index || id:ieu-b-40	5.34e-05	42.3116
rs12914489	15	74187937	A	G	0.1103	0.0165	0.0026	3.8e-10	795244	body mass index || id:ieu-b-40	5.34e-05	42.4952
rs9845966	3	13433158	G	T	0.5479	-0.0105	0.0017	2.5e-10	778076	body mass index || id:ieu-b-40	5.46e-05	42.5
rs1681740	10	118564313	C	A	0.3933	-0.0115	0.0018	1.1e-10	673459	body mass index || id:ieu-b-40	6.31e-05	42.507
rs1371108	2	81816251	A	C	0.3247	0.0119	0.0018	9e-11	684620	body mass index || id:ieu-b-40	6.21e-05	42.5185
rs10009336	4	44480783	T	C	0.1638	-0.014	0.0022	2.2e-10	794766	body mass index || id:ieu-b-40	5.37e-05	42.6748
rs6764533	3	196088464	A	G	0.359	0.0116	0.0018	1.4e-10	690832	body mass index || id:ieu-b-40	6.19e-05	42.7855
rs9362662	6	90296588	G	A	0.5201	-0.0112	0.0017	1.2e-10	683953	body mass index || id:ieu-b-40	6.26e-05	42.8308
rs768840	14	73143457	A	G	0.4183	0.0114	0.0018	2e-10	677485	body mass index || id:ieu-b-40	6.32e-05	42.8502
rs11170468	12	39430048	C	A	0.2326	-0.0123	0.0019	1.9e-10	795265	body mass index || id:ieu-b-40	5.4e-05	42.9542
rs6561943	13	58356761	T	C	0.2595	0.0119	0.0019	4.2e-10	793951	body mass index || id:ieu-b-40	5.44e-05	43.2118
rs13250058	8	112270826	T	G	0.6771	0.0112	0.0018	2.9e-10	787870	body mass index || id:ieu-b-40	5.49e-05	43.218
rs3806114	6	20482335	A	G	0.6773	-0.0113	0.0018	3.4e-10	778855	body mass index || id:ieu-b-40	5.58e-05	43.4757
rs10968114	9	27800007	C	A	0.4681	-0.0113	0.0017	6.1e-11	686025	body mass index || id:ieu-b-40	6.36e-05	43.6236
rs10750215	11	122505344	T	G	0.3883	0.0108	0.0017	1.3e-10	788895	body mass index || id:ieu-b-40	5.54e-05	43.7145
rs11105839	12	91237920	A	T	0.3799	-0.0109	0.0017	1.1e-10	781573	body mass index || id:ieu-b-40	5.6e-05	43.7529
rs1430387	18	58227112	C	T	0.4295	-0.0114	0.0017	5.8e-11	689325	body mass index || id:ieu-b-40	6.37e-05	43.9045
rs1836303	15	46539116	G	A	0.3873	0.0116	0.0018	5.3e-11	688991	body mass index || id:ieu-b-40	6.39e-05	44.0029
rs1552893	3	194851700	G	A	0.2777	-0.0126	0.0019	8.1e-11	691313	body mass index || id:ieu-b-40	6.37e-05	44.0317
rs1187352	9	87293457	C	T	0.6518	0.0119	0.0018	6e-11	688522	body mass index || id:ieu-b-40	6.43e-05	44.26
rs4653017	1	33776728	T	C	0.6818	0.0122	0.0018	4.5e-11	686378	body mass index || id:ieu-b-40	6.46e-05	44.3299
rs2943465	12	19265921	C	T	0.9444	0.0248	0.0039	2e-10	686547	body mass index || id:ieu-b-40	6.46e-05	44.3467
rs7683836	4	180167906	A	G	0.5405	-0.0114	0.0017	6.3e-11	686968	body mass index || id:ieu-b-40	6.46e-05	44.349
rs2411182	17	35059718	A	G	0.6943	0.0123	0.0019	7.7e-11	691730	body mass index || id:ieu-b-40	6.42e-05	44.4269
rs2543132	8	15536311	C	G	0.8134	0.0146	0.0022	5e-11	688326	body mass index || id:ieu-b-40	6.47e-05	44.5423
rs872281	14	40834177	T	C	0.1728	-0.0151	0.0023	4.7e-11	685310	body mass index || id:ieu-b-40	6.52e-05	44.6737
rs16849710	1	202106797	G	A	0.515	-0.0116	0.0018	6e-11	666229	body mass index || id:ieu-b-40	6.72e-05	44.7864
rs12933482	16	72189604	G	A	0.1048	0.0186	0.0028	4.9e-11	691477	body mass index || id:ieu-b-40	6.49e-05	44.8892
rs11739877	5	105876806	T	C	0.6118	0.0117	0.0018	6.6e-11	692540	body mass index || id:ieu-b-40	6.5e-05	45.0338
rs12334877	8	67194171	A	G	0.198	-0.0144	0.0022	7.7e-11	683820	body mass index || id:ieu-b-40	6.59e-05	45.0364
rs4072917	8	143300279	A	G	0.4694	0.0115	0.0018	6.9e-11	684720	body mass index || id:ieu-b-40	6.59e-05	45.1104
rs4307239	7	24354300	G	A	0.4578	0.0115	0.0017	3.9e-11	687289	body mass index || id:ieu-b-40	6.57e-05	45.1261
rs12718572	7	50573325	T	C	0.4024	-0.0117	0.0018	3e-11	686523	body mass index || id:ieu-b-40	6.58e-05	45.2015
rs202240867	7	39448936	T	C	0.3422	-0.0121	0.0018	3.3e-11	692017	body mass index || id:ieu-b-40	6.59e-05	45.6162
rs4858193	3	20441050	C	T	0.2779	-0.0129	0.0019	1.6e-11	686850	body mass index || id:ieu-b-40	6.68e-05	45.8759
rs3749897	6	42532102	T	C	0.4172	0.0122	0.0018	8.4e-12	638224	body mass index || id:ieu-b-40	7.24e-05	46.1973
rs10169594	2	41637688	C	T	0.3596	0.0121	0.0018	2e-11	685712	body mass index || id:ieu-b-40	6.74e-05	46.2425
rs6011457	20	61530915	A	T	0.4975	-0.0116	0.0017	2.7e-11	690692	body mass index || id:ieu-b-40	6.73e-05	46.4716
rs2425840	20	44904838	C	A	0.4059	0.0119	0.0018	1.6e-11	681680	body mass index || id:ieu-b-40	6.83e-05	46.5598
rs287104	19	34290995	A	G	0.6604	0.0115	0.0017	4.4e-11	787307	body mass index || id:ieu-b-40	5.93e-05	46.7056
rs2009416	5	92415111	T	C	0.361	-0.0121	0.0018	1.1e-11	691741	body mass index || id:ieu-b-40	6.75e-05	46.7283
rs16953563	15	66686770	A	G	0.2516	-0.0134	0.002	1.5e-11	691761	body mass index || id:ieu-b-40	6.76e-05	46.7809
rs7172627	15	31877690	G	A	0.4719	0.0117	0.0017	1.1e-11	690458	body mass index || id:ieu-b-40	6.82e-05	47.1122
rs7844647	8	34503776	C	T	0.2681	-0.0123	0.0018	2.8e-11	793703	body mass index || id:ieu-b-40	5.94e-05	47.1272
rs12098284	10	76047464	T	C	0.1241	0.0178	0.0026	1.8e-11	686167	body mass index || id:ieu-b-40	6.89e-05	47.2666
rs4880341	10	133992689	T	C	0.5606	-0.0118	0.0017	1.1e-11	689012	body mass index || id:ieu-b-40	6.86e-05	47.2675
rs10867256	9	81367391	T	C	0.553	-0.0118	0.0017	8.7e-12	689493	body mass index || id:ieu-b-40	6.88e-05	47.4663
rs17014375	1	209543560	G	T	0.1348	0.0172	0.0025	1.1e-11	690856	body mass index || id:ieu-b-40	6.9e-05	47.6771
rs9688431	6	73922654	C	T	0.06034	-0.0231	0.0035	2.4e-11	789356	body mass index || id:ieu-b-40	6.05e-05	47.767
rs12888545	14	88308044	G	A	0.2519	0.0136	0.002	9.1e-12	688605	body mass index || id:ieu-b-40	6.97e-05	48.0059
rs17001561	4	77096118	A	G	0.1573	0.0151	0.0023	3.8e-11	794327	body mass index || id:ieu-b-40	6.04e-05	48.0187
rs486359	6	160774441	C	G	0.4853	0.0112	0.0017	1.6e-11	770999	body mass index || id:ieu-b-40	6.27e-05	48.3182
rs11185111	1	107962328	A	G	0.3042	-0.0129	0.0019	7.7e-12	686508	body mass index || id:ieu-b-40	7.04e-05	48.3646
rs12422552	12	14413931	C	G	0.2663	-0.0134	0.002	1.6e-11	689543	body mass index || id:ieu-b-40	7.02e-05	48.386
rs2174307	9	73791849	C	G	0.4067	0.0121	0.0017	4.9e-12	686559	body mass index || id:ieu-b-40	7.07e-05	48.5128
rs2051559	4	3298800	C	T	0.1308	0.0176	0.0026	5e-12	689307	body mass index || id:ieu-b-40	7.04e-05	48.554
rs11656076	17	31464270	A	G	0.2254	-0.0142	0.0021	5.6e-12	691283	body mass index || id:ieu-b-40	7.04e-05	48.6769
rs9367368	6	13189275	C	T	0.3033	-0.0121	0.0018	1e-11	786723	body mass index || id:ieu-b-40	6.19e-05	48.6818
rs17789218	6	100600097	C	T	0.2392	0.013	0.0019	7.4e-12	793904	body mass index || id:ieu-b-40	6.15e-05	48.8362
rs12416812	11	888632	A	G	0.5088	0.0111	0.0016	6.1e-12	793338	body mass index || id:ieu-b-40	6.16e-05	48.8613
rs12922346	16	82438337	C	G	0.2657	0.0136	0.002	1e-11	679615	body mass index || id:ieu-b-40	7.22e-05	49.053
rs6500208	16	49011249	A	G	0.2006	0.014	0.002	4.1e-12	781931	body mass index || id:ieu-b-40	6.29e-05	49.1559
rs2875762	6	124925032	C	G	0.2473	0.0139	0.002	1.2e-11	685199	body mass index || id:ieu-b-40	7.19e-05	49.2893
rs1521527	2	165427825	C	G	0.5324	-0.0121	0.0017	3.1e-12	678175	body mass index || id:ieu-b-40	7.29e-05	49.4408
rs38314	7	70067315	A	G	0.4912	-0.012	0.0017	4.7e-12	689782	body mass index || id:ieu-b-40	7.2e-05	49.6523
rs7811342	7	138794618	C	T	0.1058	-0.0197	0.0029	1.1e-11	676265	body mass index || id:ieu-b-40	7.34e-05	49.6627
rs1064213	2	198950240	A	G	0.492	0.012	0.0017	2.4e-12	692576	body mass index || id:ieu-b-40	7.2e-05	49.8562
rs7704281	5	50591460	A	G	0.04531	0.0271	0.0041	6.5e-11	788585	body mass index || id:ieu-b-40	6.35e-05	50.1072
rs1982441	8	28021769	T	G	0.1381	0.0175	0.0026	7e-12	687705	body mass index || id:ieu-b-40	7.29e-05	50.1406
rs4851029	2	104159785	G	T	0.5247	0.0121	0.0017	1.7e-12	689752	body mass index || id:ieu-b-40	7.3e-05	50.3736
rs765875	6	143185683	T	C	0.4808	-0.0121	0.0017	3e-12	690961	body mass index || id:ieu-b-40	7.31e-05	50.5108
rs10768994	11	43936945	C	T	0.4337	-0.0114	0.0017	6.4e-12	791685	body mass index || id:ieu-b-40	6.38e-05	50.5423
rs9379827	6	26153335	A	C	0.2409	-0.0132	0.0019	6.9e-12	795072	body mass index || id:ieu-b-40	6.37e-05	50.6695
rs2143253	20	41987392	A	G	0.1189	-0.0188	0.0026	1.1e-12	684760	body mass index || id:ieu-b-40	7.41e-05	50.7133
rs9571687	13	67472713	A	C	0.329	-0.0129	0.0018	2.8e-12	690974	body mass index || id:ieu-b-40	7.35e-05	50.7715
rs4936175	11	132641959	C	T	0.4445	0.0122	0.0017	1.4e-12	692569	body mass index || id:ieu-b-40	7.35e-05	50.9095
rs11736228	4	147376805	T	A	0.2587	-0.0139	0.002	4.1e-12	691580	body mass index || id:ieu-b-40	7.41e-05	51.2535
rs6595205	5	119372533	G	C	0.5305	-0.0114	0.0016	2e-12	794525	body mass index || id:ieu-b-40	6.47e-05	51.4393
rs3902951	14	69789755	G	T	0.2455	0.0134	0.002	7e-12	773819	body mass index || id:ieu-b-40	6.65e-05	51.4775
rs6512302	20	62691550	C	G	0.7511	0.0142	0.002	2.1e-12	686053	body mass index || id:ieu-b-40	7.54e-05	51.7271
rs7206608	16	82872628	G	C	0.3146	0.0132	0.0019	1.3e-12	689058	body mass index || id:ieu-b-40	7.51e-05	51.7807
rs12041258	1	195047936	C	T	0.2287	-0.0146	0.002	9.5e-13	688602	body mass index || id:ieu-b-40	7.52e-05	51.7875
rs3772882	3	81808602	A	C	0.3661	0.0127	0.0018	6.6e-13	691912	body mass index || id:ieu-b-40	7.49e-05	51.8012
rs7869771	9	94180627	C	A	0.2647	-0.014	0.0019	4.9e-13	679436	body mass index || id:ieu-b-40	7.63e-05	51.8424
rs339991	15	60913637	G	A	0.5631	0.0124	0.0018	1.2e-12	686476	body mass index || id:ieu-b-40	7.57e-05	51.9395
rs7024334	9	109072075	G	T	0.7742	-0.0138	0.002	3.1e-12	782431	body mass index || id:ieu-b-40	6.66e-05	52.1002
rs13110266	4	162129844	A	G	0.4065	-0.0117	0.0017	1.9e-12	791087	body mass index || id:ieu-b-40	6.61e-05	52.2558
rs2306537	12	133423695	G	A	0.3092	0.0133	0.0019	8.7e-13	691923	body mass index || id:ieu-b-40	7.56e-05	52.2895
rs4414033	1	156406853	A	G	0.627	0.0129	0.0018	1.4e-12	672697	body mass index || id:ieu-b-40	7.78e-05	52.3646
rs391300	17	2216258	C	T	0.6275	-0.0119	0.0017	3.1e-12	791120	body mass index || id:ieu-b-40	6.62e-05	52.3762
rs6050446	20	25195509	G	A	0.97001	0.0343	0.0047	4.4e-13	766287	body mass index || id:ieu-b-40	6.84e-05	52.4555
rs3731695	2	203820275	C	T	0.5582	0.0116	0.0016	7.9e-13	793581	body mass index || id:ieu-b-40	6.64e-05	52.6721
rs845084	10	125220036	A	G	0.2678	0.014	0.002	1.3e-12	685413	body mass index || id:ieu-b-40	7.69e-05	52.6879
rs1421334	8	30865733	C	A	0.5431	-0.0125	0.0018	1e-12	680665	body mass index || id:ieu-b-40	7.75e-05	52.7858
rs7519259	1	66434743	A	G	0.5356	0.0125	0.0017	3.8e-13	681362	body mass index || id:ieu-b-40	7.77e-05	52.9655
rs6443750	3	181329682	C	T	0.8068	0.0148	0.0021	3.2e-12	776837	body mass index || id:ieu-b-40	6.83e-05	53.0499
rs2235564	1	6713114	T	C	0.3466	0.0131	0.0018	3.7e-13	691544	body mass index || id:ieu-b-40	7.77e-05	53.7567
rs3977755	10	104420210	T	C	0.2804	-0.0135	0.0019	5.9e-13	731529	body mass index || id:ieu-b-40	7.35e-05	53.8058
rs12936083	17	4801887	G	A	0.3267	0.0139	0.0019	4.1e-13	633615	body mass index || id:ieu-b-40	8.5e-05	53.8615
rs326896	4	112669571	T	C	0.3925	-0.0128	0.0018	2.8e-13	690324	body mass index || id:ieu-b-40	7.81e-05	53.9413
rs16871902	5	3488462	A	G	0.4877	0.0125	0.0017	4.6e-13	690830	body mass index || id:ieu-b-40	7.81e-05	53.9425
rs962273	17	46978353	C	T	0.7057	0.0137	0.0019	2.6e-13	692594	body mass index || id:ieu-b-40	7.8e-05	53.9999
rs11945861	4	65700865	A	G	0.2369	-0.0148	0.002	5e-13	682451	body mass index || id:ieu-b-40	7.92e-05	54.0511
rs9522285	13	112230701	A	G	0.4143	0.0127	0.0017	2.5e-13	690681	body mass index || id:ieu-b-40	7.83e-05	54.0677
rs6471941	8	62117973	A	G	0.1684	0.0156	0.0021	3.1e-13	793986	body mass index || id:ieu-b-40	6.82e-05	54.1224
rs754635	3	42305131	G	C	0.8873	0.0198	0.0027	2.2e-13	690346	body mass index || id:ieu-b-40	7.84e-05	54.132
rs2246012	6	131898208	C	T	0.1628	0.0158	0.0022	3.1e-13	795598	body mass index || id:ieu-b-40	6.8e-05	54.1439
rs1330052	13	86536006	G	C	0.3504	0.0132	0.0018	1.5e-13	691613	body mass index || id:ieu-b-40	7.93e-05	54.8636
rs17710386	18	63461201	C	T	0.3319	0.0126	0.0018	1e-12	783810	body mass index || id:ieu-b-40	7.04e-05	55.19
rs1522569	4	171632637	G	T	0.1819	-0.0164	0.0022	2.9e-13	689573	body mass index || id:ieu-b-40	8e-05	55.204
rs2124499	3	123093541	C	G	0.3718	-0.0123	0.0017	3.4e-13	785955	body mass index || id:ieu-b-40	7.07e-05	55.5488
rs11066188	12	112610714	A	G	0.4181	-0.012	0.0017	8.1e-13	792755	body mass index || id:ieu-b-40	7.01e-05	55.5507
rs10887578	10	88096047	C	G	0.4896	0.0128	0.0017	1.6e-13	679172	body mass index || id:ieu-b-40	8.19e-05	55.6181
rs10878946	12	69642315	T	C	0.714	-0.0141	0.0019	3.6e-13	685707	body mass index || id:ieu-b-40	8.12e-05	55.6807
rs17203016	2	208255518	G	A	0.196	0.015	0.002	2.1e-13	786272	body mass index || id:ieu-b-40	7.09e-05	55.7606
rs11150911	18	73498528	C	A	0.7191	-0.0133	0.0018	4.7e-13	781716	body mass index || id:ieu-b-40	7.15e-05	55.8667
rs12762034	10	33969931	C	T	0.07583	0.024	0.0032	7.3e-14	692191	body mass index || id:ieu-b-40	8.07e-05	55.8863
rs11855853	15	78012618	T	C	0.2649	-0.0145	0.002	2.4e-13	682564	body mass index || id:ieu-b-40	8.19e-05	55.8949
rs4952843	2	46957845	G	A	0.3807	-0.0131	0.0018	6.8e-14	692482	body mass index || id:ieu-b-40	8.09e-05	56.0401
rs6815910	4	55495793	A	T	0.5435	-0.0128	0.0017	1.4e-13	689263	body mass index || id:ieu-b-40	8.13e-05	56.0414
rs349088	11	84814393	A	C	0.4976	-0.0128	0.0017	1.8e-13	684401	body mass index || id:ieu-b-40	8.19e-05	56.0693
rs4148155	4	89054667	G	A	0.1127	-0.0188	0.0026	5e-13	794889	body mass index || id:ieu-b-40	7.07e-05	56.1922
rs1285997	14	91513029	G	C	0.7153	0.0142	0.0019	1.2e-13	684235	body mass index || id:ieu-b-40	8.21e-05	56.1982
rs10492229	12	110602173	T	C	0.2268	0.0142	0.0019	7.7e-14	794845	body mass index || id:ieu-b-40	7.07e-05	56.2152
rs2367112	5	64168193	G	T	0.4919	-0.0119	0.0016	2.3e-13	794305	body mass index || id:ieu-b-40	7.08e-05	56.2298
rs705704	12	56435412	A	G	0.3304	-0.0131	0.0018	1.9e-13	743597	body mass index || id:ieu-b-40	7.59e-05	56.4674
rs538579	3	62711674	C	G	0.3228	0.0137	0.0019	1.3e-13	688452	body mass index || id:ieu-b-40	8.21e-05	56.4976
rs7637852	3	44041777	G	A	0.6951	-0.0139	0.0019	1.7e-13	691815	body mass index || id:ieu-b-40	8.19e-05	56.6616
rs217671	14	62360464	G	A	0.2719	0.0144	0.0019	1.3e-13	691456	body mass index || id:ieu-b-40	8.21e-05	56.7746
rs17399237	2	35471626	C	T	0.5497	-0.0129	0.0017	6.7e-14	690950	body mass index || id:ieu-b-40	8.24e-05	56.927
rs1784460	11	118938371	A	T	0.4035	0.0132	0.0018	9e-14	680042	body mass index || id:ieu-b-40	8.39e-05	57.043
rs1409818	20	21381121	T	C	0.1156	0.0201	0.0029	2.5e-12	690984	body mass index || id:ieu-b-40	8.26e-05	57.0862
rs1365466	18	36182440	T	C	0.7406	-0.0137	0.0019	3.3e-13	791868	body mass index || id:ieu-b-40	7.21e-05	57.1094
rs10795422	10	16759312	G	A	0.6905	0.0139	0.0019	9.3e-14	692108	body mass index || id:ieu-b-40	8.26e-05	57.16
rs1075901	17	15943910	C	T	0.5639	0.0121	0.0016	1.2e-13	794789	body mass index || id:ieu-b-40	7.2e-05	57.2362
rs11951673	5	95861012	T	C	0.3941	-0.0123	0.0017	1.1e-13	792278	body mass index || id:ieu-b-40	7.23e-05	57.2474
rs7196720	16	24534662	C	T	0.5068	-0.0129	0.0017	7.3e-14	689863	body mass index || id:ieu-b-40	8.32e-05	57.394
rs10832778	11	17394073	G	C	0.6222	0.0125	0.0017	1.3e-13	783042	body mass index || id:ieu-b-40	7.35e-05	57.5252
rs10742752	11	45438374	C	T	0.6159	0.0124	0.0017	1.1e-13	792704	body mass index || id:ieu-b-40	7.27e-05	57.6726
rs6785245	3	82647990	C	T	0.3969	0.0132	0.0017	4e-14	692250	body mass index || id:ieu-b-40	8.34e-05	57.7492
rs6461115	7	2103668	G	A	0.2285	-0.0144	0.0019	1.2e-13	791735	body mass index || id:ieu-b-40	7.31e-05	57.8879
rs2907948	7	150638484	A	G	0.2427	-0.0141	0.0019	1.3e-13	794299	body mass index || id:ieu-b-40	7.31e-05	58.0525
rs2791653	1	11129848	G	A	0.7577	-0.0141	0.0019	1.3e-13	795271	body mass index || id:ieu-b-40	7.3e-05	58.0583
rs3806572	2	55238677	A	G	0.2788	-0.0145	0.0019	1.6e-14	687646	body mass index || id:ieu-b-40	8.46e-05	58.1453
rs11609659	12	108296260	C	T	0.2371	-0.0154	0.002	2.2e-14	679177	body mass index || id:ieu-b-40	8.58e-05	58.276
rs12546578	8	85085268	A	T	0.7246	0.0146	0.002	1e-13	689192	body mass index || id:ieu-b-40	8.51e-05	58.6373
rs2163188	10	65314711	C	G	0.474	0.0131	0.0017	2e-14	686502	body mass index || id:ieu-b-40	8.56e-05	58.7509
rs6448587	4	28561990	C	A	0.1891	-0.0167	0.0023	2.3e-13	691097	body mass index || id:ieu-b-40	8.55e-05	59.1149
rs7970953	12	24075508	A	G	0.29	0.0135	0.0018	9.8e-14	788417	body mass index || id:ieu-b-40	7.51e-05	59.1754
rs33500	3	42427191	T	C	0.8082	-0.0167	0.0022	4.3e-14	689500	body mass index || id:ieu-b-40	8.65e-05	59.6212
rs559231	18	39644247	T	G	0.3956	0.0135	0.0018	2.4e-14	685154	body mass index || id:ieu-b-40	8.72e-05	59.7177
rs10510419	3	12426936	T	G	0.1416	-0.0177	0.0023	2.2e-14	789318	body mass index || id:ieu-b-40	7.62e-05	60.1192
rs12680842	8	95582606	G	A	0.3205	-0.0133	0.0018	4.4e-14	782549	body mass index || id:ieu-b-40	7.7e-05	60.2969
rs6593688	1	96322205	G	A	0.3733	0.0137	0.0018	8.6e-15	691779	body mass index || id:ieu-b-40	8.78e-05	60.7565
rs1948080	9	11852043	G	T	0.3749	-0.0137	0.0018	1.1e-14	690633	body mass index || id:ieu-b-40	8.8e-05	60.7604
rs1158805	18	40736590	A	C	0.3766	-0.0137	0.0018	1.2e-14	691776	body mass index || id:ieu-b-40	8.81e-05	60.9706
rs7640424	3	107820063	T	C	0.2969	-0.0136	0.0018	2.3e-14	790612	body mass index || id:ieu-b-40	7.72e-05	61.0564
rs10192119	2	164581241	G	T	0.1673	0.0166	0.0022	3e-14	795369	body mass index || id:ieu-b-40	7.68e-05	61.0705
rs7780752	7	93241640	C	T	0.36	0.0139	0.0018	1e-14	690830	body mass index || id:ieu-b-40	8.9e-05	61.5107
rs998732	19	19378671	G	A	0.1578	-0.0171	0.0022	2e-14	793852	body mass index || id:ieu-b-40	7.77e-05	61.7045
rs1452075	3	62481063	T	C	0.7277	0.0141	0.0018	1.3e-14	783729	body mass index || id:ieu-b-40	7.88e-05	61.7543
rs12564992	1	174478100	G	A	0.1144	0.0196	0.0026	5.3e-14	795119	body mass index || id:ieu-b-40	7.78e-05	61.8971
rs7871866	9	131027982	C	G	0.1531	0.0187	0.0024	2.3e-14	683494	body mass index || id:ieu-b-40	9.07e-05	61.986
rs1266874	6	51779638	G	A	0.3558	0.014	0.0018	9.8e-15	691020	body mass index || id:ieu-b-40	8.98e-05	62.0928
rs9806742	15	73051219	A	G	0.8826	0.0208	0.0026	1.4e-15	692509	body mass index || id:ieu-b-40	8.97e-05	62.0943
rs13132853	4	38680015	G	A	0.3452	-0.0142	0.0018	4.7e-15	682543	body mass index || id:ieu-b-40	9.12e-05	62.2235
rs17113297	10	102395982	T	C	0.2082	0.0166	0.0021	2.1e-15	686357	body mass index || id:ieu-b-40	9.09e-05	62.3635
rs11889536	2	220163543	G	A	0.1493	-0.0189	0.0024	6.4e-15	688977	body mass index || id:ieu-b-40	9.07e-05	62.522
rs1472169	9	37209396	T	C	0.3772	-0.0139	0.0018	2.8e-15	689945	body mass index || id:ieu-b-40	9.08e-05	62.6372
rs2361988	16	398151	C	T	0.2539	-0.0155	0.002	5.2e-15	690251	body mass index || id:ieu-b-40	9.1e-05	62.8345
rs2643452	4	18529220	A	T	0.5448	0.0136	0.0017	4.7e-15	690573	body mass index || id:ieu-b-40	9.17e-05	63.3571
rs4660443	1	39591779	T	C	0.2218	0.0164	0.0021	6.8e-15	687234	body mass index || id:ieu-b-40	9.28e-05	63.8137
rs3828783	6	33767727	A	G	0.1809	-0.0165	0.0021	5.6e-15	792749	body mass index || id:ieu-b-40	8.07e-05	63.9651
rs2693826	2	6160943	A	G	0.4421	-0.0137	0.0017	2e-15	690808	body mass index || id:ieu-b-40	9.26e-05	63.9653
rs12299814	12	90216146	A	C	0.2525	-0.0157	0.002	5.2e-15	687962	body mass index || id:ieu-b-40	9.3e-05	64.0185
rs9650755	9	96484342	G	A	0.2664	0.0154	0.002	2.8e-15	691183	body mass index || id:ieu-b-40	9.27e-05	64.0762
rs3807645	7	77830091	A	G	0.221	-0.0166	0.0021	2.4e-15	683086	body mass index || id:ieu-b-40	9.49e-05	64.8173
rs4012234	20	32553047	G	T	0.5924	0.0141	0.0018	9.9e-16	689653	body mass index || id:ieu-b-40	9.6e-05	66.2199
rs1436344	3	104606144	C	G	0.5922	0.0141	0.0017	4.1e-16	692017	body mass index || id:ieu-b-40	9.6e-05	66.457
rs10269783	7	49616203	A	G	0.3896	0.0133	0.0017	1.4e-15	790551	body mass index || id:ieu-b-40	8.41e-05	66.5169
rs7730004	5	43191033	T	C	0.6693	0.0148	0.0018	9.1e-16	690164	body mass index || id:ieu-b-40	9.7e-05	66.927
rs12033257	1	112318484	G	A	0.3835	-0.0146	0.0018	2.4e-15	664083	body mass index || id:ieu-b-40	0.000100794	66.942
rs10962550	9	16720329	C	G	0.1801	0.0182	0.0022	6.2e-16	690579	body mass index || id:ieu-b-40	9.78e-05	67.5619
rs9951619	18	56882326	G	T	0.7643	0.0156	0.002	1.4e-15	772643	body mass index || id:ieu-b-40	8.77e-05	67.7514
rs6841761	4	25423538	T	G	0.5252	-0.0131	0.0016	6.4e-16	793477	body mass index || id:ieu-b-40	8.56e-05	67.917
rs12364470	11	134601012	G	T	0.1626	0.0178	0.0022	1.1e-15	787411	body mass index || id:ieu-b-40	8.63e-05	67.9456
rs12981256	19	1865901	A	G	0.5325	0.0142	0.0018	1.1e-15	678327	body mass index || id:ieu-b-40	0.000100394	68.1066
rs12593036	15	81058652	G	A	0.2993	-0.0154	0.0019	3.8e-16	686055	body mass index || id:ieu-b-40	9.95e-05	68.2513
rs7535528	1	2444414	A	G	0.3741	-0.0152	0.0018	1.4e-16	632868	body mass index || id:ieu-b-40	0.000108196	68.4808
rs200810	6	97922184	C	T	0.3716	-0.0136	0.0017	5.5e-16	793699	body mass index || id:ieu-b-40	8.64e-05	68.5665
rs2608703	12	41846769	A	C	0.4546	0.0142	0.0017	1.9e-16	686700	body mass index || id:ieu-b-40	0.0001	68.669
rs8123881	20	15819495	G	A	0.1299	0.0196	0.0024	4.4e-16	793018	body mass index || id:ieu-b-40	8.68e-05	68.8716
rs13184896	5	122734005	T	G	0.4346	-0.0133	0.0016	3.3e-16	794825	body mass index || id:ieu-b-40	8.69e-05	69.1014
rs2861683	2	67836507	C	A	0.407	-0.0144	0.0017	1.3e-16	691163	body mass index || id:ieu-b-40	0.000100093	69.1874
rs2228213	6	12124855	A	G	0.3481	-0.0139	0.0017	4.6e-16	795595	body mass index || id:ieu-b-40	8.77e-05	69.7708
rs3736485	15	51748610	G	A	0.5443	-0.0134	0.0016	2.5e-16	790404	body mass index || id:ieu-b-40	8.91e-05	70.4115
rs946824	1	243684019	C	T	0.859	-0.0206	0.0026	1.1e-15	689849	body mass index || id:ieu-b-40	0.000102796	70.9209
rs8097672	18	1839601	T	A	0.1528	0.02	0.0025	8.4e-16	686063	body mass index || id:ieu-b-40	0.000103562	71.057
rs6692586	1	23299906	G	A	0.832	-0.0192	0.0023	1.1e-16	690921	body mass index || id:ieu-b-40	0.000103054	71.2093
rs10942267	5	80841914	G	A	0.3088	-0.0156	0.0019	3.9e-17	689084	body mass index || id:ieu-b-40	0.000103887	71.5939
rs4556997	2	100814858	A	C	0.1349	0.0197	0.0024	6.9e-17	792972	body mass index || id:ieu-b-40	9.06e-05	71.8351
rs1006896	3	88104411	C	A	0.1061	-0.0234	0.0027	5.5e-18	691892	body mass index || id:ieu-b-40	0.000103864	71.8701
rs4864201	4	130731284	C	T	0.6469	-0.0141	0.0017	1.5e-16	795263	body mass index || id:ieu-b-40	9.08e-05	72.2358
rs2357760	6	120213880	A	G	0.6754	0.0145	0.0017	6.8e-17	791053	body mass index || id:ieu-b-40	9.22e-05	72.9323
rs7925214	11	130794253	T	C	0.5133	0.0147	0.0018	4.4e-17	677603	body mass index || id:ieu-b-40	0.000107969	73.1675
rs1503526	5	63020706	C	T	0.4838	0.014	0.0017	5.5e-17	747347	body mass index || id:ieu-b-40	9.79e-05	73.1701
rs2162524	2	230817437	C	T	0.3321	0.0155	0.0018	4.1e-17	691302	body mass index || id:ieu-b-40	0.00010658	73.6863
rs13263601	8	14095900	C	A	0.3478	0.0154	0.0018	2.2e-17	686196	body mass index || id:ieu-b-40	0.000107592	73.8372
rs215634	7	32369148	G	A	0.6212	-0.0152	0.0018	2.6e-17	681296	body mass index || id:ieu-b-40	0.000108732	74.0867
rs13174863	5	139080745	G	A	0.1548	0.0192	0.0023	2.9e-16	773762	body mass index || id:ieu-b-40	9.65e-05	74.6468
rs7983065	13	33380786	T	C	0.4503	-0.0148	0.0017	8.9e-18	690924	body mass index || id:ieu-b-40	0.000108438	74.9303
rs199783965	2	228985505	T	C	0.3461	0.0156	0.0018	6.5e-18	680852	body mass index || id:ieu-b-40	0.000110152	75.0052
rs769449	19	45410002	A	G	0.1161	-0.0254	0.0027	2.3e-20	566857	body mass index || id:ieu-b-40	0.000132414	75.0693
rs6587552	1	151018861	G	A	0.7591	-0.0173	0.002	1.6e-17	689723	body mass index || id:ieu-b-40	0.000109461	75.5056
rs8192675	3	170724883	C	T	0.2888	0.0152	0.0018	1.4e-17	795515	body mass index || id:ieu-b-40	9.49e-05	75.5083
rs429343	2	147903382	G	A	0.5813	-0.015	0.0017	6.8e-18	689345	body mass index || id:ieu-b-40	0.000109526	75.509
rs13240600	7	99064466	G	A	0.1552	-0.0204	0.0024	3.5e-17	692233	body mass index || id:ieu-b-40	0.000109128	75.55
rs13047416	21	40309436	G	C	0.3769	-0.0154	0.0018	2.2e-17	683228	body mass index || id:ieu-b-40	0.000111392	76.1146
rs10197031	2	105454590	C	T	0.2834	0.0166	0.0019	1.9e-18	691479	body mass index || id:ieu-b-40	0.000111924	77.4015
rs7102454	11	65594820	C	T	0.3435	0.0158	0.0018	2.4e-18	691134	body mass index || id:ieu-b-40	0.000112592	77.8244
rs1928295	9	120378483	C	T	0.4461	-0.0141	0.0016	5.4e-18	793649	body mass index || id:ieu-b-40	9.82e-05	77.9833
rs355777	3	154034950	C	G	0.4106	0.0153	0.0017	1.4e-18	689978	body mass index || id:ieu-b-40	0.000113303	78.1853
rs1327259	6	51177811	G	A	0.3872	-0.0155	0.0018	1.7e-18	685922	body mass index || id:ieu-b-40	0.000114011	78.2115
rs12602912	17	65870073	T	C	0.2048	0.0176	0.0021	9.9e-18	777510	body mass index || id:ieu-b-40	0.000100893	78.4531
rs11084553	19	31019780	G	A	0.1518	-0.021	0.0024	1.8e-18	691103	body mass index || id:ieu-b-40	0.000113563	78.4927
rs2479958	13	111984244	G	A	0.5075	-0.0154	0.0018	1.5e-17	664268	body mass index || id:ieu-b-40	0.000118553	78.7603
rs3007105	14	47367616	T	C	0.4697	0.0142	0.0017	1.1e-17	785488	body mass index || id:ieu-b-40	0.00010045	78.9098
rs17636031	10	126594078	C	T	0.2701	0.016	0.0019	1.2e-17	782807	body mass index || id:ieu-b-40	0.000100939	79.0233
rs273504	19	18215247	G	A	0.4266	0.0153	0.0018	4.4e-18	690672	body mass index || id:ieu-b-40	0.000114523	79.1064
rs7899106	10	87410904	G	A	0.04777	0.0331	0.0037	1e-18	793689	body mass index || id:ieu-b-40	9.97e-05	79.1181
rs10953740	7	113460282	G	A	0.5534	-0.0153	0.0017	1e-18	684419	body mass index || id:ieu-b-40	0.00011571	79.203
rs7318817	13	28617708	T	C	0.6071	-0.0155	0.0018	2.7e-18	691917	body mass index || id:ieu-b-40	0.000114613	79.3119
rs7557796	2	86766153	C	T	0.6524	-0.016	0.0018	2.3e-19	692414	body mass index || id:ieu-b-40	0.000116108	80.4042
rs12044597	1	1708801	G	A	0.5029	0.0143	0.0016	1.7e-18	789125	body mass index || id:ieu-b-40	0.000102242	80.6894
rs645040	3	135926622	T	G	0.7762	0.0171	0.002	2.5e-18	795579	body mass index || id:ieu-b-40	0.000101591	80.8318
rs756717	16	72996162	A	G	0.3973	-0.0148	0.0017	5.4e-18	771976	body mass index || id:ieu-b-40	0.000104899	80.9881
rs901630	6	98539519	T	C	0.3973	-0.0146	0.0017	1.9e-18	794597	body mass index || id:ieu-b-40	0.000102083	81.1233
rs9538162	13	59265043	C	T	0.4138	-0.0156	0.0018	4.8e-19	690345	body mass index || id:ieu-b-40	0.000118063	81.5139
rs930295	2	50233352	C	A	0.8417	-0.0211	0.0023	1e-19	690522	body mass index || id:ieu-b-40	0.000118641	81.9334
rs592483	11	69445173	T	C	0.5716	-0.0147	0.0017	2e-18	781871	body mass index || id:ieu-b-40	0.000105829	82.7535
rs7025938	9	103088321	G	C	0.3187	0.0166	0.0019	3.7e-19	691581	body mass index || id:ieu-b-40	0.000119665	82.7676
rs11505821	7	76818677	T	A	0.0601	0.0311	0.0035	2.7e-19	758322	body mass index || id:ieu-b-40	0.000109271	82.8718
rs6235	5	95728898	G	C	0.2702	0.0175	0.0019	1.5e-19	691708	body mass index || id:ieu-b-40	0.00012078	83.5544
rs7788008	7	112972483	A	G	0.4445	-0.0157	0.0017	1.1e-19	690410	body mass index || id:ieu-b-40	0.000121726	84.0512
rs1927790	13	96922191	C	T	0.4109	0.0148	0.0016	1.8e-19	794326	body mass index || id:ieu-b-40	0.000106042	84.2408
rs9294260	6	83433228	A	G	0.4731	0.0147	0.0016	1.8e-19	783533	body mass index || id:ieu-b-40	0.000107732	84.4207
rs709400	14	104149475	G	A	0.3818	-0.015	0.0017	4.6e-19	795379	body mass index || id:ieu-b-40	0.000106213	84.4883
rs7181498	15	95271404	C	T	0.6309	-0.0163	0.0018	1e-19	690980	body mass index || id:ieu-b-40	0.00012374	85.5121
rs895330	19	4060707	G	C	0.1924	-0.0201	0.0023	5.5e-19	684271	body mass index || id:ieu-b-40	0.000125552	85.9221
rs4639527	2	416815	G	A	0.3012	0.0172	0.0019	3.3e-20	691706	body mass index || id:ieu-b-40	0.000124536	86.1527
rs4820408	22	40604945	G	T	0.592	-0.0151	0.0017	2.1e-19	794185	body mass index || id:ieu-b-40	0.000110145	87.4851
rs2065418	11	30422068	G	T	0.3623	-0.0166	0.0018	3.6e-20	691707	body mass index || id:ieu-b-40	0.00012733	88.0861
rs7730898	5	170459675	A	G	0.729	0.0168	0.0018	4.5e-20	792975	body mass index || id:ieu-b-40	0.000111518	88.4407
rs12448257	16	3599655	A	G	0.218	0.0184	0.002	8.1e-20	779628	body mass index || id:ieu-b-40	0.000115433	90.0047
rs9989141	14	94006257	T	C	0.6387	0.0162	0.0017	3.6e-21	752768	body mass index || id:ieu-b-40	0.000121123	91.188
rs2694047	8	116750548	G	A	0.747	0.0188	0.002	3.9e-21	690295	body mass index || id:ieu-b-40	0.000133594	92.2313
rs10920678	1	190239907	G	A	0.5709	-0.0155	0.0016	1.5e-21	788624	body mass index || id:ieu-b-40	0.00011771	92.8393
rs13191362	6	163033350	G	A	0.1198	-0.0236	0.0025	5.9e-21	792699	body mass index || id:ieu-b-40	0.000117461	93.1216
rs577525	10	99769388	C	T	0.5676	0.0166	0.0017	9.7e-22	690616	body mass index || id:ieu-b-40	0.000135262	93.4261
rs6804842	3	25106437	G	A	0.572	0.0156	0.0017	3.6e-21	789179	body mass index || id:ieu-b-40	0.000119157	94.047
rs11496125	7	103417557	T	C	0.4212	0.0169	0.0017	3e-22	684574	body mass index || id:ieu-b-40	0.000139258	95.3454
rs4757144	11	13331226	A	G	0.5878	0.0169	0.0018	5.6e-22	690082	body mass index || id:ieu-b-40	0.000138402	95.5214
rs1048932	11	115044850	A	C	0.4162	-0.016	0.0017	3.8e-22	795167	body mass index || id:ieu-b-40	0.000124405	98.9344
rs1528435	2	181550962	T	C	0.6331	0.0164	0.0017	9.1e-23	794198	body mass index || id:ieu-b-40	0.00012495	99.2475
rs3800229	6	108996963	T	G	0.7123	0.0175	0.0018	1.4e-22	792474	body mass index || id:ieu-b-40	0.000125519	99.4826
rs12888955	14	103256877	A	G	0.6513	-0.0178	0.0018	1.4e-22	691849	body mass index || id:ieu-b-40	0.000143914	99.5808
rs1218822	13	28011963	A	G	0.6663	0.0168	0.0017	1.9e-22	794711	body mass index || id:ieu-b-40	0.000125509	99.7556
rs12150665	17	34914787	C	T	0.4058	-0.0162	0.0017	1.6e-22	795501	body mass index || id:ieu-b-40	0.000126562	100.693
rs4482463	2	205375909	A	C	0.9213	-0.0331	0.0033	2.8e-23	635414	body mass index || id:ieu-b-40	0.000158877	100.969
rs427943	21	46570896	C	A	0.5669	0.017	0.0017	7.3e-23	712095	body mass index || id:ieu-b-40	0.000141913	101.07
rs17724992	19	18454825	G	A	0.2596	-0.0183	0.0019	1e-22	785851	body mass index || id:ieu-b-40	0.000128737	101.181
rs2481665	1	62594677	C	T	0.4408	-0.0161	0.0016	7.2e-23	795247	body mass index || id:ieu-b-40	0.000127788	101.636
rs1477199	16	53712135	G	A	0.1451	0.0228	0.0024	9.4e-22	794442	body mass index || id:ieu-b-40	0.000128968	102.471
rs7488867	12	103699685	T	C	0.2639	-0.0204	0.002	8.4e-24	635746	body mass index || id:ieu-b-40	0.000161684	102.806
rs4981693	14	29680331	A	G	0.771	0.0206	0.002	6.9e-24	689120	body mass index || id:ieu-b-40	0.000149849	103.279
rs1431659	8	73439070	G	A	0.7344	-0.0196	0.0019	6e-24	689739	body mass index || id:ieu-b-40	0.000149866	103.384
rs7599312	2	213413231	A	G	0.2652	-0.0186	0.0019	6.9e-24	780823	body mass index || id:ieu-b-40	0.000134834	105.295
rs4986044	17	21261560	T	C	0.4687	-0.0164	0.0016	3.3e-23	787219	body mass index || id:ieu-b-40	0.000133953	105.464
rs7715256	5	153537893	T	G	0.5781	-0.0166	0.0016	2.2e-24	795302	body mass index || id:ieu-b-40	0.000134418	106.917
rs7903146	10	114758349	T	C	0.2912	-0.0181	0.0018	1.3e-23	795624	body mass index || id:ieu-b-40	0.000135239	107.614
rs1296328	4	137083193	C	A	0.5657	-0.0179	0.0018	4.9e-24	683488	body mass index || id:ieu-b-40	0.000157439	107.624
rs977747	1	47684677	G	T	0.5949	-0.0169	0.0017	1.3e-24	793546	body mass index || id:ieu-b-40	0.000137661	109.255
rs7084454	10	21821274	A	G	0.335	0.0193	0.0019	4e-25	678564	body mass index || id:ieu-b-40	0.000165963	112.635
rs2365389	3	61236462	T	C	0.4143	-0.0174	0.0017	1.3e-25	783625	body mass index || id:ieu-b-40	0.000146933	115.157
rs4516268	17	1846831	A	C	0.1925	-0.0217	0.0021	5.2e-25	786617	body mass index || id:ieu-b-40	0.000146394	115.172
rs17513613	19	30286822	C	T	0.3236	0.0186	0.0018	3.6e-26	789575	body mass index || id:ieu-b-40	0.00015145	119.599
rs4929923	11	8639200	C	T	0.6376	0.0181	0.0017	7.2e-27	794933	body mass index || id:ieu-b-40	0.000151399	120.37
rs16851483	3	141275436	T	G	0.06928	0.0369	0.0035	3.2e-26	692316	body mass index || id:ieu-b-40	0.000175594	121.588
rs2325036	3	85819412	C	A	0.3845	-0.0181	0.0017	3.6e-27	790870	body mass index || id:ieu-b-40	0.000155064	122.654
rs6985109	8	10761585	A	G	0.5338	-0.0177	0.0017	1.5e-26	793993	body mass index || id:ieu-b-40	0.000155929	123.826
rs12939549	17	78611724	G	A	0.4335	-0.018	0.0016	2.7e-28	793950	body mass index || id:ieu-b-40	0.000159134	126.365
rs208015	17	46252346	C	T	0.9216	-0.0356	0.0034	1.4e-25	691575	body mass index || id:ieu-b-40	0.000183142	126.679
rs657452	1	49589847	G	A	0.6216	-0.0188	0.0017	7.2e-29	767846	body mass index || id:ieu-b-40	0.000166268	127.689
rs11880870	19	18830704	G	A	0.4801	-0.0189	0.0017	1e-28	717350	body mass index || id:ieu-b-40	0.000178322	127.942
rs12049202	1	77967523	T	C	0.203	0.024	0.0022	1e-28	691566	body mass index || id:ieu-b-40	0.000186383	128.92
rs1321432	20	6614691	C	A	0.6321	0.0201	0.0018	3.5e-29	686481	body mass index || id:ieu-b-40	0.000187905	129.017
rs9304665	19	47602577	A	T	0.7633	0.0229	0.002	2.9e-29	689470	body mass index || id:ieu-b-40	0.000189494	130.675
rs7551507	1	74995225	T	C	0.5633	-0.0184	0.0016	9.3e-30	794579	body mass index || id:ieu-b-40	0.000166567	132.372
rs17806379	20	51107290	T	C	0.1789	-0.0258	0.0022	1.5e-30	690043	body mass index || id:ieu-b-40	0.000195558	134.969
rs4740619	9	15634326	C	T	0.4521	-0.0186	0.0016	2.3e-30	794491	body mass index || id:ieu-b-40	0.000171392	136.193
rs40067	5	107439012	A	G	0.1713	-0.0266	0.0023	7.1e-30	681695	body mass index || id:ieu-b-40	0.000200885	136.97
rs6545714	2	59307725	A	G	0.6139	-0.0191	0.0017	9.1e-31	793368	body mass index || id:ieu-b-40	0.000172939	137.228
rs2033529	6	40348653	G	A	0.2936	0.0205	0.0018	1.9e-30	792112	body mass index || id:ieu-b-40	0.000174319	138.104
rs12369179	12	122963550	T	C	0.08782	-0.0359	0.0031	2.5e-31	674260	body mass index || id:ieu-b-40	0.000206487	139.254
rs1320903	3	131758077	A	G	0.3174	0.0216	0.0018	9.2e-32	691519	body mass index || id:ieu-b-40	0.000202167	139.83
rs1454687	3	94038085	G	C	0.5227	-0.0202	0.0017	5.2e-32	692324	body mass index || id:ieu-b-40	0.000203599	140.985
rs7239575	18	21120035	C	T	0.4832	-0.0202	0.0017	7.4e-32	692313	body mass index || id:ieu-b-40	0.00020379	141.115
rs4237643	11	43648368	G	T	0.6938	-0.0223	0.0019	4.3e-33	692491	body mass index || id:ieu-b-40	0.00021129	146.347
rs889398	16	69556715	T	C	0.4247	-0.0196	0.0016	1.3e-32	789694	body mass index || id:ieu-b-40	0.000187724	148.272
rs11611246	12	939480	T	G	0.21	0.024	0.002	5e-32	779823	body mass index || id:ieu-b-40	0.000191117	149.065
rs17405819	8	76806584	C	T	0.301	-0.0215	0.0018	4.3e-33	795493	body mass index || id:ieu-b-40	0.000194514	154.764
rs9926784	16	19941968	C	T	0.1822	-0.0258	0.0021	9.9e-35	789617	body mass index || id:ieu-b-40	0.000198365	156.663
rs17207196	7	75101065	T	C	0.4118	-0.0221	0.0018	2.1e-35	668894	body mass index || id:ieu-b-40	0.000236606	158.301
rs4671328	2	58935282	G	T	0.5533	-0.0219	0.0017	2.2e-36	679487	body mass index || id:ieu-b-40	0.00023708	161.13
rs11165643	1	96924097	T	C	0.5828	0.0206	0.0017	1.4e-35	792657	body mass index || id:ieu-b-40	0.000206361	163.607
rs10132280	14	25928179	A	C	0.3017	-0.0223	0.0018	5.6e-35	786578	body mass index || id:ieu-b-40	0.000209535	164.85
rs8097783	18	58051294	A	G	0.07554	-0.0389	0.0031	7.2e-36	795408	body mass index || id:ieu-b-40	0.000211346	168.142
rs12429545	13	54102206	A	G	0.1248	0.0316	0.0025	9.6e-38	778918	body mass index || id:ieu-b-40	0.000218135	169.946
rs2820311	1	201841476	G	A	0.3369	0.0235	0.0018	4.1e-38	691876	body mass index || id:ieu-b-40	0.000246744	170.758
rs879620	16	4015729	T	C	0.6179	0.0231	0.0018	5.3e-38	688377	body mass index || id:ieu-b-40	0.00025197	173.494
rs16903285	5	87978252	C	T	0.1407	0.0331	0.0026	7.6e-38	687944	body mass index || id:ieu-b-40	0.000264926	182.302
rs3814883	16	29994922	T	C	0.4764	0.0232	0.0017	1.1e-40	685519	body mass index || id:ieu-b-40	0.00026852	184.125
rs7550711	1	110082886	T	C	0.03058	0.0649	0.005	3.2e-38	769184	body mass index || id:ieu-b-40	0.000249729	192.135
rs11713193	3	49924424	A	G	0.5073	0.0239	0.0017	2.4e-44	692159	body mass index || id:ieu-b-40	0.000285544	197.698
rs1412235	9	28410996	C	G	0.3175	0.0246	0.0017	6e-45	790147	body mass index || id:ieu-b-40	0.000262269	207.285
rs7144011	14	79940383	T	G	0.2136	0.0282	0.002	5.2e-47	794117	body mass index || id:ieu-b-40	0.000267161	212.213
rs2744974	6	34579431	T	C	0.338	0.0249	0.0018	1.4e-45	789647	body mass index || id:ieu-b-40	0.000277462	219.157
rs13107325	4	103188709	T	C	0.07373	0.047	0.0032	1.1e-47	792045	body mass index || id:ieu-b-40	0.000301722	239.049
rs9816226	3	185834499	T	A	0.8199	0.0323	0.0021	1.6e-52	778333	body mass index || id:ieu-b-40	0.000308113	239.888
rs13329567	15	68104367	T	C	0.2308	-0.0293	0.002	1e-50	793953	body mass index || id:ieu-b-40	0.000304818	242.084
rs1993709	1	72838529	G	A	0.8177	0.0331	0.0021	1.9e-57	786001	body mass index || id:ieu-b-40	0.000326638	256.821
rs17238110	15	62150364	G	A	0.1634	-0.0353	0.005	2e-12	775505	body mass index || id:ieu-b-40	0.000340682	264.29
rs7124681	11	47529947	A	C	0.4133	0.0263	0.0016	3.2e-58	795474	body mass index || id:ieu-b-40	0.000335446	266.928
rs2307111	5	75003678	C	T	0.3962	-0.0265	0.0016	1.6e-58	795430	body mass index || id:ieu-b-40	0.000335992	267.348
rs7498665	16	28883241	G	A	0.4038	0.0271	0.0017	5.6e-60	790299	body mass index || id:ieu-b-40	0.000353612	279.557
rs11672660	19	46180184	T	C	0.2049	-0.034	0.0021	1.7e-60	768426	body mass index || id:ieu-b-40	0.000376662	289.545
rs7138803	12	50247468	A	G	0.3772	0.03	0.0017	2.3e-71	795588	body mass index || id:ieu-b-40	0.000422856	336.561
rs987237	6	50803050	G	A	0.1803	0.0409	0.0021	9.3e-84	795612	body mass index || id:ieu-b-40	0.000494456	393.588
rs10938397	4	45182527	G	A	0.4317	0.0324	0.0016	3.4e-86	793518	body mass index || id:ieu-b-40	0.000515086	408.94
rs10182181	2	25150296	G	A	0.4753	0.0325	0.0016	6.7e-90	792111	body mass index || id:ieu-b-40	0.000526836	417.532
rs6265	11	27679916	T	C	0.1951	-0.0412	0.0021	1e-86	795458	body mass index || id:ieu-b-40	0.000533118	424.298
rs543874	1	177889480	G	A	0.1952	0.0475	0.002	1.2e-122	795504	body mass index || id:ieu-b-40	0.0007089	564.331
rs13021737	2	632348	G	A	0.8319	0.0574	0.0021	7.5e-157	789534	body mass index || id:ieu-b-40	0.000921494	728.22
rs663129	18	57838401	A	G	0.2301	0.0545	0.0019	1.6e-178	788948	body mass index || id:ieu-b-40	0.00105238	831.148
rs8047395	16	53798523	A	G	0.5061	0.0642	0.0017	1e-200	788856	body mass index || id:ieu-b-40	0.00206051	1628.8
rs75494138	11	46465361	T	C	0.0618	0.0598763	0.0105682	1.45e-08	258399	Cigarettes smoked per day || id:ieu-b-142	0.000415742	107.471
rs787362	4	67904931	A	T	0.452	0.0304766	0.00557353	4.5e-08	262450	Cigarettes smoked per day || id:ieu-b-142	0.000460132	120.816
rs806798	6	26214473	C	T	0.543	-0.0308507	0.00553204	2.48e-08	257120	Cigarettes smoked per day || id:ieu-b-142	0.000472363	121.51
rs895330	19	4060707	G	C	0.206	-0.0390041	0.00701668	2.68e-08	250059	Cigarettes smoked per day || id:ieu-b-142	0.000497666	124.507
rs2084533	3	16872929	T	C	0.319	0.0336406	0.00590094	1.22e-08	260706	Cigarettes smoked per day || id:ieu-b-142	0.000491694	128.25
rs1579233	16	52074530	G	A	0.571	-0.0318201	0.00556452	1.07e-08	259482	Cigarettes smoked per day || id:ieu-b-142	0.000496051	128.779
rs632811	15	59155050	G	A	0.351	-0.0367137	0.00641049	1.03e-08	214251	Cigarettes smoked per day || id:ieu-b-142	0.000614099	131.651
rs11725618	4	67053769	C	T	0.287	0.036064	0.00615782	4.67e-09	250822	Cigarettes smoked per day || id:ieu-b-142	0.000532291	133.58
rs7928017	11	113448762	A	C	0.413	-0.0329314	0.00555848	3.14e-09	258763	Cigarettes smoked per day || id:ieu-b-142	0.000525822	136.134
rs2424888	20	31047533	A	G	0.405	0.0334848	0.00563586	2.76e-09	257430	Cigarettes smoked per day || id:ieu-b-142	0.000540378	139.184
rs4785587	16	89772619	A	G	0.511	-0.0336223	0.00553496	1.27e-09	254249	Cigarettes smoked per day || id:ieu-b-142	0.000564956	143.72
rs7431710	3	48935583	A	G	0.644	-0.0349579	0.0058102	1.82e-09	261833	Cigarettes smoked per day || id:ieu-b-142	0.000560346	146.798
rs73229090	8	27442127	A	C	0.113	0.0554895	0.00876271	2.44e-10	255628	Cigarettes smoked per day || id:ieu-b-142	0.000617239	157.88
rs7951365	11	16377044	C	T	0.306	0.0389511	0.00596781	6.63e-11	258295	Cigarettes smoked per day || id:ieu-b-142	0.000644392	166.549
rs790564	8	64604218	C	A	0.719	-0.0408927	0.00619302	3.97e-11	261674	Cigarettes smoked per day || id:ieu-b-142	0.000675704	176.932
rs2072659	1	154548521	G	C	0.105	-0.0652518	0.00924651	1.71e-12	225752	Cigarettes smoked per day || id:ieu-b-142	0.000800253	180.802
rs3025383	9	136502369	C	T	0.18	-0.0578394	0.00704521	2.22e-16	256134	Cigarettes smoked per day || id:ieu-b-142	0.000987561	253.196
rs34406232	19	41305530	A	C	0.0259	-0.146992	0.0166972	1.33e-18	251880	Cigarettes smoked per day || id:ieu-b-142	0.00109024	274.906
rs215600	7	32333642	A	G	0.64	-0.0492503	0.0057525	1.1e-17	262746	Cigarettes smoked per day || id:ieu-b-142	0.00111771	294.001
rs2273500	20	61986949	C	T	0.159	0.0680938	0.00779553	2.47e-18	252983	Cigarettes smoked per day || id:ieu-b-142	0.00124005	314.098
rs58379124	8	42579203	C	T	0.748	0.0669394	0.00650172	9e-25	258370	Cigarettes smoked per day || id:ieu-b-142	0.00168926	437.189
rs56113850	19	41353107	C	T	0.568	0.107205	0.00560367	1.1e-81	243952	Cigarettes smoked per day || id:ieu-b-142	0.00564017	1383.72
rs8034191	15	78806023	C	T	0.328	0.182567	0.00588925	1e-200	255729	Cigarettes smoked per day || id:ieu-b-142	0.0146932	3813.49
rs17144566	11	NA	C	T	0.804058	0.0140843	0.00264416	4.3e-08	448204	Coffee consumption (cups per day)	6.25e-05	28.0167
rs3829087	9	NA	G	C	0.804994	-0.0142189	0.00265033	5e-08	448204	Coffee consumption (cups per day)	6.35e-05	28.4514
rs11060255	12	NA	G	A	0.470814	-0.0115506	0.00211568	3e-08	448204	Coffee consumption (cups per day)	6.65e-05	29.7988
rs874573	5	NA	A	T	0.761352	-0.0136508	0.00246795	2.7e-08	448204	Coffee consumption (cups per day)	6.77e-05	30.3524
rs9398171	6	NA	C	T	0.288993	-0.0128985	0.00231613	1.8e-08	448204	Coffee consumption (cups per day)	6.84e-05	30.646
rs7502307	17	NA	C	G	0.802166	-0.0148724	0.00264103	2.1e-08	448204	Coffee consumption (cups per day)	7.02e-05	31.4675
rs630194	18	NA	T	C	0.65665	0.012602	0.00220901	9.8e-09	448204	Coffee consumption (cups per day)	7.16e-05	32.0985
rs1487441	6	NA	G	A	0.51536	-0.0120743	0.00210708	9.6e-09	448204	Coffee consumption (cups per day)	7.28e-05	32.6429
rs597016	11	NA	A	T	0.698452	0.0131568	0.00233416	1.1e-08	448204	Coffee consumption (cups per day)	7.29e-05	32.6835
rs329122	5	NA	G	A	0.580294	0.0122708	0.00212875	7.3e-09	448204	Coffee consumption (cups per day)	7.33e-05	32.8757
rs189383553	1	NA	T	A	0.929861	-0.0238321	0.00433336	3.1e-08	448204	Coffee consumption (cups per day)	7.41e-05	33.2077
rs117810762	10	NA	G	A	0.982161	-0.0464751	0.00804133	8.3e-09	448204	Coffee consumption (cups per day)	7.57e-05	33.9258
rs75347775	19	NA	G	A	0.755397	-0.0146425	0.00244212	1.4e-09	448204	Coffee consumption (cups per day)	7.92e-05	35.5145
rs115109216	2	NA	C	G	0.944174	0.0274332	0.00460165	2.4e-09	448204	Coffee consumption (cups per day)	7.93e-05	35.5615
rs13271359	8	NA	C	T	0.740381	0.0144948	0.00240812	1.4e-09	448204	Coffee consumption (cups per day)	8.08e-05	36.2039
rs6227	15	NA	C	T	0.674523	0.013657	0.00224289	1.4e-09	448204	Coffee consumption (cups per day)	8.19e-05	36.7085
rs2189234	4	NA	T	G	0.382674	-0.0133307	0.00215787	4.6e-10	448204	Coffee consumption (cups per day)	8.4e-05	37.6348
rs4615895	1	NA	G	A	0.259638	-0.0147976	0.00240255	5.8e-10	448204	Coffee consumption (cups per day)	8.42e-05	37.7342
rs574367	1	NA	G	T	0.789961	-0.0159501	0.00257628	3.3e-10	448204	Coffee consumption (cups per day)	8.44e-05	37.8419
rs2763981	6	NA	T	A	0.335291	0.013913	0.00222488	2.3e-10	448204	Coffee consumption (cups per day)	8.63e-05	38.6755
rs16903275	5	NA	C	A	0.842903	-0.0182693	0.00288296	1.4e-10	448204	Coffee consumption (cups per day)	8.84e-05	39.6216
rs7209484	17	NA	T	C	0.759496	0.0156335	0.0024658	1.9e-10	448204	Coffee consumption (cups per day)	8.93e-05	40.0224
rs8056750	16	NA	C	T	0.640137	-0.0140255	0.00225709	5.8e-10	448204	Coffee consumption (cups per day)	9.06e-05	40.6247
rs4925114	17	NA	A	G	0.345352	-0.0141622	0.00221785	2e-10	448204	Coffee consumption (cups per day)	9.07e-05	40.6513
rs13054099	22	NA	T	C	0.73851	0.0155424	0.00238679	6.9e-11	448204	Coffee consumption (cups per day)	9.33e-05	41.8208
rs12514566	5	NA	G	A	0.663168	0.0146071	0.00221837	5.1e-11	448204	Coffee consumption (cups per day)	9.53e-05	42.7278
rs117968677	15	NA	G	A	0.975648	0.0450128	0.00714962	2e-10	448204	Coffee consumption (cups per day)	9.63e-05	43.1564
rs6063085	20	NA	A	C	0.625887	-0.0147547	0.00216986	6.7e-12	448204	Coffee consumption (cups per day)	0.000101951	45.6991
rs538228448	22	NA	T	A	0.985363	0.0601337	0.00883703	2.2e-11	448204	Coffee consumption (cups per day)	0.000104307	46.7556
rs6062357	20	NA	C	T	0.528988	-0.0147077	0.00213797	4e-12	448204	Coffee consumption (cups per day)	0.000107795	48.319
rs2465037	6	NA	C	A	0.657336	0.0163951	0.00222239	2.9e-13	448204	Coffee consumption (cups per day)	0.000121092	54.2801
rs73075167	7	NA	A	T	0.870262	0.0231791	0.00317322	3.7e-13	448204	Coffee consumption (cups per day)	0.000121322	54.3835
rs2231142	4	NA	G	T	0.886187	0.0251879	0.00329918	1.2e-14	448204	Coffee consumption (cups per day)	0.000127977	57.3668
rs7974009	12	NA	C	T	0.163838	0.0231108	0.00283501	2.8e-16	448204	Coffee consumption (cups per day)	0.000146341	65.5998
rs56113850	19	NA	T	C	0.422202	-0.0186901	0.00212407	8.2e-19	448204	Coffee consumption (cups per day)	0.000170431	76.4007
rs13387090	2	NA	G	T	0.830327	0.0250305	0.0028048	3.5e-19	448204	Coffee consumption (cups per day)	0.000176535	79.1373
rs9940128	16	NA	G	A	0.576977	-0.0209822	0.00212394	2.8e-23	448204	Coffee consumption (cups per day)	0.000214909	96.3433
rs10871777	18	NA	A	G	0.764055	-0.0246756	0.00247061	1.9e-23	448204	Coffee consumption (cups per day)	0.000219534	98.417
rs34060476	7	NA	A	G	0.866339	-0.0309338	0.00308455	1.6e-23	448204	Coffee consumption (cups per day)	0.00022161	99.348
rs11127048	2	NA	G	A	0.384685	-0.0219176	0.00218876	2.7e-23	448204	Coffee consumption (cups per day)	0.000227415	101.951
rs1057868	7	NA	C	T	0.715245	-0.0290606	0.00232079	5.1e-36	448204	Coffee consumption (cups per day)	0.000344005	154.237
rs4410790	7	NA	T	C	0.367517	-0.0568791	0.00217711	1.1e-150	448204	Coffee consumption (cups per day)	0.00150405	675.133
rs2472297	15	NA	C	T	0.736106	-0.0685684	0.00238049	1.5e-182	448204	Coffee consumption (cups per day)	0.00182662	820.192
rs62096370	18	76052843	C	T	0.163381	0.0526999	0.00959815	4e-08	406986	Depression || id:finngen_R10_F5_DEPRESSIO	0.00075924	309.233
rs1027190	10	104843328	G	T	0.722219	-0.0435011	0.00794913	4.44e-08	406986	Depression || id:finngen_R10_F5_DEPRESSIO	0.00075928	309.25
rs57852066	16	72995680	A	G	0.0494322	0.0900108	0.016045	2.02e-08	406986	Depression || id:finngen_R10_F5_DEPRESSIO	0.000761399	310.113
rs190517796	5	153953804	T	C	0.0376179	0.102815	0.0181907	1.59e-08	406986	Depression || id:finngen_R10_F5_DEPRESSIO	0.000765394	311.742
rs145274568	2	196295262	A	G	0.0986899	0.0657158	0.0119148	3.48e-08	406986	Depression || id:finngen_R10_F5_DEPRESSIO	0.000768275	312.916
rs111574702	17	44669816	T	C	0.0420185	0.0980865	0.0174484	1.89e-08	406986	Depression || id:finngen_R10_F5_DEPRESSIO	0.000774544	315.471
rs948178	11	113324873	G	A	0.563013	-0.039786	0.00723252	3.78e-08	406986	Depression || id:finngen_R10_F5_DEPRESSIO	0.000778892	317.244
rs587925	11	99650100	G	A	0.636027	-0.0412656	0.00739739	2.43e-08	406986	Depression || id:finngen_R10_F5_DEPRESSIO	0.000788408	321.123
rs11801168	1	226357130	T	C	0.488404	-0.0397419	0.00713585	2.56e-08	406986	Depression || id:finngen_R10_F5_DEPRESSIO	0.000789285	321.48
rs12804093	11	57966616	C	T	0.327419	0.0424322	0.00756689	2.05e-08	406986	Depression || id:finngen_R10_F5_DEPRESSIO	0.000792993	322.992
rs171201	5	144466903	C	T	0.394232	0.0422141	0.00730459	7.51e-09	406986	Depression || id:finngen_R10_F5_DEPRESSIO	0.000851144	346.697
rs13086348	3	158159818	C	A	0.616737	0.0424842	0.00740208	9.5e-09	406986	Depression || id:finngen_R10_F5_DEPRESSIO	0.000853261	347.56
rs9356221	6	164509969	T	C	0.0983023	-0.0701563	0.0121421	7.56e-09	406986	Depression || id:finngen_R10_F5_DEPRESSIO	0.000872545	355.422
rs6798590	3	44515369	A	T	0.449736	-0.0420494	0.00719674	5.13e-09	406986	Depression || id:finngen_R10_F5_DEPRESSIO	0.000875142	356.481
rs57268239	9	37030319	A	C	0.204231	0.0520345	0.0088176	3.61e-09	406986	Depression || id:finngen_R10_F5_DEPRESSIO	0.000880079	358.493
rs7128734	11	28582122	G	A	0.35048	-0.0457298	0.00752759	1.24e-09	406986	Depression || id:finngen_R10_F5_DEPRESSIO	0.000952104	387.86
rs4619804	3	18633152	C	A	0.661179	0.0472093	0.00756559	4.38e-10	406986	Depression || id:finngen_R10_F5_DEPRESSIO	0.000998561	406.804
rs9809577	3	43486590	A	C	0.823521	-0.0633098	0.00925206	7.77e-12	406986	Depression || id:finngen_R10_F5_DEPRESSIO	0.00116504	474.704
rs7192848	16	72173056	G	A	0.468881	0.0484081	0.00714319	1.23e-11	406986	Depression || id:finngen_R10_F5_DEPRESSIO	0.00116713	475.56
rs10053752	5	120750210	C	G	0.555086	-0.0513095	0.00717584	8.66e-13	406986	Depression || id:finngen_R10_F5_DEPRESSIO	0.00130036	529.913
rs62099231	18	53198529	A	G	0.459501	0.0524088	0.00716845	2.65e-13	406986	Depression || id:finngen_R10_F5_DEPRESSIO	0.00136433	556.02
rs3757323	6	151880872	C	T	0.634029	-0.0565043	0.00737903	1.9e-14	406986	Depression || id:finngen_R10_F5_DEPRESSIO	0.00148166	603.907
rs13216375	6	NA	C	A	0.737905	0.0128239	0.0023782	4.1e-08	447401	Fresh fruit consumption	6.36e-05	28.4611
rs2922629	14	NA	T	G	0.396209	-0.011658	0.00214399	4.9e-08	447401	Fresh fruit consumption	6.5e-05	29.0946
rs664544	1	NA	C	T	0.329089	0.0122883	0.00222574	2e-08	447401	Fresh fruit consumption	6.67e-05	29.8343
rs11165976	1	NA	C	T	0.67296	0.012351	0.00222737	1.8e-08	447401	Fresh fruit consumption	6.71e-05	30.0434
rs1556623	6	NA	G	A	0.562024	0.0116887	0.00210762	3.1e-08	447401	Fresh fruit consumption	6.73e-05	30.0948
rs2915859	5	NA	C	T	0.646907	-0.0121425	0.00219487	3.6e-08	447401	Fresh fruit consumption	6.74e-05	30.1371
rs10504754	8	NA	G	A	0.651711	-0.0121935	0.00219771	2.3e-08	447401	Fresh fruit consumption	6.75e-05	30.1999
rs10407367	19	NA	A	C	0.580155	0.0117779	0.00217373	4.6e-08	447401	Fresh fruit consumption	6.76e-05	30.2359
rs2432801	6	NA	G	A	0.723517	0.0130398	0.00233795	1.6e-08	447401	Fresh fruit consumption	6.8e-05	30.4378
rs11581076	1	NA	C	T	0.48137	-0.0116981	0.00212363	3.5e-08	447401	Fresh fruit consumption	6.83e-05	30.5719
rs1827913	1	NA	G	A	0.328713	-0.0124577	0.00223403	3.1e-08	447401	Fresh fruit consumption	6.85e-05	30.6447
rs12306631	12	NA	C	G	0.540627	-0.0117439	0.00210934	2.6e-08	447401	Fresh fruit consumption	6.85e-05	30.6509
rs721575	17	NA	C	T	0.44683	0.0117891	0.00210358	2.5e-08	447401	Fresh fruit consumption	6.87e-05	30.7409
rs7093561	10	NA	G	A	0.877059	-0.0178909	0.00325371	3.2e-08	447401	Fresh fruit consumption	6.9e-05	30.8848
rs13064579	3	NA	C	T	0.627192	-0.0122003	0.0021631	1.3e-08	447401	Fresh fruit consumption	6.96e-05	31.1445
rs826596	8	NA	G	A	0.337718	-0.0124791	0.00221455	2.6e-08	447401	Fresh fruit consumption	6.97e-05	31.1687
rs2425841	20	NA	G	A	0.590401	-0.0120114	0.00213081	1.6e-08	447401	Fresh fruit consumption	6.98e-05	31.2211
rs10013628	4	NA	G	T	0.419139	-0.0119748	0.00211959	2.2e-08	447401	Fresh fruit consumption	6.98e-05	31.2408
rs9635715	17	NA	T	C	0.55037	-0.0119094	0.00210988	1.6e-08	447401	Fresh fruit consumption	7.02e-05	31.4084
rs7969091	12	NA	A	G	0.565674	-0.0119566	0.00211189	1.8e-08	447401	Fresh fruit consumption	7.02e-05	31.4306
rs11129657	3	NA	T	C	0.789339	0.0147361	0.00257401	1.1e-08	447401	Fresh fruit consumption	7.22e-05	32.3124
rs559734	1	NA	G	C	0.289233	-0.0132855	0.00232478	7.8e-09	447401	Fresh fruit consumption	7.26e-05	32.4704
rs7982441	13	NA	T	C	0.26782	0.013647	0.00235511	6.3e-09	447401	Fresh fruit consumption	7.3e-05	32.6807
rs10064431	5	NA	T	C	0.475677	0.0121739	0.00209611	9e-09	447401	Fresh fruit consumption	7.39e-05	33.0771
rs1328600	10	NA	C	A	0.551624	-0.0123173	0.00214166	8.3e-09	447401	Fresh fruit consumption	7.5e-05	33.5795
rs8095324	18	NA	A	G	0.595365	0.0125095	0.00213686	2.5e-09	447401	Fresh fruit consumption	7.54e-05	33.7353
rs1460255	2	NA	T	C	0.3503	0.0129153	0.00219401	2.8e-09	447401	Fresh fruit consumption	7.59e-05	33.9719
rs6475725	9	NA	T	G	0.256004	-0.0141887	0.00239913	2.6e-09	447401	Fresh fruit consumption	7.67e-05	34.3132
rs7190210	16	NA	T	G	0.398408	0.0127075	0.00213419	2.2e-09	447401	Fresh fruit consumption	7.74e-05	34.6345
rs4595586	12	NA	A	T	0.49313	0.0124483	0.00209463	3.9e-09	447401	Fresh fruit consumption	7.75e-05	34.6607
rs4655962	1	NA	C	T	0.599302	0.0127195	0.0021697	3.7e-09	447401	Fresh fruit consumption	7.77e-05	34.7666
rs12196849	6	NA	C	A	0.635713	-0.0130063	0.00217291	1.9e-09	447401	Fresh fruit consumption	7.84e-05	35.0567
rs7205037	16	NA	G	C	0.536762	0.0125685	0.00209919	1.9e-09	447401	Fresh fruit consumption	7.86e-05	35.1489
rs17359991	16	NA	G	C	0.931429	-0.0250248	0.00413919	2.9e-09	447401	Fresh fruit consumption	8e-05	35.7924
rs1148672	12	NA	G	A	0.36941	0.0131084	0.00217512	1.3e-09	447401	Fresh fruit consumption	8.01e-05	35.8191
rs12986222	19	NA	T	C	0.614261	0.0130176	0.00214948	1.4e-09	447401	Fresh fruit consumption	8.03e-05	35.9309
rs115067791	2	NA	G	A	0.942507	-0.0273261	0.00452142	1.5e-09	447401	Fresh fruit consumption	8.09e-05	36.2089
rs8045829	16	NA	T	G	0.386604	0.0131216	0.00214736	1e-09	447401	Fresh fruit consumption	8.17e-05	36.5377
rs12784301	10	NA	A	G	0.713011	-0.0141457	0.00230953	8.7e-10	447401	Fresh fruit consumption	8.19e-05	36.6413
rs10271924	7	NA	C	T	0.507781	0.0128564	0.00214727	2.5e-09	447401	Fresh fruit consumption	8.26e-05	36.9687
rs34977423	14	NA	G	A	0.597256	0.0131107	0.00213241	1.5e-09	447401	Fresh fruit consumption	8.27e-05	37
rs7647305	3	NA	T	C	0.214804	-0.0157347	0.00255272	3.9e-10	447401	Fresh fruit consumption	8.35e-05	37.3679
rs6961517	7	NA	G	T	0.700113	0.0141868	0.00227982	6.7e-10	447401	Fresh fruit consumption	8.45e-05	37.8143
rs111915841	2	NA	G	C	0.67743	-0.0139639	0.00224416	5.6e-10	447401	Fresh fruit consumption	8.52e-05	38.1297
rs9517948	13	NA	C	T	0.548279	-0.0131224	0.00210918	3.1e-10	447401	Fresh fruit consumption	8.53e-05	38.1646
rs12536253	7	NA	G	C	0.75104	0.0151918	0.00242356	3.2e-10	447401	Fresh fruit consumption	8.63e-05	38.6166
rs61421373	1	NA	C	T	0.779284	-0.0158986	0.00252752	4.1e-10	447401	Fresh fruit consumption	8.7e-05	38.9054
rs12933575	16	NA	A	G	0.531022	-0.013245	0.00209552	2.5e-10	447401	Fresh fruit consumption	8.74e-05	39.096
rs817223	2	NA	T	C	0.518898	0.0132308	0.00209068	1.9e-10	447401	Fresh fruit consumption	8.74e-05	39.107
rs7869969	9	NA	A	G	0.668737	-0.0141271	0.00222104	2e-10	447401	Fresh fruit consumption	8.84e-05	39.5638
rs7898861	10	NA	T	C	0.513532	0.0133985	0.00209308	9.8e-11	447401	Fresh fruit consumption	8.97e-05	40.1327
rs10192394	2	NA	C	T	0.47005	0.0134182	0.00210142	1.9e-10	447401	Fresh fruit consumption	8.97e-05	40.1358
rs769449	19	NA	G	A	0.874215	-0.0202374	0.00315476	1e-10	447401	Fresh fruit consumption	9.01e-05	40.3014
rs2578697	5	NA	T	C	0.510536	-0.0134675	0.00208636	1e-10	447401	Fresh fruit consumption	9.06e-05	40.5588
rs60452247	11	NA	G	A	0.636068	-0.0140144	0.00217018	8.2e-11	447401	Fresh fruit consumption	9.09e-05	40.6853
rs10128597	11	NA	G	A	0.724905	-0.0151747	0.00235557	2e-10	447401	Fresh fruit consumption	9.18e-05	41.0931
rs11032362	11	NA	G	A	0.909147	-0.0237924	0.00363423	3.2e-11	447401	Fresh fruit consumption	9.35e-05	41.8423
rs7554485	1	NA	T	C	0.388456	0.0140767	0.00214451	5.7e-11	447401	Fresh fruit consumption	9.41e-05	42.1247
rs6868457	5	NA	T	C	0.521992	-0.0138515	0.00210148	3e-11	447401	Fresh fruit consumption	9.57e-05	42.841
rs7849142	9	NA	G	T	0.662386	-0.0146676	0.00221736	4.9e-11	447401	Fresh fruit consumption	9.62e-05	43.0543
rs2472297	15	NA	C	T	0.736061	0.0158941	0.00237284	1.6e-11	447401	Fresh fruit consumption	9.82e-05	43.9194
rs805293	6	NA	T	A	0.547337	0.0142491	0.00210037	6.2e-12	447401	Fresh fruit consumption	0.000100608	45.0167
rs2326319	3	NA	G	A	0.352396	0.0149317	0.00218474	1.1e-11	447401	Fresh fruit consumption	0.000101763	45.5332
rs4141843	2	NA	A	T	0.338895	0.0155953	0.00221025	1.9e-12	447401	Fresh fruit consumption	0.000108982	48.7636
rs329276	7	NA	A	T	0.513803	-0.0148881	0.0021007	1.3e-12	447401	Fresh fruit consumption	0.000110743	49.5519
rs6548237	2	NA	A	C	0.172957	-0.0197009	0.00275974	6.9e-13	447401	Fresh fruit consumption	0.000111037	49.6834
rs115540638	9	NA	A	T	0.781847	0.0181221	0.00253205	1.5e-12	447401	Fresh fruit consumption	0.000112029	50.1272
rs2790688	1	NA	C	T	0.845791	-0.0209061	0.00289759	2.3e-13	447401	Fresh fruit consumption	0.000114012	51.0145
rs13069655	3	NA	G	C	0.495104	-0.0152208	0.00209935	3.9e-13	447401	Fresh fruit consumption	0.000115825	51.8261
rs7818437	8	NA	T	C	0.763949	0.017988	0.00248437	2.8e-13	447401	Fresh fruit consumption	0.000116699	52.217
rs62300963	4	NA	C	A	0.473531	-0.0153139	0.00226969	2.7e-11	447401	Fresh fruit consumption	0.000116929	52.3201
rs11039265	11	NA	C	A	0.647917	-0.016661	0.00219129	2.7e-14	447401	Fresh fruit consumption	0.000126647	56.6691
rs62106258	2	NA	T	C	0.951519	0.0375944	0.00486179	1.1e-14	447401	Fresh fruit consumption	0.000130396	58.3468
rs2143080	6	NA	A	T	0.46198	-0.016218	0.00210254	7.8e-15	447401	Fresh fruit consumption	0.000130751	58.5057
rs1964272	19	NA	G	A	0.516377	-0.0164098	0.00209275	8.4e-15	447401	Fresh fruit consumption	0.000134496	60.1816
rs111526888	18	NA	A	G	0.719122	-0.0189483	0.00232811	4.5e-16	447401	Fresh fruit consumption	0.000145041	64.9006
rs739320	19	NA	T	C	0.394783	0.017667	0.0021895	6.2e-16	447401	Fresh fruit consumption	0.000149151	66.7398
rs4953150	2	NA	C	T	0.65572	0.0184727	0.00221042	7.6e-17	447401	Fresh fruit consumption	0.000154071	68.9418
rs862227	16	NA	A	G	0.540594	0.0177785	0.00209504	1.4e-17	447401	Fresh fruit consumption	0.000156996	70.2508
rs10163879	18	NA	G	A	0.420287	-0.0179807	0.00213579	4.1e-17	447401	Fresh fruit consumption	0.000157544	70.4962
rs2370982	14	NA	C	T	0.784743	-0.0216357	0.00256334	2.7e-17	447401	Fresh fruit consumption	0.000158145	70.7653
rs34162196	14	NA	C	T	0.898961	0.0348287	0.00346835	5.1e-24	447401	Fresh fruit consumption	0.000220361	98.6109
rs2504671	6	NA	C	A	0.76573	-0.0255358	0.00247341	5.4e-25	447401	Fresh fruit consumption	0.000233949	104.693
rs1620977	1	NA	A	G	0.268706	0.0246378	0.00235785	3e-25	447401	Fresh fruit consumption	0.000238563	106.758
rs10828266	10	NA	A	G	0.283798	-0.0258864	0.00232405	1.3e-28	447401	Fresh fruit consumption	0.000272407	121.908
rs10249294	7	NA	G	A	0.626691	-0.0367825	0.00215984	5.7e-65	447401	Fresh fruit consumption	0.000633045	283.403
rs2473977	6	NA	A	T	0.3862	0.0195	0.0036	4.6e-08	526725	Leisure screen time	0.000180276	94.9727
rs1445979	5	NA	A	T	0.3862	0.0196	0.0036	3.74e-08	526725	Leisure screen time	0.00018213	95.9495
rs4460001	4	NA	A	C	0.4324	-0.0193	0.0035	4.45e-08	526725	Leisure screen time	0.000182841	96.324
rs6102913	20	NA	T	C	0.4736	-0.0193	0.0035	2.97e-08	526725	Leisure screen time	0.000185726	97.8442
rs6556840	5	NA	A	G	0.3366	0.0204	0.0037	4.32e-08	526725	Leisure screen time	0.000185857	97.9136
rs17801257	20	NA	A	G	0.1247	-0.0292	0.0053	2.92e-08	526725	Leisure screen time	0.000186131	98.0578
rs1017550	10	NA	A	G	0.5864	0.0196	0.0035	2.85e-08	526725	Leisure screen time	0.000186345	98.1702
rs11587591	1	NA	A	G	0.7344	0.0219	0.0039	2.23e-08	526725	Leisure screen time	0.000187102	98.5695
rs12214364	6	NA	T	G	0.5869	-0.0197	0.0036	4.87e-08	526725	Leisure screen time	0.000188184	99.1393
rs7616518	3	NA	A	G	0.4499	0.0196	0.0035	2.6e-08	526725	Leisure screen time	0.000190152	100.176
rs12206846	6	NA	A	G	0.4054	0.0199	0.0036	2.1e-08	526725	Leisure screen time	0.000190917	100.58
rs10041724	5	NA	T	C	0.8071	0.0249	0.0044	1.51e-08	526725	Leisure screen time	0.000193058	101.708
rs10253861	7	NA	A	G	0.5514	-0.0198	0.0035	1.48e-08	526725	Leisure screen time	0.000193948	102.177
rs6727997	2	NA	A	G	0.3445	-0.0208	0.0037	2.04e-08	526725	Leisure screen time	0.000195397	102.94
rs421151	8	NA	A	G	0.9161	-0.036	0.0063	1.09e-08	526725	Leisure screen time	0.000199223	104.956
rs10222987	4	NA	A	G	0.6355	-0.0209	0.0036	9.02e-09	526725	Leisure screen time	0.000202365	106.612
rs2738284	2	NA	A	G	0.3291	-0.0215	0.0037	7.05e-09	526725	Leisure screen time	0.000204123	107.538
rs657412	13	NA	T	G	0.1047	-0.033	0.0058	1.4e-08	526725	Leisure screen time	0.000204161	107.558
rs7875078	9	NA	A	C	0.4517	0.0204	0.0035	7.41e-09	526725	Leisure screen time	0.000206138	108.6
rs3781412	10	NA	A	G	0.6005	-0.0208	0.0036	8.38e-09	526725	Leisure screen time	0.00020758	109.36
rs13301354	9	NA	T	C	0.3769	-0.0211	0.0037	1.22e-08	526725	Leisure screen time	0.000209112	110.167
rs6457816	6	NA	T	C	0.9343	-0.0414	0.007	3.97e-09	526725	Leisure screen time	0.000210418	110.855
rs16896229	4	NA	T	C	0.1357	0.03	0.0051	3.8e-09	526725	Leisure screen time	0.000211114	111.222
rs9713906	3	NA	A	T	0.7409	-0.0235	0.004	3.86e-09	526725	Leisure screen time	0.000212028	111.704
rs12324720	15	NA	A	G	0.1756	-0.0271	0.0046	3.53e-09	526725	Leisure screen time	0.000212633	112.023
rs7821826	8	NA	T	C	0.4925	0.0207	0.0035	3.25e-09	526725	Leisure screen time	0.000214197	112.847
rs7430216	3	NA	T	C	0.2227	0.025	0.0042	2.5e-09	526725	Leisure screen time	0.000216381	113.997
rs10059100	5	NA	A	G	0.6074	-0.0215	0.0039	4.68e-08	526725	Leisure screen time	0.000220461	116.148
rs13188731	5	NA	A	T	0.3671	0.0218	0.004	4.54e-08	526725	Leisure screen time	0.000220832	116.343
rs2529484	7	NA	C	G	0.3515	0.0221	0.0036	1.39e-09	526725	Leisure screen time	0.000222664	117.308
rs62068672	16	NA	T	C	0.798	0.0263	0.0048	4.09e-08	526725	Leisure screen time	0.000222995	117.483
rs4311996	10	NA	A	T	0.3873	-0.0217	0.0039	3.56e-08	526725	Leisure screen time	0.000223483	117.74
rs841020	10	NA	T	C	0.1923	0.0269	0.0044	1.15e-09	526725	Leisure screen time	0.000224783	118.425
rs13107325	4	NA	T	C	0.0744	0.0404	0.0067	1.79e-09	526725	Leisure screen time	0.000224796	118.432
rs61813324	1	NA	T	C	0.1361	0.031	0.0057	4.37e-08	526725	Leisure screen time	0.000225983	119.057
rs396321	5	NA	T	C	0.5128	-0.0213	0.0035	1.29e-09	526725	Leisure screen time	0.000226696	119.433
rs12425850	12	NA	T	C	0.286	-0.0236	0.0039	1.37e-09	526725	Leisure screen time	0.000227467	119.839
rs6674314	1	NA	A	G	0.8134	0.0274	0.0049	2.3e-08	526725	Leisure screen time	0.000227901	120.068
rs74996610	12	NA	C	G	0.9545	-0.0513	0.0093	3.12e-08	526725	Leisure screen time	0.000228587	120.43
rs17621391	7	NA	T	C	0.7351	0.0243	0.0041	2.11e-09	526725	Leisure screen time	0.00022997	121.158
rs1736523	1	NA	C	G	0.5544	0.0216	0.0039	2.75e-08	526725	Leisure screen time	0.000230519	121.447
rs469565	22	NA	T	C	0.7735	-0.0259	0.0046	1.51e-08	526725	Leisure screen time	0.000235049	123.835
rs6685030	1	NA	A	G	0.48	-0.0217	0.0035	5.27e-10	526725	Leisure screen time	0.000235068	123.845
rs10765775	11	NA	A	G	0.3915	-0.0223	0.0039	9.8e-09	526725	Leisure screen time	0.000236937	124.83
rs73405293	12	NA	A	G	0.147	-0.0308	0.0054	1.35e-08	526725	Leisure screen time	0.000237902	125.338
rs2964252	5	NA	A	G	0.3158	-0.0235	0.0037	3.16e-10	526725	Leisure screen time	0.00023865	125.732
rs558134	6	NA	T	C	0.3835	-0.0225	0.0036	5.05e-10	526725	Leisure screen time	0.000239383	126.119
rs10792966	11	NA	C	G	0.6876	0.0237	0.0041	1.06e-08	526725	Leisure screen time	0.000241309	127.134
rs76602404	7	NA	T	C	0.2194	-0.0266	0.0049	4.38e-08	526725	Leisure screen time	0.000242359	127.687
rs13089152	3	NA	T	C	0.6691	-0.0234	0.0041	1.53e-08	526725	Leisure screen time	0.000242465	127.743
rs1375561	3	NA	T	C	0.6534	0.0232	0.0037	2.55e-10	526725	Leisure screen time	0.000243789	128.44
rs57092155	7	NA	T	C	0.7826	-0.0268	0.0047	8.8e-09	526725	Leisure screen time	0.000244399	128.762
rs58087899	1	NA	A	G	0.4556	-0.0222	0.004	4.35e-08	526725	Leisure screen time	0.000244477	128.803
rs78451709	18	NA	T	C	0.7954	-0.0277	0.0048	9.66e-09	526725	Leisure screen time	0.000249736	131.574
rs2667382	15	NA	A	T	0.4719	0.0224	0.0039	6.7e-09	526725	Leisure screen time	0.000250088	131.76
rs12962050	18	NA	A	G	0.647	-0.0234	0.0036	1.18e-10	526725	Leisure screen time	0.000250116	131.775
rs6073637	20	NA	A	C	0.5235	-0.0225	0.0038	4.59e-09	526725	Leisure screen time	0.000252566	133.066
rs12463321	19	NA	A	G	0.1478	-0.0317	0.0055	6.99e-09	526725	Leisure screen time	0.000253142	133.37
rs62151809	2	NA	T	C	0.4526	0.0228	0.0039	3.9e-09	526725	Leisure screen time	0.000257584	135.71
rs10400776	14	NA	A	C	0.2593	-0.0259	0.0044	3.45e-09	526725	Leisure screen time	0.000257676	135.759
rs78394231	6	NA	T	C	0.9015	-0.0381	0.0065	3.53e-09	526725	Leisure screen time	0.000257799	135.824
rs61166637	4	NA	C	G	0.6711	0.0242	0.0043	1.48e-08	526725	Leisure screen time	0.000258531	136.209
rs62134209	2	NA	A	G	0.953	0.0538	0.0091	3.28e-09	526725	Leisure screen time	0.00025929	136.609
rs6010651	20	NA	A	C	0.6201	0.0235	0.004	3.34e-09	526725	Leisure screen time	0.000260194	137.086
rs12678836	8	NA	A	C	0.424	0.0232	0.0035	5.37e-11	526725	Leisure screen time	0.000262902	138.513
rs73420302	17	NA	C	G	0.1785	-0.03	0.0051	3.04e-09	526725	Leisure screen time	0.000263948	139.064
rs249960	5	NA	A	G	0.8178	0.0298	0.005	2.43e-09	526725	Leisure screen time	0.000264642	139.43
rs7627290	3	NA	A	G	0.5413	-0.0231	0.0039	2.36e-09	526725	Leisure screen time	0.000264985	139.611
rs12981974	19	NA	C	G	0.1361	0.0337	0.0058	8.57e-09	526725	Leisure screen time	0.000267062	140.705
rs12062845	1	NA	A	C	0.2158	0.0281	0.0042	2.41e-11	526725	Leisure screen time	0.000267252	140.805
rs4416502	4	NA	A	G	0.1996	0.0291	0.0048	1.38e-09	526725	Leisure screen time	0.000270572	142.555
rs743699	4	NA	A	G	0.7433	-0.0267	0.0044	1.18e-09	526725	Leisure screen time	0.000272046	143.332
rs62244886	3	NA	C	G	0.6038	0.0239	0.0039	1.24e-09	526725	Leisure screen time	0.000273296	143.991
rs11074658	16	NA	T	C	0.5913	-0.0239	0.0039	9.21e-10	526725	Leisure screen time	0.000276082	145.459
rs1999065	9	NA	T	C	0.3377	0.0249	0.0037	1.24e-11	526725	Leisure screen time	0.000277341	146.123
rs364789	5	NA	A	G	0.7568	0.0275	0.0044	2.79e-10	526725	Leisure screen time	0.000278381	146.671
rs1947066	5	NA	A	G	0.8028	0.0298	0.0044	8.54e-12	526725	Leisure screen time	0.000281175	148.143
rs10772643	12	NA	T	C	0.8923	-0.0385	0.0062	5.88e-10	526725	Leisure screen time	0.000284891	150.101
rs36079846	2	NA	T	C	0.5205	-0.0239	0.0038	4.52e-10	526725	Leisure screen time	0.000285125	150.225
rs28458909	9	NA	T	C	0.1229	0.0364	0.0059	5.48e-10	526725	Leisure screen time	0.00028565	150.501
rs34864022	9	NA	A	G	0.9341	-0.0483	0.0078	4.71e-10	526725	Leisure screen time	0.000287212	151.325
rs114590429	2	NA	A	C	0.1157	0.0376	0.006	3.03e-10	526725	Leisure screen time	0.000289293	152.422
rs76267866	3	NA	A	T	0.7923	-0.0297	0.0047	3.53e-10	526725	Leisure screen time	0.000290315	152.96
rs13235840	7	NA	A	T	0.8186	-0.0313	0.005	3.48e-10	526725	Leisure screen time	0.000290956	153.298
rs2783992	9	NA	T	C	0.5385	-0.0242	0.0038	3.36e-10	526725	Leisure screen time	0.000291084	153.365
rs10889193	1	NA	A	C	0.5547	0.0243	0.0039	4.94e-10	526725	Leisure screen time	0.000291711	153.696
rs72671494	8	NA	T	C	0.8595	-0.0349	0.0056	5.72e-10	526725	Leisure screen time	0.000294173	154.993
rs1188887	6	NA	T	C	0.6673	0.0258	0.0041	2.47e-10	526725	Leisure screen time	0.000295558	155.723
rs1391954	11	NA	T	G	0.4439	0.0245	0.004	1.51e-09	526725	Leisure screen time	0.000296347	156.139
rs71658797	1	NA	A	T	0.1223	0.0373	0.0058	1.81e-10	526725	Leisure screen time	0.00029869	157.374
rs58541850	6	NA	A	G	0.0585	0.0522	0.0082	1.72e-10	526725	Leisure screen time	0.000300156	158.147
rs9867121	3	NA	A	C	0.1829	-0.0317	0.005	2.02e-10	526725	Leisure screen time	0.000300357	158.252
rs4889530	16	NA	A	T	0.3812	-0.0253	0.0039	1.32e-10	526725	Leisure screen time	0.000301977	159.106
rs56151256	15	NA	A	C	0.7498	0.0285	0.0044	1.17e-10	526725	Leisure screen time	0.000304756	160.571
rs1860337	17	NA	T	C	0.5953	-0.0253	0.0039	9.08e-11	526725	Leisure screen time	0.000308418	162.501
rs1362910	8	NA	A	G	0.4188	0.0253	0.0035	1.03e-12	526725	Leisure screen time	0.000311604	164.18
rs7969719	12	NA	T	C	0.3131	0.0271	0.0037	4.46e-13	526725	Leisure screen time	0.000315897	166.443
rs68049022	10	NA	T	C	0.7981	0.0314	0.0048	6.18e-11	526725	Leisure screen time	0.000317748	167.418
rs197439	1	NA	A	G	0.6007	-0.0259	0.0039	3.29e-11	526725	Leisure screen time	0.0003218	169.554
rs4303732	2	NA	T	C	0.598	0.0265	0.0035	5.37e-14	526725	Leisure screen time	0.000337636	177.901
rs12617870	2	NA	T	G	0.5377	0.0263	0.0035	6.62e-14	526725	Leisure screen time	0.000343879	181.191
rs4483592	11	NA	T	C	0.1633	0.036	0.0052	3.97e-12	526725	Leisure screen time	0.000354153	186.607
rs10189857	2	NA	A	G	0.5653	-0.0274	0.0035	7.8e-15	526725	Leisure screen time	0.000368977	194.421
rs892087	19	NA	T	C	0.6335	-0.0284	0.004	9.98e-13	526725	Leisure screen time	0.000374531	197.348
rs6857	19	NA	T	C	0.1689	-0.0369	0.0047	5.8e-15	526725	Leisure screen time	0.000382266	201.425
rs11972285	7	NA	A	G	0.8456	0.0384	0.0056	5.13e-12	526725	Leisure screen time	0.000385039	202.887
rs3759344	12	NA	A	G	0.1063	0.0452	0.0062	4.26e-13	526725	Leisure screen time	0.000388179	204.542
rs9278004	6	NA	A	G	0.1487	0.0394	0.0057	3.23e-12	526725	Leisure screen time	0.000393021	207.095
rs13017586	2	NA	A	G	0.8493	-0.0401	0.0054	8.25e-14	526725	Leisure screen time	0.000411617	216.897
rs113838095	5	NA	T	C	0.6684	-0.0321	0.0043	6.88e-14	526725	Leisure screen time	0.000456763	240.698
rs3791033	1	NA	T	C	0.669	0.0331	0.0041	3.66e-16	526725	Leisure screen time	0.000485222	255.701
rs262890	5	NA	A	G	0.7003	-0.0344	0.0042	2.06e-16	526725	Leisure screen time	0.000496727	261.768
rs7991062	13	NA	C	G	0.6577	-0.0335	0.0041	1.32e-16	526725	Leisure screen time	0.000505306	266.291
rs7615206	3	NA	T	C	0.5703	-0.0345	0.0035	1.5e-22	526725	Leisure screen time	0.00058336	307.449
rs1802669	10	NA	A	G	0.3409	0.0384	0.0041	2.39e-21	526725	Leisure screen time	0.000662629	349.254
rs2668196	3	NA	A	T	0.1908	-0.0227	0.004	2.09e-08	608595	Moderate-to-vigorous intensity physical activity during leisure time	0.000159117	96.8528
rs4352559	5	NA	T	C	0.4964	0.018	0.0032	1.65e-08	608595	Moderate-to-vigorous intensity physical activity during leisure time	0.000161992	98.6029
rs9903845	17	NA	A	C	0.3104	-0.02	0.0034	6.05e-09	608595	Moderate-to-vigorous intensity physical activity during leisure time	0.000171241	104.234
rs1625595	11	NA	T	C	0.4748	-0.0213	0.0032	1.9e-11	608595	Moderate-to-vigorous intensity physical activity during leisure time	0.000226269	137.737
rs336620	3	NA	C	G	0.3016	0.0243	0.0044	4.05e-08	608595	Moderate-to-vigorous intensity physical activity during leisure time	0.000248759	151.43
rs12357890	10	NA	A	G	0.4431	0.0225	0.0041	4.77e-08	608595	Moderate-to-vigorous intensity physical activity during leisure time	0.000249847	152.093
rs13201721	6	NA	T	C	0.7364	0.0255	0.004	1.83e-10	608595	Moderate-to-vigorous intensity physical activity during leisure time	0.000252447	153.676
rs6427178	1	NA	A	G	0.5318	0.0229	0.0041	1.71e-08	608595	Moderate-to-vigorous intensity physical activity during leisure time	0.000261144	158.972
rs4865512	5	NA	A	G	0.6124	0.024	0.0042	7.68e-09	608595	Moderate-to-vigorous intensity physical activity during leisure time	0.000273446	166.463
rs568546	11	NA	T	C	0.5206	0.0237	0.0041	5.89e-09	608595	Moderate-to-vigorous intensity physical activity during leisure time	0.000280368	170.678
rs7613360	3	NA	T	C	0.3963	-0.0247	0.0042	2.77e-09	608595	Moderate-to-vigorous intensity physical activity during leisure time	0.000291924	177.715
rs1424751	11	NA	C	G	0.4375	-0.0245	0.0044	2.53e-08	608595	Moderate-to-vigorous intensity physical activity during leisure time	0.000295436	179.853
rs1160545	2	NA	T	C	0.4025	0.0249	0.0041	1.73e-09	608595	Moderate-to-vigorous intensity physical activity during leisure time	0.000298217	181.547
rs385301	17	NA	T	C	0.2637	-0.0284	0.0047	1.6e-09	608595	Moderate-to-vigorous intensity physical activity during leisure time	0.000313207	190.675
rs370935521	6	NA	T	C	0.0926	0.0434	0.0075	8.25e-09	608595	Moderate-to-vigorous intensity physical activity during leisure time	0.000316533	192.701
rs1691471	3	NA	T	C	0.3759	0.0379	0.0042	1.73e-19	608595	Moderate-to-vigorous intensity physical activity during leisure time	0.000673961	410.445
rs6895295	5	107757238	T	C	0.223658	0.01522	0.00278908	4.86e-08	370149	mood_swings	8.04e-05	29.7787
rs7202252	16	24741686	T	C	0.266568	-0.0143284	0.00262424	4.75e-08	371330	mood_swings	8.03e-05	29.8114
rs1833070	7	126123306	A	G	0.361165	-0.0133673	0.0024384	4.2e-08	364443	mood_swings	8.25e-05	30.0522
rs4651205	1	174872429	T	C	0.28022	-0.0142117	0.0025863	3.91e-08	370578	mood_swings	8.15e-05	30.1949
rs7895261	10	58751054	T	G	0.71004	0.0141286	0.0025665	3.7e-08	368663	mood_swings	8.22e-05	30.3049
rs2185131	6	98330898	A	T	0.878874	-0.01953	0.00354768	3.7e-08	373149	mood_swings	8.12e-05	30.3049
rs11184994	1	107383738	T	C	0.691491	0.0139252	0.00250769	2.82e-08	372676	mood_swings	8.27e-05	30.8356
rs9929242	16	74142413	A	G	0.528828	-0.0129793	0.00233105	2.57e-08	369264	mood_swings	8.4e-05	31.0025
rs9852417	3	65161154	A	C	0.598536	-0.0132652	0.0023777	2.42e-08	368029	mood_swings	8.46e-05	31.1251
rs11687833	2	199499356	T	C	0.3941	0.0135122	0.00240989	2.06e-08	360522	mood_swings	8.72e-05	31.4383
rs4836789	9	122663466	T	C	0.402872	-0.0134857	0.0023626	1.15e-08	372321	mood_swings	8.75e-05	32.5811
rs10983783	9	120534666	T	G	0.553347	-0.0133246	0.00232784	1.04e-08	373299	mood_swings	8.78e-05	32.764
rs9344688	6	64750278	A	G	0.648182	0.0140419	0.0024425	8.97e-09	367491	mood_swings	8.99e-05	33.0508
rs68152875	5	23883384	A	C	0.610068	-0.0137009	0.00238028	8.61e-09	370943	mood_swings	8.93e-05	33.1314
rs12524535	6	29551416	A	G	0.930989	-0.0263343	0.00456638	8.06e-09	373185	mood_swings	8.91e-05	33.2581
rs600011	3	107295392	A	C	0.70779	-0.0148997	0.0025535	5.38e-09	370730	mood_swings	9.18e-05	34.047
rs6889822	5	147846707	A	G	0.614251	0.0139498	0.00238092	4.66e-09	372212	mood_swings	9.22e-05	34.3277
rs34759087	3	49162284	T	C	0.117824	-0.0211964	0.00358956	3.53e-09	373299	mood_swings	9.34e-05	34.8688
rs2678897	2	58169418	A	G	0.611438	0.0141758	0.00239254	3.12e-09	367619	mood_swings	9.55e-05	35.1054
rs35789697	2	144248718	A	G	0.358174	-0.0143676	0.00241797	2.82e-09	371977	mood_swings	9.49e-05	35.3072
rs9671386	14	75151047	A	G	0.743836	0.0158514	0.00265117	2.24e-09	373299	mood_swings	9.58e-05	35.7482
rs17411061	18	50795113	T	C	0.405494	0.0142359	0.00237186	1.94e-09	368646	mood_swings	9.77e-05	36.0238
rs4578918	20	44721656	T	C	0.256817	0.016085	0.0026556	1.38e-09	371434	mood_swings	9.88e-05	36.6871
rs12137936	1	72720357	C	G	0.692863	-0.0152023	0.00250945	1.38e-09	373069	mood_swings	9.84e-05	36.6992
rs56318386	9	11703892	T	C	0.215156	-0.017129	0.00282703	1.37e-09	370449	mood_swings	9.91e-05	36.7113
rs1360379	9	23340616	T	C	0.604417	-0.0143566	0.00236673	1.31e-09	373299	mood_swings	9.86e-05	36.7962
rs28655666	12	122186317	A	G	0.544253	-0.0144067	0.00232366	5.66e-10	373299	mood_swings	0.000102963	38.4398
rs297346	11	16355771	A	G	0.366117	0.0150068	0.00240764	4.58e-10	371632	mood_swings	0.000104529	38.8501
rs11090039	22	41496800	A	G	0.283315	0.0164418	0.00257628	1.75e-10	370970	mood_swings	0.000109781	40.7297
rs1962104	8	141635329	T	C	0.449625	-0.0151683	0.0023634	1.38e-10	361691	mood_swings	0.000113871	41.1905
rs67447472	6	143062216	T	G	0.104156	0.024587	0.00380722	1.06e-10	369649	mood_swings	0.000112813	41.7055
rs12420205	11	113394035	T	C	0.677505	0.016451	0.00250091	4.77e-11	365836	mood_swings	0.000118263	43.2698
rs56059702	16	87414635	T	G	0.556652	-0.0153469	0.00232952	4.47e-11	373299	mood_swings	0.000116252	43.4015
rs11509880	7	12261911	A	G	0.344232	0.0160989	0.00243997	4.18e-11	372006	mood_swings	0.00011701	43.5334
rs11039149	11	47276675	A	G	0.730523	-0.017658	0.00260827	1.29e-11	373299	mood_swings	0.000122763	45.8327
rs11082011	18	35145122	T	C	0.656005	-0.0167217	0.00244971	8.74e-12	369170	mood_swings	0.000126198	46.594
rs784256	18	53398626	A	G	0.815002	0.020839	0.00299929	3.7e-12	368597	mood_swings	0.000130952	48.2744
rs1373921	13	58634823	A	G	0.769674	-0.0194784	0.00275003	1.41e-12	372896	mood_swings	0.00013452	50.1686
rs56403421	18	52765283	A	C	0.672975	-0.0184876	0.00249294	1.21e-13	365512	mood_swings	0.000150443	54.9968
rs55657917	17	43844560	T	G	0.786597	-0.026183	0.00283796	2.81e-20	369747	mood_swings	0.000230156	85.1186
rs12616030	2	NA	G	A	0.758033	-0.0134532	0.00246595	5e-08	443633	Raw vegetable consumption	6.64e-05	29.4562
rs7187143	16	NA	A	C	0.677121	0.012332	0.00226444	4.7e-08	443633	Raw vegetable consumption	6.65e-05	29.5022
rs11125813	2	NA	G	A	0.780738	-0.0142188	0.00255696	2.6e-08	443633	Raw vegetable consumption	6.92e-05	30.7098
rs1371274	18	NA	A	C	0.862398	-0.0171326	0.00305711	1.7e-08	443633	Raw vegetable consumption	6.97e-05	30.9073
rs13255011	8	NA	C	T	0.521457	-0.0119441	0.00211487	1.5e-08	443633	Raw vegetable consumption	7.12e-05	31.5885
rs61007968	2	NA	G	C	0.790971	0.0146774	0.00259982	1.5e-08	443633	Raw vegetable consumption	7.12e-05	31.6044
rs2447090	17	NA	A	G	0.639078	0.0124484	0.00220593	1.7e-08	443633	Raw vegetable consumption	7.15e-05	31.7159
rs9359954	6	NA	T	G	0.521042	-0.0121067	0.0021101	9.3e-09	443633	Raw vegetable consumption	7.32e-05	32.4568
rs12630752	3	NA	A	G	0.765919	0.0143042	0.00249635	1e-08	443633	Raw vegetable consumption	7.34e-05	32.5507
rs838133	19	NA	A	G	0.451054	-0.0121928	0.00218421	2.6e-08	443633	Raw vegetable consumption	7.36e-05	32.6625
rs11191194	10	NA	T	A	0.648738	-0.01286	0.00222299	7.6e-09	443633	Raw vegetable consumption	7.54e-05	33.4401
rs7570469	2	NA	C	T	0.329388	0.0131663	0.00223886	3.4e-09	443633	Raw vegetable consumption	7.66e-05	33.9775
rs956362	15	NA	A	G	0.788309	-0.0153954	0.00260714	4.1e-09	443633	Raw vegetable consumption	7.91e-05	35.0968
rs3828120	1	NA	T	A	0.672261	-0.0134438	0.00224358	2.1e-09	443633	Raw vegetable consumption	7.96e-05	35.3343
rs11608727	12	NA	T	G	0.80412	0.0159284	0.00266412	2.4e-09	443633	Raw vegetable consumption	7.99e-05	35.4603
rs17055599	13	NA	T	C	0.687049	0.0136603	0.00227736	2.2e-09	443633	Raw vegetable consumption	8.02e-05	35.6017
rs75422056	5	NA	G	A	0.894447	0.0206411	0.00347415	3.4e-09	443633	Raw vegetable consumption	8.04e-05	35.6926
rs142925250	17	NA	A	T	0.799146	0.015974	0.00270284	3.2e-09	443633	Raw vegetable consumption	8.19e-05	36.3431
rs11209780	1	NA	G	A	0.783914	0.015574	0.00258264	1.5e-09	443633	Raw vegetable consumption	8.22e-05	36.4572
rs2194027	5	NA	T	A	0.513173	0.0129742	0.00212614	1.2e-09	443633	Raw vegetable consumption	8.41e-05	37.3154
rs77797947	13	NA	C	A	0.967146	-0.0367979	0.00638477	6e-09	443633	Raw vegetable consumption	8.61e-05	38.1782
rs9323534	14	NA	C	T	0.566906	0.0132991	0.00212977	4.1e-10	443633	Raw vegetable consumption	8.68e-05	38.5325
rs1437761	15	NA	T	C	0.750671	0.0153458	0.00244084	4.2e-10	443633	Raw vegetable consumption	8.82e-05	39.1103
rs13267577	8	NA	C	T	0.618639	0.0136923	0.00218862	3.7e-10	443633	Raw vegetable consumption	8.85e-05	39.2479
rs1248825	3	NA	A	C	0.326097	-0.0145185	0.00225516	1.2e-10	443633	Raw vegetable consumption	9.26e-05	41.1036
rs57221424	7	NA	C	G	0.678172	-0.0148049	0.00226909	6.7e-11	443633	Raw vegetable consumption	9.57e-05	42.4491
rs6958768	7	NA	A	C	0.832832	0.0185609	0.00284959	8.6e-11	443633	Raw vegetable consumption	9.59e-05	42.5601
rs2500220	1	NA	C	T	0.507991	0.0143619	0.00211207	9.3e-12	443633	Raw vegetable consumption	0.000103106	45.7456
rs3095337	6	NA	G	C	0.795983	0.0180122	0.00261715	7.6e-12	443633	Raw vegetable consumption	0.000105374	46.7521
rs2867114	2	NA	C	T	0.882188	0.0226232	0.00362446	5.2e-10	443633	Raw vegetable consumption	0.000106387	47.2016
rs62107261	2	NA	T	C	0.951705	0.0343706	0.00493232	3.2e-12	443633	Raw vegetable consumption	0.000108595	48.1812
rs7857380	9	NA	A	C	0.364977	0.0155055	0.00218746	1.9e-12	443633	Raw vegetable consumption	0.000111444	49.4455
rs56336506	5	NA	C	G	0.797351	-0.0186673	0.00266769	2.8e-12	443633	Raw vegetable consumption	0.000112613	49.9641
rs2941732	10	NA	A	G	0.272406	-0.0201572	0.00237125	1.7e-17	443633	Raw vegetable consumption	0.000161063	71.4641
rs199865757	8	NA	C	T	0.700839	0.0198085	0.00230477	1.2e-17	443633	Raw vegetable consumption	0.000164534	73.0045
rs7619139	3	NA	T	A	0.410905	-0.020705	0.00214685	7e-22	443633	Raw vegetable consumption	0.000207543	92.0914
rs10761674	10	NA	C	T	0.477334	0.0123329	0.00226591	4.2e-08	446118	sleep duration	7.59e-05	33.8601
rs11190970	10	NA	G	A	0.798661	0.015379	0.00282318	4.6e-08	446118	sleep duration	7.61e-05	33.9357
rs34354917	12	NA	C	A	0.710472	0.0137464	0.00250081	3.9e-08	446118	sleep duration	7.77e-05	34.6838
rs2231265	6	NA	A	G	0.227711	-0.014955	0.00269917	2.7e-08	446118	sleep duration	7.87e-05	35.0953
rs10173260	2	NA	T	C	0.393765	-0.0128368	0.00231322	2.9e-08	446118	sleep duration	7.87e-05	35.0997
rs55658675	14	NA	C	T	0.644938	0.0131415	0.00236892	2e-08	446118	sleep duration	7.91e-05	35.2878
rs174560	11	NA	T	C	0.685785	-0.0135751	0.00243675	2.8e-08	446118	sleep duration	7.94e-05	35.4334
rs11643715	16	NA	C	G	0.709058	-0.013895	0.00249658	3.2e-08	446118	sleep duration	7.97e-05	35.54
rs11567976	5	NA	C	T	0.429092	-0.0128042	0.00228516	2.1e-08	446118	sleep duration	8.03e-05	35.8372
rs3027234	17	NA	C	T	0.772849	0.0151536	0.00270628	2.3e-08	446118	sleep duration	8.06e-05	35.9711
rs1553132	11	NA	A	G	0.741567	-0.0145068	0.00258447	2.5e-08	446118	sleep duration	8.07e-05	35.9877
rs7806045	7	NA	T	C	0.754703	0.0147916	0.00262577	1.4e-08	446118	sleep duration	8.1e-05	36.142
rs17732997	3	NA	C	G	0.569098	0.0129345	0.0022882	1.2e-08	446118	sleep duration	8.21e-05	36.6082
rs35531607	4	NA	T	C	0.525917	-0.0128402	0.00227278	1.5e-08	446118	sleep duration	8.22e-05	36.6799
rs374153	2	NA	C	T	0.158085	0.0176119	0.00310308	9.1e-09	446118	sleep duration	8.26e-05	36.8371
rs17427571	4	NA	A	G	0.684313	0.0138255	0.00243544	1.3e-08	446118	sleep duration	8.26e-05	36.8457
rs9345234	6	NA	A	C	0.421984	-0.0130117	0.00229893	1.8e-08	446118	sleep duration	8.26e-05	36.8483
rs12791153	11	NA	A	T	0.918911	-0.0235481	0.0042169	1.9e-08	446118	sleep duration	8.26e-05	36.869
rs7644809	3	NA	T	C	0.421606	0.0130621	0.00230148	1.6e-08	446118	sleep duration	8.32e-05	37.1253
rs62120041	2	NA	T	C	0.933902	0.0261113	0.00457497	9.6e-09	446118	sleep duration	8.42e-05	37.5544
rs151014368	5	NA	G	A	0.793742	-0.0160924	0.00281958	9.1e-09	446118	sleep duration	8.48e-05	37.8309
rs61985058	14	NA	C	T	0.856824	-0.0185938	0.00322893	1.3e-08	446118	sleep duration	8.48e-05	37.8454
rs2072727	20	NA	T	C	0.43617	0.0132425	0.00228506	7.9e-09	446118	sleep duration	8.63e-05	38.4821
rs10421649	19	NA	T	A	0.44303	-0.0132975	0.00229462	6.9e-09	446118	sleep duration	8.73e-05	38.9332
rs12567114	1	NA	G	A	0.724198	-0.0148307	0.0025403	4.3e-09	446118	sleep duration	8.79e-05	39.2007
rs1776776	9	NA	T	C	0.873832	0.019963	0.00341071	4.9e-09	446118	sleep duration	8.79e-05	39.2053
rs11621908	14	NA	C	T	0.917141	0.0240951	0.00416298	5.6e-09	446118	sleep duration	8.82e-05	39.3685
rs1939455	11	NA	G	T	0.879446	0.0204253	0.00356118	1.2e-08	446118	sleep duration	8.85e-05	39.4679
rs6575005	14	NA	T	C	0.757854	0.0155637	0.00264172	4.4e-09	446118	sleep duration	8.89e-05	39.6648
rs1079727	11	NA	T	C	0.842182	-0.0182922	0.00310347	5.3e-09	446118	sleep duration	8.89e-05	39.6836
rs12246842	10	NA	A	G	0.459815	0.0133949	0.00227425	3.9e-09	446118	sleep duration	8.91e-05	39.7668
rs2192528	4	NA	A	G	0.480065	0.0133687	0.0022692	2.7e-09	446118	sleep duration	8.92e-05	39.8056
rs113113059	6	NA	T	C	0.78	0.0161406	0.00273732	8.4e-09	446118	sleep duration	8.94e-05	39.8908
rs147114641	17	NA	C	A	0.773722	0.0159801	0.00270379	3.1e-09	446118	sleep duration	8.94e-05	39.8936
rs205024	17	NA	C	T	0.616265	-0.0138261	0.00232711	3.9e-09	446118	sleep duration	9.04e-05	40.3381
rs269054	1	NA	T	A	0.577924	-0.0136431	0.00229327	2.1e-09	446118	sleep duration	9.08e-05	40.514
rs11039544	11	NA	G	A	0.837779	0.018389	0.00307361	1.9e-09	446118	sleep duration	9.19e-05	41.0082
rs61796569	1	NA	C	T	0.730417	-0.0154442	0.00256443	1.5e-09	446118	sleep duration	9.39e-05	41.9095
rs1057703	11	NA	T	G	0.853392	-0.0194018	0.00320661	1.1e-09	446118	sleep duration	9.42e-05	42.0251
rs112230981	3	NA	A	G	0.94984	0.0315275	0.00522787	2.2e-09	446118	sleep duration	9.47e-05	42.2577
rs10483350	14	NA	A	G	0.804582	-0.017369	0.0028676	1.5e-09	446118	sleep duration	9.49e-05	42.3256
rs35662245	2	NA	T	A	0.661256	-0.0145968	0.00239263	1.4e-09	446118	sleep duration	9.55e-05	42.5869
rs465700	5	NA	C	G	0.107834	0.0225148	0.00367362	1.4e-09	446118	sleep duration	9.75e-05	43.5169
rs4841498	8	NA	C	T	0.48696	0.0139954	0.00226922	1.2e-09	446118	sleep duration	9.79e-05	43.6652
rs11885663	2	NA	C	T	0.752191	-0.0162176	0.00261811	8.6e-10	446118	sleep duration	9.81e-05	43.746
rs4767550	12	NA	A	G	0.585862	-0.0143001	0.0023096	6.3e-10	446118	sleep duration	9.92e-05	44.2731
rs9382445	6	NA	T	C	0.62305	0.014536	0.00233387	4.8e-10	446118	sleep duration	9.92e-05	44.281
rs2696429	17	NA	G	A	0.773626	0.0168884	0.00270763	4e-10	446118	sleep duration	9.99e-05	44.5714
rs8038326	15	NA	A	G	0.72691	0.0159204	0.0025407	2.8e-10	446118	sleep duration	0.000100629	44.8969
rs1517572	11	NA	A	C	0.419464	-0.0146443	0.00229467	1.5e-10	446118	sleep duration	0.000104446	46.5998
rs7915425	10	NA	T	C	0.174682	0.0190638	0.00298959	2e-10	446118	sleep duration	0.00010479	46.7532
rs2032925	16	NA	C	T	0.536628	-0.0146021	0.00227119	1.3e-10	446118	sleep duration	0.000106039	47.3105
rs365663	5	NA	A	G	0.545963	0.0146291	0.00227857	1e-10	446118	sleep duration	0.000106101	47.3384
rs4592416	11	NA	A	G	0.535593	-0.0146828	0.0022701	9.3e-11	446118	sleep duration	0.000107246	47.8493
rs10973207	9	NA	G	T	0.842323	-0.0204339	0.00312394	6e-11	446118	sleep duration	0.000110912	49.4852
rs73219758	8	NA	G	A	0.708064	0.0164012	0.00249526	5.6e-11	446118	sleep duration	0.000111209	49.6178
rs34731055	7	NA	C	T	0.81911	-0.0194603	0.00294778	3.7e-11	446118	sleep duration	0.000112224	50.0706
rs3095508	16	NA	C	A	0.593529	0.0153518	0.00230437	3.1e-11	446118	sleep duration	0.000113716	50.7361
rs34556183	6	NA	A	G	0.719606	0.0169228	0.00252323	2.3e-11	446118	sleep duration	0.000115568	51.5627
rs13088093	3	NA	T	G	0.663683	-0.0162722	0.00240235	7e-12	446118	sleep duration	0.000118204	52.7389
rs2079070	7	NA	C	G	0.264613	0.0175475	0.00256638	7.5e-12	446118	sleep duration	0.000119836	53.4672
rs56372231	5	NA	C	T	0.665907	-0.0169439	0.00239981	2.2e-12	446118	sleep duration	0.000127743	56.9956
rs13109404	4	NA	T	G	0.928024	0.0312035	0.00440829	1.4e-12	446118	sleep duration	0.000130072	58.0347
rs9940278	16	NA	C	T	0.577586	0.0169438	0.00229091	1.2e-13	446118	sleep duration	0.00014009	62.5051
rs8072993	17	NA	T	G	0.363492	-0.0174776	0.00282169	4.2e-10	446118	sleep duration	0.000141349	63.0669
rs915416	1	NA	C	G	0.289947	0.0192587	0.00249452	9.9e-15	446118	sleep duration	0.000152719	68.1408
rs12607679	18	NA	T	C	0.737717	0.0201387	0.00259284	8.3e-15	446118	sleep duration	0.000156947	70.0275
rs2717076	2	NA	C	T	0.372584	-0.0184107	0.00234091	3.1e-15	446118	sleep duration	0.000158471	70.7077
rs75539574	2	NA	A	C	0.914208	-0.0362482	0.00406522	6.9e-19	446118	sleep duration	0.000206108	91.967
rs7556815	2	NA	G	A	0.780856	-0.0407248	0.00274023	1.3e-49	446118	sleep duration	0.000567608	253.363
rs2075677	20	47701024	G	A	0.24495	-0.021	0.004	1.88e-08	298420	Subjective well-being || id:ebi-a-GCST003766	0.000163125	48.6875
rs4715213	6	50911091	T	C	0.1	0.024	0.0044	4e-08	212199	Waist-to-hip ratio || id:ieu-a-73	0.00010368	22.0029
rs4929927	11	8658485	G	A	0.725	0.02	0.0034	7.6e-09	212152	Waist-to-hip ratio || id:ieu-a-73	0.0001595	33.8433
rs1316952	12	124399550	C	T	0.1167	-0.028	0.0049	7.3e-09	212175	Waist-to-hip ratio || id:ieu-a-73	0.000161631	34.2993
rs2287019	19	46202172	T	C	0.15	-0.026	0.0045	4.3e-09	199713	Waist-to-hip ratio || id:ieu-a-73	0.00017238	34.4321
rs1440372	15	67033151	C	T	0.7417	0.021	0.0037	7.6e-09	210387	Waist-to-hip ratio || id:ieu-a-73	0.000168975	35.5557
rs12549058	8	72492238	G	T	0.0583	0.04	0.0064	3.2e-10	212028	Waist-to-hip ratio || id:ieu-a-73	0.000175684	37.256
rs1011731	1	172346548	A	G	0.5417	-0.019	0.0033	1.1e-08	212094	Waist-to-hip ratio || id:ieu-a-73	0.000179245	38.0231
rs2972164	3	12334416	C	T	0.5	0.019	0.0033	2.4e-08	212109	Waist-to-hip ratio || id:ieu-a-73	0.0001805	38.2922
[truncated: 21 more rows]
