# Supplementary material for: Potential therapeutic targets for multisite chronic pain: A proteome-wide Mendelian randomization study
Source: Medicine (Baltimore). 2026 May 8;105(19):e48579. doi: 10.1097/MD.0000000000048579 (PMC13166790; doi:10.1097/MD.0000000000048579)
Supplement: Supplementary file 9 [file medi-105-e48579-s010.xlsx]

## Sheet: Sheet1
Table S9: MR results of modifiable factors
exposure	outcome	method	nsnp	b	se	pval	OR (95% CI)	FDR	pleiotropy_pval
Body mass index	Multisite chronic pain	Inverse variance weighted	492	0.18139	0.0121341	1.58643e-50	1.20 (1.17 - 1.23 )	2.54e-49	0.00162122
Body fat percentage	Multisite chronic pain	Inverse variance weighted	382	0.240172	0.0175389	1.10764e-42	1.27 (1.23 - 1.32 )	8.86e-42	0.00105972
Leisure screen time	Multisite chronic pain	Inverse variance weighted	111	0.186927	0.0169142	2.15644e-28	1.21 (1.17 - 1.25 )	1.15e-27	0.692538
Mood_swings	Multisite chronic pain	Inverse variance weighted	40	0.446397	0.0430957	3.83857e-25	1.56 (1.44 - 1.70 )	1.54e-24	0.37341
Basal metabolic rate	Multisite chronic pain	Inverse variance weighted	531	0.125315	0.0144612	4.49224e-18	1.13 (1.10 - 1.17 )	1.44e-17	0.37546
MVPA	Multisite chronic pain	Inverse variance weighted	15	-0.240733	0.0453013	1.07221e-07	0.79 (0.72 - 0.86 )	2.86e-07	0.226764
Alcohol consumption	Multisite chronic pain	Inverse variance weighted	76	-0.169788	0.0348885	1.13539e-06	0.84 (0.79 - 0.90 )	2.6e-06	0.026389
Depression	Multisite chronic pain	Inverse variance weighted	17	0.116607	0.0262009	8.56769e-06	1.12 (1.07 - 1.18 )	1.71e-05	0.960778
Anxiety disorders	Multisite chronic pain	Inverse variance weighted	10	0.139508	0.0447843	0.00183881	1.15 (1.05 - 1.26 )	0.00327	0.463466
Fresh fruit consumption	Multisite chronic pain	Inverse variance weighted	79	-0.0964869	0.0350704	0.00593715	0.91 (0.85 - 0.97 )	0.0095	0.597492
Sleep duration	Multisite chronic pain	Inverse variance weighted	66	-0.0724805	0.0365938	0.0476276	0.93 (0.87 - 1.00 )	0.0693	0.820096
Coffee consumption	Multisite chronic pain	Inverse variance weighted	43	0.0713683	0.0367705	0.0522691	1.07 (1.00 - 1.15 )	0.0697	0.0132504
Cigarettes smoked per day	Multisite chronic pain	Inverse variance weighted	22	0.032755	0.0211151	0.12084	1.03 (0.99 - 1.08 )	0.149	8.29e-05
Subjective well being	Multisite chronic pain	Wald ratio	1	-0.176095	0.134012	0.18884	0.84 (0.64 - 1.09 )	0.216	-
Waist-to-hip ratio	Multisite chronic pain	Inverse variance weighted	28	-0.0167577	0.0306389	0.584418	0.98 (0.93 - 1.04 )	0.623	0.393077
Raw vegetable consumption	Multisite chronic pain	Inverse variance weighted	35	-0.0217144	0.052805	0.680912	0.98 (0.88 - 1.09 )	0.681	0.768323
Basal metabolic rate	LRP11	Inverse variance weighted	532	0.229266	0.0295705	8.95932e-15	1.26 (1.19 - 1.33)	1.57684e-12	0.96073
Body fat percentage	LRP11	Inverse variance weighted	381	0.249643	0.0338594	1.66902e-13	1.28 (1.2 - 1.37)	1.46874e-11	0.366425
body mass index	LRP11	Inverse variance weighted	491	0.16923	0.0246761	6.98105e-12	1.18 (1.13 - 1.24)	4.09555e-10	0.675361
Body fat percentage	BCHE	Inverse variance weighted	382	0.248544	0.0370342	1.93024e-11	1.28 (1.19 - 1.38)	8.49304e-10	0.264305
body mass index	BCHE	Inverse variance weighted	491	0.198676	0.0324978	9.74631e-10	1.22 (1.14 - 1.3)	3.4307e-08	0.235074
Body fat percentage	SUOX	Inverse variance weighted	382	0.213145	0.0354773	1.87905e-09	1.24 (1.15 - 1.33)	5.51189e-08	0.375565
Body fat percentage	C8B	Inverse variance weighted	382	0.170774	0.0291242	4.52799e-09	1.19 (1.12 - 1.26)	1.13847e-07	0.773177
body mass index	SUOX	Inverse variance weighted	491	0.126171	0.0257415	9.51306e-07	1.13 (1.08 - 1.19)	2.09287e-05	0.944139
body mass index	C8B	Inverse variance weighted	491	0.0963971	0.0231541	3.13713e-05	1.1 (1.05 - 1.15)	0.000613482	0.530446
Leisure screen time	LRP11	Inverse variance weighted	113	0.106232	0.0309212	0.000591344	1.11 (1.05 - 1.18)	0.0104077	0.865014
Basal metabolic rate	BCHE	Inverse variance weighted	532	-0.114414	0.0344514	0.000896838	0.89 (0.83 - 0.95)	0.0143494	0.436289
Waist-to-hip ratio	HEXIM1	Inverse variance weighted	28	0.216135	0.0673381	0.00132876	1.24 (1.09 - 1.42)	0.0194885	0.31603
mood_swings	SUOX	Inverse variance weighted	40	0.27305	0.0867401	0.00164446	1.31 (1.11 - 1.56)	0.0222634	0.322081
Body fat percentage	MST1	Inverse variance weighted	382	0.167903	0.0557416	0.00259392	1.18 (1.06 - 1.32)	0.0326093	0.993363
Body fat percentage	DAG1	Inverse variance weighted	382	0.109422	0.0367154	0.00287985	1.12 (1.04 - 1.2)	0.0337903	0.463116
Body fat percentage	HEXIM1	Inverse variance weighted	382	0.108788	0.0370886	0.00335504	1.11 (1.04 - 1.2)	0.0369054	0.198465
Body fat percentage	ECM1	Inverse variance weighted	381	0.0994745	0.0343358	0.00376626	1.1 (1.03 - 1.18)	0.0389919	0.234419
Waist-to-hip ratio	SLC27A4	Inverse variance weighted	28	0.186057	0.0657729	0.00467254	1.2 (1.06 - 1.37)	0.0432825	0.710916
Cigarettes smoked per day	LRP11	Inverse variance weighted	22	0.0806826	0.0284153	0.00451982	1.08 (1.03 - 1.15)	0.0441938	0.0245388
Fresh fruit consumption	MST1	Inverse variance weighted	79	-0.118586	0.0424574	0.00522105	0.89 (0.82 - 0.97)	0.0459453	0.255966
Waist-to-hip ratio	DAG1	Inverse variance weighted	28	0.184252	0.0665014	0.00559441	1.2 (1.06 - 1.37)	0.0468865	0.748299
Anxiety disorders	MST1	Inverse variance weighted	11	0.120056	0.0438612	0.00619693	1.13 (1.03 - 1.23)	0.0495754	0.729297
body mass index	SLC27A4	Inverse variance weighted	491	0.0740679	0.0272078	0.00648282	1.08 (1.02 - 1.14)	0.0496077	0.197883
