# Supplementary material for: Potential therapeutic targets for multisite chronic pain: A proteome-wide Mendelian randomization study
Source: Medicine (Baltimore). 2026 May 8;105(19):e48579. doi: 10.1097/MD.0000000000048579 (PMC13166790; doi:10.1097/MD.0000000000048579)
Supplement: Supplementary file 10 [file medi-105-e48579-s011.xlsx]

## Sheet: Sheet1
Table S10: Results of mediation test
Risk factor	Protein	Oucome	Initial MR analysis						Proportion Mediated	mediation test
			β1	SE1	p-value of β1	β2	SE2	c'		Test statistic	SE	p-value	Proportion 95% CI
Anxiety disorders	MST1	Multisite chronic pain	0.120056	0.0438612	0.00619693	0.010181	0.00248079	0.139508	0.87%	2.27716	0.00053676	0.0227769	0.87% (0.76% - 0.97%)
Basal metabolic rate	BCHE	Multisite chronic pain	-0.114414	0.0344514	0.000896838	-0.0229565	0.00611328	0.125315	2.05%	2.48773	0.0010558	0.0128563	2.05% (1.85% - 2.26%)
Body fat percentage	C8B	Multisite chronic pain	0.170774	0.0291242	4.52799e-09	0.0173039	0.00422988	0.240172	1.22%	3.35506	0.000880781	0.000793492	1.22% (1.04% - 1.39%)
Body fat percentage	ECM1	Multisite chronic pain	0.0994745	0.0343358	0.00376626	0.025392	0.00685317	0.240172	1.04%	2.28225	0.00110674	0.0224744	1.04% (0.82% - 1.26%)
Body fat percentage	HEXIM1	Multisite chronic pain	0.108788	0.0370886	0.00335504	0.141622	0.0370873	0.240172	6.03%	2.32615	0.00662328	0.0200104	6.03% (4.73% - 7.33%)
Body fat percentage	MST1	Multisite chronic pain	0.167903	0.0557416	0.00259392	0.010181	0.00248079	0.240172	0.71%	2.42829	0.000703959	0.0151703	0.71% (0.57% - 0.84%)
body mass index	C8B	Multisite chronic pain	0.0963971	0.0231541	3.13713e-05	0.0173039	0.00422988	0.18139	0.91%	2.91795	0.000571651	0.0035234	0.91% (0.80% - 1.02%)
body mass index	SLC27A4	Multisite chronic pain	0.0740679	0.0272078	0.00648282	0.175065	0.045955	0.18139	6.67%	2.21489	0.00585433	0.0267677	6.67% (5.52% - 7.82%)
Fresh fruit consumption	MST1	Multisite chronic pain	-0.118586	0.0424574	0.00522105	0.010181	0.00248079	-0.0964869	1.24%	-2.30904	0.000522871	0.0209415	1.24% (1.13% - 1.34%)
mood swings	SUOX	Multisite chronic pain	0.27305	0.0867401	0.00164446	-0.227168	0.0462598	-0.240733	20.49%	-2.65015	0.0234055	0.00804555	20.49% (15.90% - 25.07%)
