# Supplementary material for: Potential therapeutic targets for multisite chronic pain: A proteome-wide Mendelian randomization study
Source: Medicine (Baltimore). 2026 May 8;105(19):e48579. doi: 10.1097/MD.0000000000048579 (PMC13166790; doi:10.1097/MD.0000000000048579)
Supplement: Supplementary file 11 [file medi-105-e48579-s012.xlsx]

## Sheet: Sheet1
Table S11: Protein-prrotein interaction results performed by MR analysis.
exposure	outcome	method	nsnp	b	se	pval	or	or_lci95	or_uci95	FDR
DAG1	MST1	Wald ratio	1	-16.5306	0.140271	0	6.61979e-08	5.02856e-08	8.71456e-08	0
LATS1	LRP11	Wald ratio	1	-8.72897	0.122303	0	0.00016183	0.000127336	0.000205667	0
LRP11	LATS1	Inverse variance weighted	4	-0.10463	0.01556	1.76441e-11	0.900658	0.873604	0.928549	5.88138e-10
MST1	DAG1	Inverse variance weighted	4	-0.0491531	0.0104688	2.66371e-06	0.952035	0.9327	0.971772	6.65929e-05
ECM1	MST1	Inverse variance weighted	4	-0.0330969	0.0100213	0.000957706	0.967445	0.948628	0.986635	0.0191541
BCHE	SLC27A4	Inverse variance weighted	5	0.0492535	0.0171579	0.00409684	1.05049	1.01575	1.08641	0.0682806
HEXIM1	ECM1	Wald ratio	1	0.232143	0.103452	0.024834	1.2613	1.02981	1.54482	0.354772
MST1	LRP11	Inverse variance weighted	4	0.0145907	0.00688201	0.0339959	1.0147	1.0011	1.02848	0.424948
DAG1	LRP11	Wald ratio	1	-0.240517	0.123111	0.0507423	0.786221	0.617661	1.00078	0.563804
CEP170	SLC27A4	Wald ratio	1	0.210652	0.11411	0.0648874	1.23448	0.987079	1.54389	0.648874
HEXIM1	CEP170	Wald ratio	1	0.210189	0.114264	0.065841	1.23391	0.986326	1.54365	0.598554
HEXIM1	BCHE	Wald ratio	1	0.177985	0.102693	0.0830654	1.19481	0.976975	1.46121	0.692212
BCHE	ECM1	Inverse variance weighted	5	0.0257593	0.0152958	0.0921678	1.02609	0.995788	1.05732	0.708983
C8B	MST1	Inverse variance weighted	4	0.0143125	0.00856767	0.0948152	1.01442	0.997523	1.03159	0.677252
SUOX	C8B	Wald ratio	1	-0.209656	0.126144	0.0965048	0.810863	0.633245	1.0383	0.643366
HEXIM1	LRP11	Wald ratio	1	0.168082	0.1024	0.10071	1.18303	0.967904	1.44598	0.629436
C8B	LRP11	Inverse variance weighted	4	0.020345	0.0125181	0.104109	1.02055	0.995818	1.0459	0.612406
CEP170	HEXIM1	Wald ratio	1	0.179393	0.11071	0.10515	1.19649	0.963099	1.48644	0.584166
CEP170	MST1	Wald ratio	1	0.10355	0.0661395	0.117435	1.1091	0.974254	1.26261	0.61808
HEXIM1	SUOX	Wald ratio	1	-0.170628	0.111798	0.126956	0.843135	0.677224	1.04969	0.634779
CEP170	LATS1	Wald ratio	1	0.169901	0.113982	0.136068	1.18519	0.947902	1.48187	0.647945
HEXIM1	DAG1	Wald ratio	1	0.169837	0.114048	0.136442	1.18511	0.947719	1.48197	0.620192
HEXIM1	LATS1	Wald ratio	1	0.171138	0.115706	0.139122	1.18665	0.945873	1.48873	0.604877
HEXIM1	MST1	Wald ratio	1	0.099352	0.0672071	0.139329	1.10445	0.968144	1.25996	0.580536
ECM1	SUOX	Inverse variance weighted	4	0.0230467	0.016658	0.166504	1.02331	0.990443	1.05728	0.666017
HEXIM1	SLC27A4	Wald ratio	1	0.15128	0.115806	0.191444	1.16332	0.927094	1.45974	0.736321
LATS1	C8B	Wald ratio	1	-0.136899	0.108946	0.208906	0.872058	0.704383	1.07965	0.773724
HEXIM1	C8B	Wald ratio	1	0.120761	0.101337	0.233387	1.12836	0.925095	1.37628	0.833526
LATS1	BCHE	Wald ratio	1	0.129876	0.110934	0.241701	1.13869	0.916168	1.41525	0.833451
LATS1	CEP170	Wald ratio	1	0.140949	0.12301	0.251863	1.15137	0.904701	1.46528	0.839544
C8B	BCHE	Inverse variance weighted	4	-0.018166	0.0158803	0.252652	0.981998	0.951904	1.01304	0.815005
BCHE	LATS1	Inverse variance weighted	5	0.0193352	0.0171233	0.258824	1.01952	0.985874	1.05432	0.808826
C8B	ECM1	Inverse variance weighted	4	0.0147468	0.013467	0.273502	1.01486	0.988419	1.042	0.828794
SUOX	SLC27A4	Wald ratio	1	-0.158078	0.144458	0.273829	0.853783	0.643255	1.13322	0.80538
DAG1	BCHE	Wald ratio	1	-0.146111	0.133861	0.275048	0.864062	0.664661	1.12328	0.78585
BCHE	HEXIM1	Inverse variance weighted	5	0.017909	0.016705	0.283687	1.01807	0.985277	1.05196	0.788021
LATS1	HEXIM1	Wald ratio	1	0.125169	0.121021	0.301005	1.13334	0.894016	1.43673	0.813528
ECM1	BCHE	Inverse variance weighted	4	-0.0158308	0.0153644	0.302842	0.984294	0.955095	1.01439	0.796952
DAG1	C8B	Wald ratio	1	-0.125046	0.12171	0.304228	0.882457	0.695172	1.1202	0.780073
MST1	BCHE	Inverse variance weighted	4	0.0088911	0.00870229	0.306925	1.00893	0.991868	1.02629	0.767312
CEP170	LRP11	Wald ratio	1	0.0979044	0.100946	0.33211	1.10286	0.904884	1.34414	0.810024
SUOX	BCHE	Wald ratio	1	-0.104624	0.127944	0.413511	0.900663	0.700896	1.15737	0.984549
CEP170	ECM1	Wald ratio	1	0.0916388	0.115519	0.427616	1.09597	0.873909	1.37445	0.994456
LRP11	ECM1	Inverse variance weighted	4	0.00945082	0.0119459	0.428866	1.0095	0.986134	1.03341	0.974694
LRP11	CEP170	Inverse variance weighted	4	-0.0180205	0.0229865	0.433064	0.982141	0.938874	1.0274	0.962364
LRP11	BCHE	Inverse variance weighted	4	-0.00930368	0.0118944	0.434102	0.990739	0.96791	1.01411	0.9437
BCHE	LRP11	Inverse variance weighted	5	0.0115832	0.0151499	0.444526	1.01165	0.982052	1.04214	0.945799
LRP11	HEXIM1	Inverse variance weighted	4	-0.0173687	0.0246918	0.481794	0.982781	0.936351	1.03151	1.00374
BCHE	CEP170	Inverse variance weighted	5	0.0115229	0.0169271	0.496037	1.01159	0.978579	1.04571	1.01232
DAG1	HEXIM1	Wald ratio	1	-0.09143	0.135749	0.500615	0.912625	0.699424	1.19082	1.00123
LRP11	C8B	Inverse variance weighted	4	0.00928124	0.0141484	0.511829	1.00932	0.98172	1.03771	1.00359
CEP170	DAG1	Wald ratio	1	0.0699082	0.112177	0.533158	1.07241	0.860743	1.33613	1.0253
MST1	HEXIM1	Inverse variance weighted	4	0.00531365	0.00921838	0.564332	1.00533	0.987327	1.02366	1.06478
MST1	SUOX	Inverse variance weighted	4	0.00459498	0.0082751	0.578704	1.00461	0.988443	1.02103	1.07167
LATS1	SUOX	Wald ratio	1	0.0674316	0.121598	0.579204	1.06976	0.842906	1.35766	1.0531
LRP11	SUOX	Inverse variance weighted	4	-0.00703608	0.0130322	0.589267	0.992989	0.967946	1.01868	1.05226
BCHE	C8B	Inverse variance weighted	5	-0.00788673	0.0149804	0.598561	0.992144	0.963437	1.02171	1.05011
SUOX	LRP11	Wald ratio	1	-0.06445	0.127681	0.613719	0.937583	0.730004	1.20419	1.05814
LATS1	MST1	Wald ratio	1	-0.0353792	0.0724201	0.625176	0.965239	0.83751	1.11245	1.05962
LRP11	SLC27A4	Inverse variance weighted	4	0.00751463	0.0158125	0.63462	1.00754	0.976796	1.03926	1.0577
SUOX	CEP170	Wald ratio	1	-0.0674436	0.142399	0.635769	0.93478	0.707126	1.23573	1.04224
CEP170	C8B	Wald ratio	1	-0.0520111	0.111009	0.639405	0.949318	0.763694	1.18006	1.0313
BCHE	DAG1	Inverse variance weighted	5	0.00739709	0.0168937	0.661488	1.00742	0.974613	1.04134	1.04998
ECM1	HEXIM1	Inverse variance weighted	4	0.0082445	0.019129	0.666471	1.00828	0.971175	1.0468	1.04136
LRP11	MST1	Inverse variance weighted	4	0.00312512	0.00776171	0.687218	1.00313	0.987985	1.01851	1.05726
MST1	C8B	Inverse variance weighted	4	0.00263195	0.00679989	0.698713	1.00264	0.989361	1.01609	1.05866
CEP170	BCHE	Wald ratio	1	-0.0391486	0.101432	0.699527	0.961608	0.788238	1.17311	1.04407
SUOX	LATS1	Wald ratio	1	-0.0547508	0.144205	0.704189	0.946721	0.713628	1.25595	1.03557
SUOX	ECM1	Wald ratio	1	0.0487082	0.128846	0.705405	1.04991	0.815601	1.35154	1.02233
CEP170	SUOX	Wald ratio	1	-0.0404243	0.109943	0.713109	0.960382	0.77421	1.19132	1.01873
LATS1	SLC27A4	Wald ratio	1	-0.0440615	0.12445	0.723301	0.956895	0.749775	1.22123	1.01873
ECM1	SLC27A4	Inverse variance weighted	4	0.0106185	0.0304497	0.727297	1.01068	0.952121	1.07283	1.01013
MST1	ECM1	Inverse variance weighted	4	-0.00250422	0.00725312	0.729898	0.997499	0.983419	1.01178	0.99986
DAG1	ECM1	Wald ratio	1	-0.0417753	0.124285	0.736777	0.959085	0.751733	1.22363	0.995645
DAG1	SUOX	Wald ratio	1	-0.0443883	0.134307	0.741023	0.956582	0.735187	1.24465	0.98803
MST1	LATS1	Inverse variance weighted	4	0.00300442	0.00970969	0.756998	1.00301	0.984101	1.02228	0.99605
MST1	SLC27A4	Inverse variance weighted	4	0.00408063	0.0153923	0.790926	1.00409	0.974249	1.03484	1.02718
C8B	DAG1	Inverse variance weighted	4	0.0033316	0.0131078	0.799364	1.00334	0.977889	1.02945	1.02483
C8B	LATS1	Inverse variance weighted	4	0.00324823	0.0132952	0.806986	1.00325	0.977448	1.02974	1.0215
BCHE	MST1	Inverse variance weighted	5	0.00394271	0.0172858	0.819577	1.00395	0.970506	1.03855	1.02447
SUOX	HEXIM1	Wald ratio	1	0.0241476	0.14023	0.86328	1.02444	0.778253	1.34851	1.06578
ECM1	C8B	Inverse variance weighted	4	-0.00252282	0.0168166	0.880749	0.99748	0.965139	1.03091	1.07408
LRP11	DAG1	Inverse variance weighted	4	0.0017758	0.0167676	0.915657	1.00178	0.96939	1.03525	1.1032
DAG1	LATS1	Wald ratio	1	0.0145835	0.13922	0.916573	1.01469	0.772374	1.33303	1.09116
MST1	CEP170	Inverse variance weighted	4	0.000899318	0.00949057	0.924506	1.0009	0.982454	1.01969	1.08765
C8B	SUOX	Inverse variance weighted	4	0.00116722	0.0128371	0.927552	1.00117	0.976292	1.02668	1.07855
C8B	HEXIM1	Inverse variance weighted	4	0.00117199	0.0129208	0.927726	1.00117	0.976137	1.02685	1.06635
BCHE	SUOX	Inverse variance weighted	5	-0.00229525	0.0254993	0.928277	0.997707	0.949069	1.04884	1.05486
SUOX	DAG1	Wald ratio	1	0.0122676	0.142237	0.93127	1.01234	0.766043	1.33783	1.04637
SUOX	MST1	Wald ratio	1	0.0072035	0.0837417	0.93145	1.00723	0.854764	1.18689	1.03494
ECM1	LATS1	Inverse variance weighted	4	-0.00138654	0.0174092	0.93652	0.998614	0.965114	1.03328	1.02914
LATS1	ECM1	Wald ratio	1	-0.00882062	0.111417	0.936899	0.991218	0.796764	1.23313
DAG1	SLC27A4	Wald ratio	1	0.00889202	0.139542	0.949191	1.00893	0.767504	1.3263
ECM1	CEP170	Inverse variance weighted	4	0.00115331	0.0198315	0.953625	1.00115	0.962986	1.04083
C8B	SLC27A4	Inverse variance weighted	4	0.000367671	0.0136297	0.978479	1.00037	0.973997	1.02745
LATS1	DAG1	Wald ratio	1	-0.00305599	0.12247	0.980092	0.996949	0.784195	1.26742
DAG1	CEP170	Wald ratio	1	0.00216077	0.137576	0.987469	1.00216	0.7653	1.31234
ECM1	DAG1	Inverse variance weighted	4	0.000203913	0.0170176	0.99044	1.0002	0.967393	1.03413
C8B	CEP170	Inverse variance weighted	4	0.000141531	0.0131396	0.991406	1.00014	0.974713	1.02623
ECM1	LRP11	Inverse variance weighted	4	-0.000154885	0.0196742	0.993719	0.999845	0.962024	1.03915
