# Supplementary material for: Potential therapeutic targets for multisite chronic pain: A proteome-wide Mendelian randomization study
Source: Medicine (Baltimore). 2026 May 8;105(19):e48579. doi: 10.1097/MD.0000000000048579 (PMC13166790; doi:10.1097/MD.0000000000048579)
Supplement: Supplementary file 12 [file medi-105-e48579-s015.xlsx]

## Sheet: Sheet1
Table S12: Druggability of tagets potentially associated with MCP.
Target	Target full name	Drug or component name	Drug groups	Action	Indication
LATS1	Large tumor suppressor kinase 1	Fostamatinib	approved, investigational	inhibitor	Fostamatinib is indicated for use in the treatment of chronic immune thrombocytopenia (ITP) in patients who have had insufficient response to previous therapy
SUOX	Sulfite oxidase	{[2-Amino-4-oxo-6,7-di(sulfanyl-κS)-3,5,5a,8,9a,10-hexahydro-4H-pyrano[3,2-g]pteridin-8-yl]methyl dihydrogenato(2-) phosphate}(dioxo)sulfanylmolybdenum	experimental		Not Available
C8B	Complement C8 beta chain	Zinc	approved, investigational		Zinc can be used for the treatment and prevention of zinc deficiency/its consequences, including stunted growth and acute diarrhea in children, and slowed wound healing. It is also utilized for boosting the immune system, treating the common cold and recurrent ear infections, as well as preventing lower respiratory tract infections
C8B	Complement C8 beta chain	Copper	approved, investigational		For use in the supplementation of total parenteral nutrition and in contraception with intrauterine devices
C8B	Complement C8 beta chain	Zinc acetate	approved, investigational		Zinc can be used for the treatment and prevention of zinc deficiency/its consequences, including stunted growth and acute diarrhea in children, and slowed wound healing. It is also utilized for boosting the immune system, treating the common cold and recurrent ear infections, as well as preventing lower respiratory tract infections
C8B	Complement C8 beta chain	Flufenamic Acid	Not Approved		Not Available
C8B	Complement C8 beta chain	Carbenoxolone	Not Approved		Not Available
C8B	Complement C8 beta chain	Ca2+	Not Approved		Not Available
C8B	Complement C8 beta chain	Octanol	Not Approved		Not Available
BCHE	Butyrylcholinesterase	Adapalene	Approved		Adapalene is indicated for the topical treatment of acne vulgaris in patients aged 12 and over. It is also indicated for acne vulgaris in combination with benzoyl peroxide and in a triple combination therapy with benzoyl peroxide and clindamycin
BCHE	Butyrylcholinesterase	BMS753	Not Approved		Not Available
BCHE	Butyrylcholinesterase	Donepezil	Approved		For treatment of alzheimer's disease
BCHE	Butyrylcholinesterase	RO 41-5253	Not Approved		Not Available
BCHE	Butyrylcholinesterase	Irinotecan Hydrochloride	Approved		Irinotecan is indicated for the treatment of: - Metastatic carcinoma of the colon or rectum as first-line treatment in combination with fluorouracil and leucovorin.- Metastatic carcinoma of the colon or rectum whose disease has recurred or progressed following initial fluorouracil-based therapy, as monotherapy or in combination with fluorouracil and leucovorin. Irinotecan liposome injection is us…
BCHE	Butyrylcholinesterase	Phenothiazine	Not Approved		Not Available
BCHE	Butyrylcholinesterase	Demecarium Bromide	Approved		For the topical treatment of chronic open-angle glaucoma
BCHE	Butyrylcholinesterase	Tazarotene	Approved		Used to treat psoriasis, acne and sun damaged skin (photodamage).
BCHE	Butyrylcholinesterase	Mivacurium	Approved		Muscle Relaxants
BCHE	Butyrylcholinesterase	Rivastigmine	Approved		for treatment of Alzheimer's disease
BCHE	Butyrylcholinesterase	Anesthetic Agent	Not Approved		Not Available
BCHE	Butyrylcholinesterase	Trifarotene	Approved		Trifarotene is indicated for the topical treatment of acne vulgaris in patients 9 years of age and older.
BCHE	Butyrylcholinesterase	Hexafluorenium	Not Approved		Muscle Relaxants
BCHE	Butyrylcholinesterase	CD666	Not Approved		Not Available
BCHE	Butyrylcholinesterase	Immunotoxin	Not Approved		Not Available
BCHE	Butyrylcholinesterase	Tamibarotene	Not Approved		Investigated for use/treatment in leukemia (unspecified).
BCHE	Butyrylcholinesterase	Propanidid	Approved		Not Available
BCHE	Butyrylcholinesterase	AGN193836	Not Approved		Not Available
BCHE	Butyrylcholinesterase	Isoflurophate	Approved		For use in the eye to treat certain types of glaucoma and other eye conditions, such as accommodative esotropia.
BCHE	Butyrylcholinesterase	Alitretinoin	Approved		For topical treatment of cutaneous lesions in patients with AIDS-related Kaposi's sarcoma.
BCHE	Butyrylcholinesterase	Arotinoid Acid	Not Approved		Not Available
BCHE	Butyrylcholinesterase	BMS614	Not Approved		Not Available
BCHE	Butyrylcholinesterase	BMS-189532	Not Approved		Not Available
BCHE	Butyrylcholinesterase	Rivastigmine Tartrate	Approved		For the treatment of mild to moderate dementia associated with Parkinson's disease or of the Alzheimer's type.
BCHE	Butyrylcholinesterase	SN-38	Not Approved		Not Available
BCHE	Butyrylcholinesterase	Triamcinolone	Approved		For treatment of diabetic macular edema
BCHE	Butyrylcholinesterase	Galantamine	Approved		For treatment of alzheimer's disease
BCHE	Butyrylcholinesterase	Tretinoin	Approved		For treatment of acne
BCHE	Butyrylcholinesterase	BMS493	Not Approved		Not Available
BCHE	Butyrylcholinesterase	Eptastigmine	Not Approved		Not Available
BCHE	Butyrylcholinesterase	Meptazinol	Approved		Not Available
BCHE	Butyrylcholinesterase	Phenserine	Not Approved		For treatment of Alzheimer's disease
BCHE	Butyrylcholinesterase	Tacrine Hydrochloride	Approved		For the palliative treatment of mild to moderate dementia of the Alzheimer's type.
BCHE	Butyrylcholinesterase	Memantine Hydrochloride	Approved		For treatment of Alzheimer's disease, for treatment of glaucoma
BCHE	Butyrylcholinesterase	AGN193109	Not Approved		Not Available
BCHE	Butyrylcholinesterase	Succinylcholine	Approved		Skeletal,Muscle Relaxants
BCHE	Butyrylcholinesterase	Bupivacaine	Approved		neuralgia,analgesic,local anestethic,Local,Anesthetics
BCHE	Butyrylcholinesterase	Echothiophate Iodide	Approved		Miotics
BCHE	Butyrylcholinesterase	Volanesorsen	Approved		Volanesorsen is conditionally approved by the EMA as an adjunct to diet in adults with familial chylomicronemia, at high risk for pancreatitis, and who have had an inadequate response to diet and triglyceride lowering therapy.
BCHE	Butyrylcholinesterase	RO 40-6055	Not Approved		Not Available
DAG1	Dystroglycan 1	UAMC00039	Not Approved		Not Available
