# Supplementary material for: Potential therapeutic targets for multisite chronic pain: A proteome-wide Mendelian randomization study
Source: Medicine (Baltimore). 2026 May 8;105(19):e48579. doi: 10.1097/MD.0000000000048579 (PMC13166790; doi:10.1097/MD.0000000000048579)
Supplement: Supplementary file 13 [file medi-105-e48579-s016.xlsx]

## Sheet: Sheet1
Table S13:Phe-MR results of plasma BCHE in IVW or Wald ratio method.
Protein	Outcome	Method	nsnp	Beta	Se	p	OR	OR_lci95	OR_uci95	FDR	Category
BCHE	Open-angle glaucoma	Inverse variance weighted	4	-0.337031	0.0996869	0.000722495	0.713887	0.587184	0.86793	0.564991	sense organs
BCHE	Hemorrhage or hematoma complicating a procedure	Inverse variance weighted	4	-0.153372	0.046545	0.000983725	0.85781	0.783017	0.939748	0.384636	injuries & poisonings
BCHE	Other disorders of circulatory system	Inverse variance weighted	4	-0.0833916	0.0260132	0.00134712	0.919991	0.87426	0.968114	0.351148	circulatory system
BCHE	Primary open angle glaucoma	Inverse variance weighted	4	-0.318922	0.0997356	0.00138539	0.726932	0.597857	0.883874	0.270843	sense organs
BCHE	Circulatory disease NEC	Inverse variance weighted	4	-0.0820145	0.0260228	0.00162354	0.921259	0.875448	0.969466	0.253922	circulatory system
BCHE	Other mental disorder	Inverse variance weighted	4	-0.0577	0.0204031	0.004684	0.943933	0.90693	0.982446	0.610482	mental disorders
BCHE	Ovarian cyst	Inverse variance weighted	4	-0.132021	0.0475885	0.00553356	0.876323	0.798281	0.961994	0.618178	genitourinary
BCHE	Endometriosis	Inverse variance weighted	4	-0.143538	0.0519151	0.0056946	0.866288	0.782476	0.959076	0.556647	genitourinary
BCHE	Peritonitis and retroperitoneal infections	Inverse variance weighted	4	-0.293815	0.10806	0.00654787	0.745415	0.603137	0.921256	0.568937	digestive
BCHE	Bacterial infection NOS	Inverse variance weighted	4	-0.0764116	0.0282791	0.00689132	0.926435	0.876482	0.979234	0.538901	infectious diseases
BCHE	Other disorders of tympanic membrane	Inverse variance weighted	4	-0.233809	0.0867366	0.00702572	0.791513	0.667769	0.938188	0.499465	sense organs
BCHE	Nonspecific chest pain	Inverse variance weighted	4	-0.0518463	0.0193043	0.00723706	0.949475	0.914221	0.986088	0.471615	circulatory system
BCHE	Other disorders of bone and cartilage	Inverse variance weighted	4	-0.139044	0.0519886	0.0074839	0.87019	0.785888	0.963535	0.450185	musculoskeletal
BCHE	Pelvic peritoneal adhesions, female (postoperative) (postinfection)	Inverse variance weighted	4	-0.169608	0.0648991	0.00896422	0.843995	0.743185	0.95848	0.500716	genitourinary
BCHE	Inflammatory diseases of female pelvic organs	Inverse variance weighted	4	-0.105531	0.0411953	0.0104154	0.899847	0.830046	0.975517	0.542991	genitourinary
BCHE	Gastritis and duodenitis	Inverse variance weighted	4	-0.0507703	0.0201373	0.0116952	0.950497	0.913712	0.988762	0.571603	digestive
BCHE	Retinal vascular changes and abnomalities	Inverse variance weighted	4	0.268624	0.11067	0.0152133	1.30816	1.05307	1.62505	0.699811	sense organs
BCHE	Glaucoma	Inverse variance weighted	4	-0.117571	0.0497265	0.0180617	0.889077	0.806513	0.980094	0.784679	sense organs
BCHE	Diseases of lips	Inverse variance weighted	4	0.290432	0.123556	0.0187427	1.337	1.04945	1.70336	0.771412	digestive
BCHE	Abdominal pain	Inverse variance weighted	4	-0.0386729	0.0164643	0.018829	0.962065	0.931515	0.993618	0.736212	symptoms
BCHE	Pathologic fracture	Inverse variance weighted	4	-0.331085	0.14111	0.0189611	0.718144	0.544624	0.946949	0.706076	musculoskeletal
BCHE	Other and unspecified disc disorder	Inverse variance weighted	4	-0.112029	0.0477784	0.0190389	0.894018	0.814098	0.981784	0.676747	musculoskeletal
BCHE	Osteoporosis, osteopenia and pathological fracture	Inverse variance weighted	4	-0.0854358	0.0368774	0.0205173	0.918112	0.854093	0.98693	0.697589	musculoskeletal
BCHE	Suppurative and unspecified otitis media	Inverse variance weighted	4	-0.254557	0.11067	0.0214395	0.77526	0.624085	0.963055	0.698569	sense organs
BCHE	Stricture of artery	Inverse variance weighted	4	-0.247071	0.10806	0.0222289	0.781085	0.631999	0.965341	0.695319	circulatory system
BCHE	Shortness of breath	Inverse variance weighted	4	-0.098595	0.0432618	0.0226652	0.90611	0.832445	0.986293	0.681699	respiratory
BCHE	Other specified gastritis	Inverse variance weighted	4	-0.082338	0.0368064	0.0252824	0.920961	0.856862	0.989854	0.732254	digestive
BCHE	Diaphragmatic hernia	Inverse variance weighted	4	-0.0469429	0.0209847	0.0252864	0.954142	0.915694	0.994204	0.706213	digestive
BCHE	Other headache syndromes	Inverse variance weighted	4	-0.0896537	0.0402802	0.0260309	0.914248	0.844844	0.989353	0.701937	neurological
BCHE	Malignant neoplasm of female breast	Inverse variance weighted	4	-0.0674692	0.0304097	0.0265087	0.934757	0.88067	0.992165	0.690994	neoplasms
BCHE	Other chronic ischemic heart disease, unspecified	Inverse variance weighted	4	-0.0624189	0.0281529	0.0266136	0.939489	0.889053	0.992787	0.671349	circulatory system
BCHE	Nephritis; nephrosis; renal sclerosis	Inverse variance weighted	4	-0.183496	0.0830941	0.0272243	0.832356	0.707258	0.97958	0.665294	genitourinary
BCHE	Nausea and vomiting	Inverse variance weighted	4	-0.0668169	0.0303399	0.0276456	0.935366	0.881365	0.992676	0.655117	symptoms
BCHE	Psychogenic and somatoform disorders	Inverse variance weighted	4	0.305535	0.139061	0.0280113	1.35735	1.03352	1.78264	0.64426	mental disorders
BCHE	Facial nerve disorders [CN7]	Inverse variance weighted	4	-0.233922	0.10806	0.0304069	0.791424	0.640364	0.978118	0.679377	neurological
BCHE	Polymyalgia Rheumatica	Inverse variance weighted	4	-0.206177	0.0952608	0.0304378	0.813689	0.675104	0.980722	0.661176	musculoskeletal
BCHE	Noninfectious gastroenteritis	Inverse variance weighted	4	-0.0559237	0.0260228	0.0316319	0.945611	0.89859	0.995093	0.668544	digestive
BCHE	Stricture/obstruction of ureter	Inverse variance weighted	4	-0.252885	0.117835	0.0318663	0.776557	0.616411	0.978311	0.655776	genitourinary
BCHE	Poisoning by psychotropic agents	Inverse variance weighted	4	-0.190102	0.0887223	0.0321404	0.826875	0.694893	0.983925	0.644456	injuries & poisonings
BCHE	Cervicalgia	Inverse variance weighted	4	-0.165751	0.0774492	0.0323451	0.847258	0.72793	0.986147	0.632347	symptoms
BCHE	Disorders of conjunctiva	Inverse variance weighted	4	0.24666	0.116779	0.0346699	1.27974	1.01793	1.6089	0.661264	sense organs
BCHE	Gastric ulcer	Inverse variance weighted	4	-0.104907	0.0499188	0.0355925	0.900408	0.816484	0.992959	0.662698	digestive
BCHE	Breast cancer	Inverse variance weighted	4	-0.0634692	0.030291	0.0361428	0.938503	0.884406	0.995909	0.657294	neoplasms
BCHE	Other disorders of arteries and arterioles	Inverse variance weighted	4	-0.185608	0.0887353	0.0364651	0.830599	0.698005	0.988381	0.648084	circulatory system
BCHE	Other disorders of the kidney and ureters	Inverse variance weighted	4	-0.117703	0.0563058	0.0365794	0.88896	0.796075	0.992683	0.635669	genitourinary
BCHE	Other symptoms of respiratory system	Inverse variance weighted	4	-0.0722743	0.034608	0.0367644	0.930276	0.869266	0.995567	0.624995	respiratory
BCHE	Hypertrophy of female genital organs	Inverse variance weighted	4	-0.188397	0.0908297	0.0380632	0.828286	0.69321	0.989683	0.633307	genitourinary
BCHE	Ulcerative colitis (chronic)	Inverse variance weighted	4	0.282717	0.138412	0.0410945	1.32673	1.0115	1.74021	0.669498	digestive
BCHE	Noninflammatory disorders of cervix	Inverse variance weighted	4	-0.136076	0.0667339	0.0414423	0.872777	0.765769	0.994737	0.661385	genitourinary
BCHE	Breast cancer [female]	Inverse variance weighted	4	-0.0617457	0.030291	0.0415081	0.940122	0.885931	0.997627	0.649187	neoplasms
BCHE	Dyspareunia	Inverse variance weighted	4	-0.189782	0.0932121	0.041748	0.827139	0.689025	0.992939	0.640136	genitourinary
BCHE	Protein-calorie malnutrition	Inverse variance weighted	4	-0.198105	0.0975897	0.0423585	0.820284	0.677476	0.993194	0.637007	endocrine/metabolic
BCHE	GERD	Inverse variance weighted	4	-0.0566947	0.0281529	0.0440288	0.944882	0.894157	0.998486	0.649632	digestive
BCHE	Disorders of other cranial nerves	Inverse variance weighted	4	-0.173442	0.0866258	0.0452632	0.840766	0.709476	0.996351	0.655479	neurological
BCHE	Diseases of esophagus	Inverse variance weighted	4	-0.03638	0.0184082	0.048122	0.964274	0.930103	0.9997	0.684207	digestive
BCHE	Hyperhidrosis	Inverse variance weighted	4	0.288966	0.146688	0.0488447	1.33505	1.00146	1.77975	0.682081	dermatologic
BCHE	Functional digestive disorders	Inverse variance weighted	4	-0.0522046	0.0266604	0.0502143	0.949135	0.900812	1.00005	0.688905	digestive
BCHE	Back pain	Inverse variance weighted	4	-0.0674691	0.0347275	0.0520385	0.934757	0.873249	1.0006	0.701622	symptoms
BCHE	Aseptic necrosis of bone	Inverse variance weighted	4	-0.268132	0.138412	0.0527203	0.764807	0.583086	1.00316	0.698768	musculoskeletal
BCHE	Chronic fatigue syndrome	Inverse variance weighted	4	-0.256265	0.13231	0.0527635	0.773937	0.597146	1.00307	0.687685	symptoms
BCHE	Benign neoplasm of brain, cranial nerves, meninges	Inverse variance weighted	4	-0.218695	0.114847	0.0568793	0.803567	0.641597	1.00642	0.729174	neoplasms
BCHE	Other symptoms involving abdomen and pelvis	Inverse variance weighted	4	-0.107915	0.0568065	0.0574725	0.897704	0.803116	1.00343	0.724895	digestive
BCHE	Normal delivery	Inverse variance weighted	4	-0.14348	0.0757747	0.05829	0.866338	0.74677	1.00505	0.723536	pregnancy complications
BCHE	Osteoporosis	Inverse variance weighted	4	-0.0776867	0.0411329	0.0589352	0.925254	0.853587	1.00294	0.720115	musculoskeletal
BCHE	Other diseases of respiratory system, NEC	Inverse variance weighted	4	-0.0650008	0.0346181	0.0604282	0.937067	0.875594	1.00285	0.726998	respiratory
BCHE	Diseases of the oral soft tissues, excluding lesions specific for gingiva and tongue	Inverse variance weighted	4	0.0973835	0.0519788	0.0609961	1.10228	0.995515	1.2205	0.722711	digestive
BCHE	Rheumatism, unspecified and fibrositis	Inverse variance weighted	4	-0.190696	0.101785	0.0609963	0.826383	0.676925	1.00884	0.711926	musculoskeletal
BCHE	Perforation of tympanic membrane	Inverse variance weighted	4	-0.186474	0.0996869	0.0614005	0.82988	0.68259	1.00895	0.706106	sense organs
BCHE	Peptic ulcer (excl. esophageal)	Inverse variance weighted	4	-0.0722719	0.0389245	0.0633506	0.930278	0.861945	1.00403	0.717973	digestive
BCHE	Symptoms involving digestive system	Inverse variance weighted	4	-0.04816	0.0259636	0.0636095	0.952981	0.905699	1.00273	0.710609	digestive
BCHE	Other diseases of respiratory system, not elsewhere classified	Inverse variance weighted	4	-0.0603506	0.0325498	0.063725	0.941434	0.883249	1.00345	0.701872	respiratory
BCHE	Postmenopausal bleeding	Inverse variance weighted	4	-0.0641058	0.0346181	0.064054	0.937906	0.876378	1.00375	0.695698	genitourinary
BCHE	Irregular menstrual cycle/bleeding	Inverse variance weighted	4	-0.0517362	0.028024	0.0648722	0.949579	0.898828	1.0032	0.694932	genitourinary
BCHE	Obstructive chronic bronchitis	Inverse variance weighted	4	-0.115509	0.0627712	0.065745	0.890913	0.787777	1.00755	0.694764	respiratory
BCHE	Aphakia and other disorders of lens	Inverse variance weighted	4	-0.154904	0.0842611	0.0660066	0.856498	0.726109	1.0103	0.688229	sense organs
BCHE	Disorders of sweat glands	Inverse variance weighted	4	0.231829	0.126663	0.0672075	1.2609	0.983704	1.61622	0.69153	dermatologic
BCHE	Anaphylactic shock NOS	Inverse variance weighted	4	0.26866	0.148179	0.0698198	1.30821	0.978465	1.74908	0.709079	injuries & poisonings
BCHE	Arthropathy NOS	Inverse variance weighted	4	-0.0333869	0.0184569	0.0704639	0.967164	0.932802	1.00279	0.706445	musculoskeletal
BCHE	Pelvic inflammatory disease (PID)	Inverse variance weighted	4	-0.236157	0.130687	0.0707553	0.789656	0.611216	1.02019	0.700388	genitourinary
BCHE	Menopausal and postmenopausal disorders	Inverse variance weighted	4	-0.0580882	0.0324176	0.0731531	0.943567	0.885479	1.00547	0.715072	genitourinary
BCHE	Acute gastritis	Inverse variance weighted	4	-0.166244	0.0932121	0.0745039	0.846839	0.705435	1.01659	0.719285	digestive
BCHE	Pruritus and related conditions	Inverse variance weighted	4	0.252543	0.141653	0.0746133	1.28729	0.975216	1.69924	0.711556	dermatologic
BCHE	Alcohol-related disorders	Inverse variance weighted	4	-0.0760112	0.0427163	0.075167	0.926806	0.85237	1.00774	0.7082	mental disorders
BCHE	Overweight, obesity and other hyperalimentation	Inverse variance weighted	4	-0.0575916	0.0324176	0.0756415	0.944035	0.885919	1.00596	0.704186	endocrine/metabolic
BCHE	Phlebitis and thrombophlebitis	Inverse variance weighted	4	-0.125751	0.0709257	0.0762284	0.881834	0.767386	1.01335	0.701301	circulatory system
BCHE	Fracture of unspecified bones	Inverse variance weighted	4	-0.157154	0.0888473	0.0769261	0.854573	0.717994	1.01713	0.69949	injuries & poisonings
BCHE	Chronic bronchitis	Inverse variance weighted	4	-0.106474	0.0606326	0.079081	0.898999	0.798266	1.01244	0.71082	respiratory
BCHE	Effects of other external causes	Inverse variance weighted	4	-0.136711	0.0785663	0.0818461	0.872222	0.747739	1.01743	0.727314	symptoms
BCHE	Hypothyroidism	Inverse variance weighted	4	-0.0797683	0.0460647	0.0833342	0.92333	0.843618	1.01057	0.732217	endocrine/metabolic
BCHE	Complications of labor and delivery NEC	Inverse variance weighted	4	0.119595	0.0691511	0.0837242	1.12704	0.984185	1.29063	0.727471	pregnancy complications
BCHE	Psoriasis and related disorders	Inverse variance weighted	4	-0.115796	0.0671602	0.0846755	0.890657	0.780805	1.01596	0.727651	dermatologic
BCHE	Retention of urine	Inverse variance weighted	4	-0.0668862	0.0390646	0.086861	0.935302	0.866362	1.00973	0.738319	genitourinary
BCHE	Chondrocalcinosis	Inverse variance weighted	4	-0.230779	0.136431	0.0907342	0.793915	0.607633	1.03731	0.762948	endocrine/metabolic
BCHE	Hypothyroidism NOS	Inverse variance weighted	4	-0.0817307	0.0483256	0.0907888	0.92152	0.838242	1.01307	0.755285	endocrine/metabolic
BCHE	Esophagitis, GERD and related diseases	Inverse variance weighted	4	-0.0360643	0.0213418	0.0910591	0.964578	0.925062	1.00578	0.74956	digestive
BCHE	Excessive or frequent menstruation	Inverse variance weighted	4	-0.068784	0.0407477	0.0914024	0.933528	0.861871	1.01114	0.744549	genitourinary
BCHE	Other arthropathies	Inverse variance weighted	4	-0.030625	0.0182879	0.0940115	0.969839	0.935692	1.00523	0.757907	musculoskeletal
BCHE	Other specified cardiac dysrhythmias	Inverse variance weighted	4	0.145832	0.0876979	0.096334	1.157	0.974281	1.37399	0.768706	circulatory system
BCHE	Viral infection	Inverse variance weighted	4	-0.115911	0.0707894	0.101546	0.890555	0.775182	1.0231	0.802114	infectious diseases
BCHE	Hypoglycemia	Inverse variance weighted	4	-0.172353	0.105938	0.103754	0.841682	0.683868	1.03592	0.811353	endocrine/metabolic
BCHE	Multiple sclerosis	Inverse variance weighted	4	-0.157976	0.0971478	0.10392	0.85387	0.705827	1.03297	0.804608	neurological
BCHE	Fracture of tibia and fibula	Inverse variance weighted	4	-0.112658	0.0693485	0.104265	0.893456	0.779907	1.02354	0.799368	injuries & poisonings
BCHE	Benign neoplasm of skin	Inverse variance weighted	4	0.0596858	0.0368774	0.105556	1.0615	0.987485	1.14107	0.801409	neoplasms
BCHE	Alcoholism	Inverse variance weighted	4	-0.0618289	0.03837	0.107096	0.940044	0.871941	1.01347	0.805278	mental disorders
BCHE	Hypercholesterolemia	Inverse variance weighted	4	-0.0318796	0.0198461	0.108199	0.968623	0.931669	1.00704	0.805827	endocrine/metabolic
BCHE	Cyst of kidney, acquired	Inverse variance weighted	4	-0.165099	0.103004	0.108969	0.847809	0.692819	1.03747	0.803901	genitourinary
BCHE	E. coli	Inverse variance weighted	4	-0.0973347	0.0607605	0.109169	0.907252	0.805393	1.02199	0.797853	infectious diseases
BCHE	Strabismus (not specified as paralytic)	Inverse variance weighted	4	0.257193	0.16109	0.110359	1.29329	0.943138	1.77345	0.799083	sense organs
BCHE	Other anemias	Inverse variance weighted	4	-0.0450766	0.0282768	0.110909	0.955924	0.904386	1.0104	0.795694	hematopoietic
BCHE	Corneal opacity and other disorders of cornea	Inverse variance weighted	4	0.193919	0.122409	0.11315	1.214	0.95504	1.54317	0.804391	sense organs
BCHE	Other conditions of brain	Inverse variance weighted	4	-0.133903	0.0845753	0.113368	0.874675	0.741063	1.03238	0.79868	neurological
BCHE	Other disorders of pancreatic internal secretion	Inverse variance weighted	4	-0.164613	0.104006	0.113483	0.848222	0.691795	1.04002	0.792357	endocrine/metabolic
BCHE	Curvature of spine	Inverse variance weighted	4	-0.150869	0.0953718	0.113672	0.85996	0.71334	1.03672	0.78665	musculoskeletal
BCHE	Poisoning by analgesics, antipyretics, and antirheumatics	Inverse variance weighted	4	-0.061764	0.0390551	0.113774	0.940105	0.870827	1.01489	0.78045	injuries & poisonings
BCHE	Anxiety disorders	Inverse variance weighted	4	-0.0613938	0.0390068	0.115505	0.940453	0.871232	1.01517	0.785435	mental disorders
BCHE	Kyphoscoliosis and scoliosis	Inverse variance weighted	4	-0.185434	0.118353	0.117165	0.830743	0.658753	1.04764	0.789853	musculoskeletal
BCHE	Benign neoplasm of brain and other parts of nervous system	Inverse variance weighted	4	-0.176419	0.112663	0.11737	0.838266	0.672174	1.0454	0.784474	neoplasms
BCHE	Calculus of lower urinary tract	Inverse variance weighted	4	-0.179611	0.114847	0.117835	0.835595	0.66717	1.04654	0.780907	genitourinary
BCHE	Inguinal hernia	Inverse variance weighted	4	0.0516187	0.033081	0.118671	1.05297	0.986867	1.12351	0.779839	digestive
BCHE	Urinary calculus	Inverse variance weighted	4	-0.0608126	0.0391223	0.120084	0.941	0.871541	1.01599	0.782548	genitourinary
BCHE	Benign neoplasm of other parts of digestive system	Inverse variance weighted	4	-0.0704331	0.0453996	0.120805	0.93199	0.852641	1.01872	0.780739	neoplasms
BCHE	Appendiceal conditions	Inverse variance weighted	4	-0.0871068	0.0561806	0.121027	0.916579	0.821009	1.02327	0.775764	digestive
BCHE	Calculus of ureter	Inverse variance weighted	4	-0.100802	0.0650903	0.121466	0.904112	0.795823	1.02714	0.77225	genitourinary
BCHE	Malignant neoplasm of testis	Inverse variance weighted	4	0.0934025	0.0604626	0.122395	1.0979	0.975208	1.23604	0.771879	neoplasms
BCHE	Intervertebral disc disorders	Inverse variance weighted	4	-0.0531126	0.0346181	0.124969	0.948273	0.886066	1.01485	0.781807	musculoskeletal
BCHE	Missed abortion/Hydatidiform mole	Inverse variance weighted	4	0.142565	0.0929351	0.125024	1.15323	0.961185	1.38364	0.77594	pregnancy complications
BCHE	Anorexia	Inverse variance weighted	4	-0.169833	0.110719	0.125053	0.843806	0.679198	1.04831	0.770009	endocrine/metabolic
BCHE	Secondary malignant neoplasm	Inverse variance weighted	4	0.0500106	0.0326047	0.125067	1.05128	0.986202	1.12066	0.764082	neoplasms
BCHE	Parkinson's disease	Inverse variance weighted	4	0.191303	0.124913	0.125649	1.21083	0.94788	1.54671	0.761688	neurological
BCHE	Symptoms involving female genital tract	Inverse variance weighted	4	-0.062761	0.0410725	0.126499	0.939168	0.866526	1.0179	0.76094	genitourinary
BCHE	Glomerulonephritis	Inverse variance weighted	4	-0.193454	0.126733	0.126894	0.824108	0.642846	1.05648	0.757487	genitourinary
BCHE	Arterial embolism and thrombosis of lower extremity artery	Inverse variance weighted	4	-0.246174	0.162974	0.130911	0.781786	0.568018	1.076	0.775551	circulatory system
BCHE	Agorophobia, social phobia, and panic disorder	Inverse variance weighted	4	-0.183298	0.121562	0.131591	0.83252	0.656023	1.0565	0.773713	mental disorders
BCHE	Bacterial enteritis	Inverse variance weighted	4	-0.0914923	0.0607038	0.131761	0.912568	0.810202	1.02787	0.768935	infectious diseases
BCHE	Psoriasis	Inverse variance weighted	4	-0.104261	0.069216	0.131988	0.90099	0.786688	1.0319	0.76455	dermatologic
BCHE	Noninflammatory female genital disorders	Inverse variance weighted	4	-0.0489362	0.0326047	0.133383	0.952242	0.893292	1.01508	0.766951	genitourinary
BCHE	Diabetes mellitus	Inverse variance weighted	4	-0.0358514	0.0238932	0.133489	0.964784	0.920644	1.01104	0.76196	endocrine/metabolic
BCHE	Obesity	Inverse variance weighted	4	-0.0485171	0.0324797	0.135237	0.952641	0.893886	1.01526	0.766341	endocrine/metabolic
BCHE	Secondary malignancy of respiratory organs	Inverse variance weighted	4	0.116209	0.0779033	0.135774	1.12323	0.964176	1.30852	0.763853	neoplasms
BCHE	Pneumonitis due to inhalation of food or vomitus	Inverse variance weighted	4	-0.197317	0.132359	0.136021	0.82093	0.633344	1.06408	0.759774	respiratory
BCHE	Disorders of menstruation and other abnormal bleeding from female genital tract	Inverse variance weighted	4	-0.0427812	0.028732	0.136494	0.958121	0.905656	1.01363	0.757012	genitourinary
BCHE	Irritable Bowel Syndrome	Inverse variance weighted	4	-0.0773285	0.0519378	0.136522	0.925586	0.836	1.02477	0.751835	digestive
BCHE	Osteoporosis NOS	Inverse variance weighted	4	-0.0645076	0.0433917	0.137112	0.937529	0.861091	1.02075	0.749799	musculoskeletal
BCHE	Cervicitis and endocervicitis	Inverse variance weighted	4	-0.130438	0.0887855	0.141797	0.877711	0.737523	1.04455	0.770034	genitourinary
BCHE	Derangement of joint, non-traumatic	Inverse variance weighted	4	-0.0887813	0.0605719	0.142726	0.915046	0.812611	1.03039	0.769734	musculoskeletal
BCHE	Seborrheic keratosis	Inverse variance weighted	4	-0.115924	0.0791044	0.142797	0.890543	0.76264	1.0399	0.764842	dermatologic
BCHE	Gram negative septicemia	Inverse variance weighted	4	0.187045	0.128068	0.144147	1.20568	0.938036	1.54969	0.766825	infectious diseases
BCHE	Inflammation of eyelids	Inverse variance weighted	4	-0.104868	0.0725567	0.148365	0.900443	0.781079	1.03805	0.783929	sense organs
BCHE	Thrombocytopenia	Inverse variance weighted	4	-0.11587	0.0802603	0.148828	0.890591	0.760955	1.04231	0.781098	hematopoietic
BCHE	Cardiac arrest and ventricular fibrillation	Inverse variance weighted	4	-0.137544	0.095323	0.149043	0.871496	0.722978	1.05052	0.77701	circulatory system
BCHE	Otitis media	Inverse variance weighted	4	-0.108593	0.075784	0.151878	0.897095	0.773268	1.04075	0.786546	sense organs
BCHE	Chronic pulmonary heart disease	Inverse variance weighted	4	0.188617	0.13231	0.153994	1.20758	0.931731	1.56509	0.792259	circulatory system
BCHE	Dysmenorrhea	Inverse variance weighted	4	-0.108055	0.0758928	0.154507	0.897578	0.773519	1.04153	0.789704	genitourinary
BCHE	Psoriatic arthropathy	Inverse variance weighted	4	-0.171625	0.121414	0.157494	0.842295	0.663918	1.0686	0.799741	dermatologic
BCHE	Diseases of spleen	Inverse variance weighted	4	-0.231017	0.164252	0.159584	0.793726	0.57525	1.09518	0.805125	hematopoietic
BCHE	Otitis media and Eustachian tube disorders	Inverse variance weighted	4	-0.0945757	0.0672782	0.159801	0.909759	0.797366	1.03799	0.801055	sense organs
BCHE	Diffuse diseases of connective tissue	Inverse variance weighted	4	0.0761319	0.0542463	0.160483	1.0791	0.97026	1.20016	0.799349	dermatologic
BCHE	Hemangioma and lymphangioma, any site	Inverse variance weighted	4	0.135135	0.0965284	0.161527	1.14469	0.947375	1.38311	0.799457	neoplasms
BCHE	Type 2 diabetes	Inverse variance weighted	4	-0.0362314	0.0258879	0.161648	0.964417	0.916703	1.01461	0.795024	endocrine/metabolic
BCHE	Umbilical cord complications during labor and delivery	Inverse variance weighted	4	0.276906	0.198541	0.163106	1.31904	0.893834	1.94653	0.797181	pregnancy complications
BCHE	Pleurisy; pleural effusion	Inverse variance weighted	4	0.0542162	0.0391314	0.165902	1.05571	0.97777	1.13987	0.80581	respiratory
BCHE	Pain and other symptoms associated with female genital organs	Inverse variance weighted	4	-0.0808676	0.0585736	0.167398	0.922316	0.822282	1.03452	0.808055	genitourinary
BCHE	Hyperlipidemia	Inverse variance weighted	4	-0.025981	0.0188554	0.168232	0.974354	0.939002	1.01104	0.807101	endocrine/metabolic
BCHE	Atopic/contact dermatitis due to other or unspecified	Inverse variance weighted	4	-0.0940795	0.0694273	0.175392	0.91021	0.794409	1.04289	0.836322	dermatologic
BCHE	Anxiety disorder	Inverse variance weighted	4	-0.0556336	0.0411329	0.176205	0.945886	0.872621	1.0253	0.835105	mental disorders
BCHE	Bladder neck obstruction	Inverse variance weighted	4	0.140133	0.104327	0.179206	1.15043	0.937678	1.41145	0.844213	genitourinary
BCHE	Pain in joint	Inverse variance weighted	4	-0.0589983	0.0439923	0.179887	0.942708	0.864829	1.0276	0.842343	musculoskeletal
BCHE	Heart valve disorders	Inverse variance weighted	4	-0.0663833	0.0498494	0.182966	0.935772	0.848667	1.03182	0.851664	circulatory system
BCHE	Malignant neoplasm of other and ill-defined sites within the digestive organs and peritoneum	Inverse variance weighted	4	0.0575423	0.0433343	0.184221	1.05923	0.972979	1.15313	0.852429	neoplasms
BCHE	Other nonmalignant breast conditions	Inverse variance weighted	4	-0.0973574	0.073543	0.185564	0.907232	0.785447	1.0479	0.853596	genitourinary
BCHE	Disorders of lipoid metabolism	Inverse variance weighted	4	-0.0249532	0.0188554	0.185705	0.975356	0.939968	1.01208	0.849246	endocrine/metabolic
BCHE	Gastrointestinal hemorrhage	Inverse variance weighted	4	-0.028768	0.0217528	0.186002	0.971642	0.931086	1.01396	0.845659	digestive
BCHE	Noninflammatory disorders of ovary, fallopian tube, and broad ligament	Inverse variance weighted	4	-0.156664	0.118803	0.187275	0.854992	0.677384	1.07917	0.846526	genitourinary
BCHE	Opiates and related narcotics causing adverse effects in therapeutic use	Inverse variance weighted	4	-0.125611	0.0952608	0.187302	0.881958	0.731746	1.06301	0.841783	injuries & poisonings
BCHE	Hearing loss	Inverse variance weighted	4	-0.0656888	0.0498494	0.187589	0.936422	0.849257	1.03253	0.838255	sense organs
BCHE	Other specified benign mammary dysplasias	Inverse variance weighted	4	-0.205655	0.15611	0.187715	0.814114	0.599517	1.10553	0.834053	genitourinary
BCHE	Intestinal infection due to C. difficile	Inverse variance weighted	4	-0.165243	0.125592	0.18827	0.847688	0.662719	1.08428	0.831792	infectious diseases
BCHE	Other non-epithelial cancer of skin	Inverse variance weighted	4	0.0462964	0.0352363	0.188886	1.04738	0.97749	1.12228	0.829825	neoplasms
BCHE	Other abnormal blood chemistry	Inverse variance weighted	4	-0.0592251	0.0450854	0.188974	0.942495	0.862783	1.02957	0.825573	symptoms
BCHE	Cardiac arrest	Inverse variance weighted	4	-0.139064	0.105938	0.189285	0.870172	0.707016	1.07098	0.822338	circulatory system
BCHE	Cardiac conduction disorders	Inverse variance weighted	4	-0.0663978	0.050703	0.19035	0.935759	0.847236	1.03353	0.822398	circulatory system
BCHE	Aortic valve disease	Inverse variance weighted	4	-0.188177	0.143815	0.190716	0.828468	0.624968	1.09823	0.819451	circulatory system
BCHE	Diseases of sebaceous glands	Inverse variance weighted	4	-0.081962	0.0631468	0.194301	0.921307	0.814053	1.04269	0.830293	dermatologic
BCHE	Disorders of external ear	Inverse variance weighted	4	-0.10958	0.0845138	0.19477	0.89621	0.7594	1.05767	0.827774	sense organs
BCHE	Arterial embolism and thrombosis	Inverse variance weighted	4	-0.137042	0.105938	0.195803	0.871934	0.708447	1.07315	0.827663	circulatory system
BCHE	Prurigo and Lichen	Inverse variance weighted	4	0.148542	0.114847	0.195875	1.16014	0.9263	1.45302	0.823519	dermatologic
BCHE	Early onset of delivery	Inverse variance weighted	4	0.170879	0.13231	0.196529	1.18635	0.91535	1.53758	0.82185	pregnancy complications
BCHE	Abnormal findings on exam of gastrointestinal tract/ abdominal area	Inverse variance weighted	4	-0.100502	0.0781002	0.198152	0.904383	0.776019	1.05398	0.824227	digestive
BCHE	Irregular menstrual bleeding	Inverse variance weighted	4	0.0669853	0.0521059	0.198597	1.06928	0.965468	1.18425	0.821708	genitourinary
BCHE	Regional enteritis	Inverse variance weighted	4	-0.142321	0.111281	0.20092	0.867343	0.697375	1.07874	0.826945	digestive
BCHE	Multiple myeloma	Inverse variance weighted	4	0.174374	0.136431	0.20121	1.1905	0.911165	1.55547	0.823804	neoplasms
BCHE	Diseases of nail, NOS	Inverse variance weighted	4	-0.112378	0.0888473	0.205927	0.893706	0.750873	1.06371	0.838724	dermatologic
BCHE	Degenerative skin conditions and other dermatoses	Inverse variance weighted	4	-0.0547432	0.0433343	0.20649	0.946728	0.869638	1.03065	0.836658	dermatologic
BCHE	Ectropion or entropion	Inverse variance weighted	4	-0.146799	0.116884	0.209138	0.863467	0.686677	1.08577	0.843019	sense organs
BCHE	Purpura and other hemorrhagic conditions	Inverse variance weighted	4	-0.0950959	0.075784	0.209541	0.909286	0.783776	1.05489	0.840315	hematopoietic
BCHE	Allergy/adverse effect of penicillin	Inverse variance weighted	4	-0.0359587	0.0286981	0.210206	0.96468	0.911916	1.0205	0.838679	injuries & poisonings
BCHE	Sicca syndrome	Inverse variance weighted	4	0.265133	0.211798	0.210636	1.3036	0.860715	1.97439	0.836127	dermatologic
BCHE	Hematuria	Inverse variance weighted	4	-0.0325269	0.0260132	0.211153	0.967996	0.919879	1.01863	0.83395	genitourinary
BCHE	Atrioventricular [AV] block	Inverse variance weighted	4	-0.0864052	0.0693581	0.212844	0.917223	0.800637	1.05078	0.836403	circulatory system
BCHE	Cancer of brain and nervous system	Inverse variance weighted	4	-0.174856	0.140559	0.2135	0.839578	0.637404	1.10588	0.834785	neoplasms
BCHE	Sebaceous cyst	Inverse variance weighted	4	-0.0789244	0.0635971	0.214604	0.92411	0.815809	1.04679	0.834925	dermatologic
BCHE	Disorders of parathyroid gland	Inverse variance weighted	3	0.136207	0.109895	0.215186	1.14592	0.923867	1.42134	0.833047	endocrine/metabolic
BCHE	Viral Enteritis	Inverse variance weighted	4	0.136942	0.11067	0.21594	1.14676	0.923144	1.42455	0.831847	infectious diseases
BCHE	Constipation	Inverse variance weighted	4	-0.0570551	0.0463485	0.218322	0.944542	0.862519	1.03437	0.836899	digestive
BCHE	Acute appendicitis	Inverse variance weighted	4	-0.0771625	0.0628915	0.219854	0.925739	0.818379	1.04718	0.838664	digestive
BCHE	Skin cancer	Inverse variance weighted	4	0.0345399	0.0281624	0.220029	1.03514	0.979553	1.09389	0.835254	neoplasms
BCHE	Hammer toe (acquired)	Inverse variance weighted	4	0.0947148	0.0775432	0.221917	1.09935	0.944339	1.27979	0.838355	musculoskeletal
BCHE	stress incontinence, female	Inverse variance weighted	4	-0.0604039	0.0495842	0.223145	0.941384	0.854201	1.03747	0.838939	genitourinary
BCHE	Unspecified monoarthritis	Inverse variance weighted	4	-0.0317323	0.0260905	0.223892	0.968766	0.920471	1.01959	0.837722	musculoskeletal
BCHE	Amblyopia	Inverse variance weighted	4	0.167085	0.138412	0.227371	1.18186	0.901043	1.55018	0.846685	sense organs
BCHE	Torus fracture	Inverse variance weighted	4	-0.0942186	0.0781002	0.22767	0.910084	0.78091	1.06062	0.843783	injuries & poisonings
BCHE	Type 1 diabetes	Inverse variance weighted	4	-0.0982283	0.0814572	0.227861	0.906442	0.772684	1.06335	0.840505	endocrine/metabolic
BCHE	Acute periodontitis	Inverse variance weighted	4	0.149053	0.123605	0.227864	1.16073	0.910999	1.47893	0.836571	digestive
BCHE	Myeloproliferative disease	Inverse variance weighted	4	0.122537	0.101848	0.228923	1.13036	0.925812	1.3801	0.836531	neoplasms
BCHE	Ulceration of the lower GI tract	Inverse variance weighted	4	0.119801	0.0996242	0.22916	1.12727	0.927314	1.37035	0.833504	digestive
BCHE	Manlignant and unknown neoplasms of brain and nervous system	Inverse variance weighted	4	-0.169755	0.141245	0.229424	0.843872	0.639803	1.11303	0.8306	neoplasms
BCHE	Otitis externa	Inverse variance weighted	4	-0.169525	0.141061	0.229447	0.844066	0.640181	1.11288	0.826856	sense organs
BCHE	Ingrowing nail	Inverse variance weighted	4	-0.124844	0.103958	0.229786	0.882635	0.71993	1.08211	0.824278	dermatologic
BCHE	Genital prolapse	Inverse variance weighted	4	-0.0362383	0.0303494	0.232465	0.96441	0.908716	1.02352	0.83008	genitourinary
BCHE	Ill-defined descriptions and complications of heart disease	Inverse variance weighted	4	-0.134568	0.112761	0.232717	0.874093	0.700767	1.09029	0.827202	circulatory system
BCHE	Pain	Inverse variance weighted	4	-0.136993	0.114847	0.232933	0.871976	0.696218	1.0921	0.824224	symptoms
BCHE	Lymphadenitis	Inverse variance weighted	4	0.0748617	0.0627712	0.233021	1.07774	0.952972	1.21883	0.820822	hematopoietic
BCHE	Disorder of skin and subcutaneous tissue NOS	Inverse variance weighted	4	-0.0498025	0.041947	0.235121	0.951417	0.876325	1.03294	0.824506	dermatologic
BCHE	Fracture of patella	Inverse variance weighted	4	0.135575	0.114847	0.237807	1.14519	0.914366	1.4343	0.8302	injuries & poisonings
BCHE	Paralytic ileus	Inverse variance weighted	4	-0.215984	0.183049	0.238031	0.805749	0.56284	1.15349	0.827292	digestive
BCHE	Sarcoidosis	Inverse variance weighted	4	-0.159403	0.13648	0.242823	0.852653	0.652527	1.11416	0.840211	dermatologic
BCHE	Appendicitis	Inverse variance weighted	4	-0.0655057	0.0564239	0.245659	0.936594	0.838537	1.04612	0.84628	digestive
BCHE	Adverse drug events and drug allergies	Inverse variance weighted	4	-0.139996	0.121464	0.249088	0.869362	0.685186	1.10304	0.854328	injuries & poisonings
BCHE	Other disorders of synovium, tendon, and bursa	Inverse variance weighted	4	-0.0421347	0.0368774	0.253221	0.958741	0.891888	1.0306	0.864711	musculoskeletal
BCHE	Precordial pain	Inverse variance weighted	4	-0.0616819	0.0541762	0.254895	0.940182	0.845466	1.04551	0.866642	circulatory system
BCHE	Disorders of lacrimal system	Inverse variance weighted	4	0.0863675	0.0763257	0.257817	1.09021	0.938727	1.26613	0.872784	sense organs
BCHE	Alcoholic liver damage	Inverse variance weighted	4	-0.12684	0.112713	0.260447	0.880875	0.70627	1.09864	0.877885	mental disorders
BCHE	Synovitis and tenosynovitis	Inverse variance weighted	4	-0.0875852	0.0779784	0.261354	0.916141	0.786295	1.06743	0.877161	musculoskeletal
BCHE	Other disorders of stomach and duodenum	Inverse variance weighted	4	-0.0815892	0.0731586	0.264749	0.92165	0.798532	1.06375	0.884758	digestive
BCHE	Cardiac pacemaker/device in situ	Inverse variance weighted	4	-0.0720626	0.0649594	0.26728	0.930473	0.819236	1.05681	0.889416	circulatory system
BCHE	Strabismus and other disorders of binocular eye movements	Inverse variance weighted	4	0.159242	0.144806	0.271468	1.17262	0.882869	1.55747	0.899525	sense organs
BCHE	Rash and other nonspecific skin eruption	Inverse variance weighted	4	-0.0761937	0.0693485	0.271896	0.926637	0.80887	1.06155	0.897141	dermatologic
BCHE	Duodenal ulcer	Inverse variance weighted	4	-0.0643278	0.0585643	0.272024	0.937698	0.836011	1.05175	0.893793	digestive
BCHE	Nonspecific findings on examination of blood	Inverse variance weighted	4	-0.0488907	0.0445864	0.272843	0.952285	0.872598	1.03925	0.892734	symptoms
BCHE	Prolapse of vaginal vault after hysterectomy	Inverse variance weighted	4	-0.154595	0.14111	0.27327	0.856762	0.649748	1.12973	0.890404	genitourinary
BCHE	Hypovolemia	Inverse variance weighted	4	-0.0897051	0.0820598	0.27432	0.914201	0.778379	1.07372	0.890118	endocrine/metabolic
BCHE	Ascites (non malignant)	Inverse variance weighted	4	-0.0896643	0.0821968	0.275339	0.914238	0.778201	1.07406	0.889733	digestive
BCHE	Complication of internal orthopedic device	Inverse variance weighted	4	0.0649276	0.0596028	0.276005	1.06708	0.94943	1.19931	0.888214	injuries & poisonings
BCHE	Crystal arthropathies	Inverse variance weighted	4	-0.141108	0.129642	0.2764	0.868396	0.673542	1.11962	0.885838	endocrine/metabolic
BCHE	Enthesopathy	Inverse variance weighted	4	-0.0353938	0.0325498	0.276872	0.965225	0.905569	1.02881	0.883732	musculoskeletal
BCHE	Migraine	Inverse variance weighted	4	-0.0659095	0.0606326	0.277024	0.936216	0.831313	1.05436	0.88062	neurological
BCHE	Secondary malignancy of lymph nodes	Inverse variance weighted	4	0.0471828	0.0434505	0.277524	1.04831	0.962732	1.1415	0.87864	neoplasms
BCHE	Diverticulosis and diverticulitis	Inverse variance weighted	4	-0.0229998	0.0211873	0.27768	0.977263	0.937511	1.0187	0.875589	digestive
BCHE	Other disorders of peritoneum	Inverse variance weighted	4	-0.0743351	0.0685728	0.278351	0.928361	0.811608	1.06191	0.874178	digestive
BCHE	Cellulitis and abscess of face/neck	Inverse variance weighted	4	-0.152291	0.141061	0.280315	0.858738	0.651309	1.13223	0.876827	dermatologic
BCHE	Cerebrovascular disease	Inverse variance weighted	4	-0.0374701	0.0347373	0.280735	0.963223	0.899825	1.03109	0.874641	circulatory system
BCHE	Hematemesis	Inverse variance weighted	4	-0.0975862	0.0905145	0.280977	0.907024	0.759576	1.08309	0.871919	digestive
BCHE	Hyposmolality and/or hyponatremia	Inverse variance weighted	4	-0.0814234	0.075784	0.282637	0.921803	0.794565	1.06942	0.873606	endocrine/metabolic
BCHE	Memory loss	Inverse variance weighted	4	-0.13051	0.121562	0.282998	0.877648	0.691584	1.11377	0.871277	mental disorders
BCHE	Diseases of hair and hair follicles	Inverse variance weighted	4	-0.0813877	0.0760775	0.28471	0.921836	0.794137	1.07007	0.873109	dermatologic
BCHE	Fracture of lower limb	Inverse variance weighted	4	-0.0613481	0.0575637	0.28654	0.940496	0.840152	1.05282	0.875289	injuries & poisonings
BCHE	Diverticulosis	Inverse variance weighted	4	-0.0224419	0.0211873	0.289503	0.977808	0.938034	1.01927	0.880899	digestive
BCHE	Premature beats	Inverse variance weighted	4	-0.146471	0.138412	0.289954	0.863751	0.658521	1.13294	0.878853	circulatory system
BCHE	Acute upper respiratory infections of multiple or unspecified sites	Inverse variance weighted	4	-0.0929585	0.0882499	0.292178	0.911231	0.766494	1.0833	0.882174	respiratory
BCHE	Acute pharyngitis	Inverse variance weighted	4	-0.137893	0.131589	0.294682	0.871192	0.673136	1.12752	0.886312	respiratory
BCHE	Varicose veins of lower extremity, symptomtic	Inverse variance weighted	4	0.13356	0.127571	0.295127	1.14289	0.890048	1.46756	0.884249	circulatory system
BCHE	Viral warts & HPV	Inverse variance weighted	4	0.106446	0.101735	0.29542	1.11232	0.911234	1.35778	0.88175	infectious diseases
BCHE	Infection of the eye	Inverse variance weighted	4	0.139986	0.13435	0.297434	1.15026	0.883963	1.49677	0.884385	sense organs
BCHE	Nasal polyps	Inverse variance weighted	4	-0.0843185	0.0809606	0.297655	0.919138	0.784271	1.0772	0.881689	respiratory
BCHE	Dementias	Inverse variance weighted	4	0.107319	0.103958	0.301916	1.11329	0.908066	1.36489	0.890936	mental disorders
BCHE	Heart failure NOS	Inverse variance weighted	4	-0.0513561	0.0498494	0.302904	0.94994	0.861517	1.04744	0.890493	circulatory system
BCHE	Crushing or internal injury to organs	Inverse variance weighted	4	-0.104443	0.101735	0.304602	0.900826	0.737976	1.09961	0.89213	injuries & poisonings
BCHE	Internal derangement of knee	Inverse variance weighted	4	-0.0267467	0.0260816	0.305126	0.973608	0.925088	1.02467	0.89033	injuries & poisonings
BCHE	Endometrial hyperplasia	Inverse variance weighted	4	-0.0974461	0.0952608	0.306336	0.907151	0.752648	1.09337	0.890538	genitourinary
BCHE	Coronary atherosclerosis	Inverse variance weighted	4	-0.024487	0.0239482	0.306545	0.97581	0.931066	1.02271	0.887845	circulatory system
BCHE	Ankylosing spondylitis	Inverse variance weighted	4	0.136525	0.133657	0.307036	1.14628	0.882107	1.48958	0.885986	musculoskeletal
BCHE	Ischemic Heart Disease	Inverse variance weighted	4	-0.0206381	0.0203402	0.310275	0.979573	0.941289	1.01941	0.892041	circulatory system
BCHE	Cerebral ischemia	Inverse variance weighted	4	-0.0659853	0.0650828	0.310646	0.936145	0.824031	1.06351	0.889835	circulatory system
BCHE	Hyperparathyroidism	Inverse variance weighted	4	0.114168	0.114847	0.320177	1.12094	0.895001	1.40392	0.91379	endocrine/metabolic
BCHE	Polyp of corpus uteri	Inverse variance weighted	4	-0.067142	0.0675545	0.320274	0.935062	0.8191	1.06744	0.910744	genitourinary
BCHE	Phlebitis and thrombophlebitis of lower extremities	Inverse variance weighted	2	-0.139344	0.140204	0.320289	0.869929	0.660906	1.14506	0.907487	circulatory system
BCHE	Obstruction of bile duct	Inverse variance weighted	4	0.114038	0.114847	0.320728	1.1208	0.894884	1.40374	0.905449	digestive
BCHE	Anal and rectal polyp	Inverse variance weighted	4	-0.0463587	0.0467141	0.321006	0.954699	0.87117	1.04624	0.902974	digestive
BCHE	Septal Deviations/Turbinate Hypertrophy	Inverse variance weighted	4	-0.0472323	0.0476805	0.321881	0.953866	0.868762	1.04731	0.902191	respiratory
BCHE	Epistaxis or throat hemorrhage	Inverse variance weighted	4	-0.0643852	0.065031	0.32214	0.937644	0.825434	1.06511	0.899692	respiratory
BCHE	Abnormal movement	Inverse variance weighted	4	-0.0601308	0.0607605	0.322353	0.941641	0.835921	1.06073	0.897081	neurological
BCHE	Open wounds of extremities	Inverse variance weighted	4	-0.049291	0.0498494	0.322762	0.951904	0.863298	1.0496	0.895034	injuries & poisonings
BCHE	Other acquired musculoskeletal deformity	Inverse variance weighted	4	-0.0733292	0.0745881	0.325547	0.929295	0.802903	1.07558	0.899569	musculoskeletal
BCHE	Intracranial hemorrhage (injury)	Inverse variance weighted	4	-0.140121	0.143055	0.327335	0.869253	0.656713	1.15058	0.901324	injuries & poisonings
BCHE	Abdominal hernia	Inverse variance weighted	4	-0.0154068	0.0158108	0.329833	0.984711	0.954664	1.0157	0.905016	digestive
BCHE	Peripheral vascular disease, unspecified	Inverse variance weighted	4	-0.0631511	0.0648991	0.330521	0.938802	0.826667	1.06615	0.903731	circulatory system
BCHE	Hemorrhage of rectum and anus	Inverse variance weighted	4	-0.0291994	0.0302268	0.334039	0.971223	0.915355	1.0305	0.910168	digestive
BCHE	Malignant neoplasm of rectum, rectosigmoid junction, and anus	Inverse variance weighted	4	0.0689729	0.071415	0.334142	1.07141	0.931461	1.23238	0.907288	neoplasms
BCHE	Other symptoms/disorders or the urinary system	Inverse variance weighted	4	-0.0209256	0.0217984	0.337074	0.979292	0.938333	1.02204	0.912082	genitourinary
BCHE	Cancer, suspected or other	Inverse variance weighted	4	-0.0247797	0.0258879	0.33847	0.975525	0.927261	1.0263	0.912703	neoplasms
BCHE	Secondary malignancy of bone	Inverse variance weighted	4	0.0814848	0.0852347	0.33907	1.0849	0.917984	1.28216	0.911176	neoplasms
BCHE	Epiphora	Inverse variance weighted	4	0.10122	0.106083	0.340003	1.10652	0.898793	1.36226	0.910555	sense organs
BCHE	Candidiasis	Inverse variance weighted	4	-0.0661661	0.0693581	0.340095	0.935975	0.817007	1.07227	0.907693	infectious diseases
BCHE	Peritoneal adhesions (postoperative) (postinfection)	Inverse variance weighted	4	-0.0556748	0.05837	0.340172	0.945847	0.843597	1.06049	0.904811	digestive
BCHE	Pain in limb	Inverse variance weighted	4	-0.0488919	0.0513032	0.34059	0.952284	0.861185	1.05302	0.902852	symptoms
BCHE	Chronic glomerulonephritis, NOS	Inverse variance weighted	4	-0.165416	0.173637	0.340766	0.847541	0.603057	1.19114	0.900266	genitourinary
BCHE	Hemiplegia	Inverse variance weighted	4	-0.0820114	0.0860967	0.340818	0.921261	0.778208	1.09061	0.897374	neurological
BCHE	Pneumonia	Inverse variance weighted	4	-0.0391746	0.0411501	0.3411	0.961583	0.887072	1.04235	0.895102	respiratory
BCHE	Nerve root and plexus disorders	Inverse variance weighted	4	-0.0902682	0.095323	0.343653	0.913686	0.757978	1.10138	0.898785	neurological
BCHE	Sciatica	Inverse variance weighted	4	-0.0616013	0.065147	0.344367	0.940258	0.827547	1.06832	0.897649	symptoms
BCHE	Other ill-defined and unknown causes of morbidity and mortality	Inverse variance weighted	4	-0.0431974	0.0458195	0.345798	0.957722	0.875462	1.04771	0.898384	symptoms
BCHE	Acquired absence of breast	Inverse variance weighted	4	-0.0611093	0.0650876	0.347794	0.94072	0.828051	1.06872	0.900578	neoplasms
BCHE	Myocardial infarction	Inverse variance weighted	4	-0.0285584	0.0304186	0.347809	0.971845	0.915597	1.03155	0.897645	circulatory system
BCHE	Secondary hypothyroidism	Inverse variance weighted	4	-0.0909388	0.0973051	0.350008	0.913074	0.754533	1.10493	0.900349	endocrine/metabolic
BCHE	Miscarriage; stillbirth	Inverse variance weighted	4	0.0490203	0.0525129	0.350567	1.05024	0.947522	1.1641	0.898831	pregnancy complications
BCHE	Disorders of fluid, electrolyte, and acid-base balance	Inverse variance weighted	4	-0.0484681	0.0519329	0.350674	0.952688	0.860487	1.05477	0.896167	endocrine/metabolic
BCHE	Bronchitis	Inverse variance weighted	4	-0.144176	0.15473	0.351442	0.865735	0.639259	1.17245	0.895205	respiratory
BCHE	Rheumatic disease of the heart valves	Inverse variance weighted	4	-0.0424152	0.045591	0.352194	0.958472	0.876539	1.04806	0.894206	circulatory system
BCHE	Calculus of kidney	Inverse variance weighted	4	-0.0523357	0.0564333	0.353724	0.94901	0.849638	1.06001	0.895186	genitourinary
BCHE	Scar conditions and fibrosis of skin	Inverse variance weighted	4	-0.0656075	0.0713884	0.358084	0.936498	0.814217	1.07714	0.903296	dermatologic
BCHE	Fracture of pelvis	Inverse variance weighted	4	-0.152882	0.166568	0.358706	0.858231	0.619182	1.18957	0.901955	injuries & poisonings
BCHE	Cardiac pacemaker in situ	Inverse variance weighted	4	-0.0616147	0.0672185	0.359335	0.940245	0.824183	1.07265	0.900641	circulatory system
BCHE	Blood in stool	Inverse variance weighted	4	-0.057492	0.0628328	0.360192	0.944129	0.834732	1.06786	0.899905	digestive
BCHE	Degeneration of macula and posterior pole of retina	Inverse variance weighted	4	-0.0632607	0.0692361	0.360877	0.938699	0.81958	1.07513	0.898745	sense organs
BCHE	Transient cerebral ischemia	Inverse variance weighted	4	-0.0711142	0.0786306	0.365779	0.931356	0.798333	1.08654	0.90806	circulatory system
BCHE	Rupture of synovium	Inverse variance weighted	4	-0.119241	0.13231	0.367471	0.887594	0.684841	1.15037	0.909375	musculoskeletal
BCHE	Poisoning by antibiotics	Inverse variance weighted	4	-0.0290152	0.0322604	0.368437	0.971402	0.911881	1.03481	0.908888	injuries & poisonings
BCHE	Urinary incontinence	Inverse variance weighted	4	-0.0411328	0.0457539	0.368652	0.959702	0.877384	1.04974	0.906559	genitourinary
BCHE	Intestinal obstruction without mention of hernia	Inverse variance weighted	4	-0.0465353	0.0518535	0.369486	0.954531	0.862286	1.05664	0.905761	digestive
BCHE	Traumatic arthropathy	Inverse variance weighted	4	-0.125277	0.140104	0.371229	0.882252	0.6704	1.16105	0.907191	injuries & poisonings
BCHE	Leukemia	Inverse variance weighted	4	0.0697669	0.0781002	0.371696	1.07226	0.920066	1.24962	0.905503	neoplasms
BCHE	Benign neoplasm of unspecified sites	Inverse variance weighted	4	-0.0743127	0.0834751	0.373338	0.928381	0.788263	1.09341	0.906678	neoplasms
BCHE	Urinary tract infection	Inverse variance weighted	4	-0.046228	0.0519923	0.373932	0.954824	0.862317	1.05726	0.905308	genitourinary
BCHE	Inflammation of the eye	Inverse variance weighted	4	-0.0584513	0.0657444	0.373966	0.943224	0.829186	1.07295	0.902597	sense organs
BCHE	Stricture and stenosis of esophagus	Inverse variance weighted	4	0.0658266	0.0741801	0.37487	1.06804	0.923517	1.23518	0.901994	digestive
BCHE	Cerebral artery occlusion, with cerebral infarction	Inverse variance weighted	4	-0.0726542	0.0823706	0.377755	0.929922	0.791282	1.09285	0.906149	circulatory system
BCHE	Other and unspecified disorders of back	Inverse variance weighted	4	-0.062884	0.071415	0.378565	0.939052	0.816395	1.08014	0.905314	musculoskeletal
BCHE	Raynaud's syndrome	Inverse variance weighted	4	0.135742	0.155057	0.381336	1.14539	0.845211	1.55217	0.909162	circulatory system
BCHE	Cholelithiasis with other cholecystitis	Inverse variance weighted	4	0.044726	0.051894	0.388757	1.04574	0.944607	1.1577	0.924038	digestive
BCHE	Nonrheumatic mitral valve disorders	Inverse variance weighted	4	-0.0521469	0.0606326	0.389763	0.949189	0.842833	1.06897	0.923621	circulatory system
BCHE	Macular degeneration (senile) of retina NOS	Inverse variance weighted	4	-0.0593232	0.0692361	0.391542	0.942402	0.822813	1.07937	0.925032	sense organs
BCHE	Cancer of bladder	Inverse variance weighted	4	0.0551669	0.0650997	0.39676	1.05672	0.930132	1.20053	0.934537	neoplasms
BCHE	Hemoptysis	Inverse variance weighted	4	-0.0627216	0.0740954	0.397275	0.939205	0.812249	1.086	0.93294	respiratory
BCHE	Other disorders of metabolism	Inverse variance weighted	4	-0.0715538	0.0846234	0.397801	0.930946	0.788663	1.0989	0.931378	endocrine/metabolic
BCHE	Neurological disorders	Inverse variance weighted	4	0.0402507	0.0476615	0.398384	1.04107	0.948223	1.14301	0.929959	mental disorders
BCHE	Ulcer of esophagus	Inverse variance weighted	4	-0.0383722	0.0454722	0.398748	0.962355	0.880295	1.05206	0.928038	digestive
BCHE	Allergic rhinitis	Inverse variance weighted	4	0.0822226	0.0975897	0.399489	1.0857	0.896683	1.31456	0.927004	respiratory
BCHE	Carcinoma in situ of skin	Inverse variance weighted	4	-0.104126	0.123605	0.39956	0.901112	0.707236	1.14814	0.924425	neoplasms
BCHE	Problems associated with amniotic cavity and membranes	Inverse variance weighted	4	-0.0746149	0.0887855	0.400687	0.928101	0.779865	1.10451	0.924298	pregnancy complications
BCHE	Disorders of iron metabolism	Inverse variance weighted	4	-0.103834	0.123605	0.40088	0.901375	0.707442	1.14847	0.922024	hematopoietic
BCHE	Disorders of muscle, ligament, and fascia	Inverse variance weighted	4	-0.041763	0.0497265	0.40099	0.959097	0.870031	1.05728	0.919572	musculoskeletal
BCHE	Disorders of refraction and accommodation; blindness and low vision	Inverse variance weighted	4	0.0808733	0.0975082	0.406878	1.08423	0.895617	1.31257	0.930346	sense organs
BCHE	Cancer of stomach	Inverse variance weighted	4	0.137419	0.165714	0.40696	1.14731	0.829128	1.58759	0.927822	neoplasms
BCHE	Fever of unknown origin	Inverse variance weighted	4	-0.042437	0.0519151	0.413682	0.958451	0.865723	1.06111	0.940405	symptoms
BCHE	Syncope and collapse	Inverse variance weighted	4	-0.0538396	0.0658887	0.413854	0.947584	0.832784	1.07821	0.93807	symptoms
BCHE	Malignant neoplasm, other	Inverse variance weighted	4	-0.0212007	0.0259636	0.414182	0.979022	0.930448	1.03013	0.936099	neoplasms
BCHE	Personal history of diseases of digestive system	Inverse variance weighted	4	-0.0358829	0.0439863	0.414628	0.964753	0.885063	1.05162	0.934407	digestive
BCHE	Liver abscess and sequelae of chronic liver disease	Inverse variance weighted	4	-0.0847492	0.103958	0.414941	0.918743	0.749382	1.12638	0.932425	digestive
BCHE	Other signs and symptoms in breast	Inverse variance weighted	4	-0.131425	0.161458	0.415651	0.876845	0.63898	1.20326	0.931345	genitourinary
BCHE	Other biliary tract disease	Inverse variance weighted	4	0.0463281	0.056948	0.415922	1.04742	0.936796	1.1711	0.929289	digestive
BCHE	Fracture of clavicle or scapula	Inverse variance weighted	4	-0.0666594	0.0823094	0.418019	0.935514	0.796136	1.09929	0.931312	injuries & poisonings
BCHE	Subjective visual disturbances	Inverse variance weighted	4	-0.112805	0.1393	0.418056	0.893325	0.679884	1.17377	0.92875	sense organs
BCHE	Aphasia/speech disturbance	Inverse variance weighted	4	0.0666731	0.0823706	0.418269	1.06895	0.909579	1.25624	0.92659	mental disorders
BCHE	Pilonidal cyst	Inverse variance weighted	4	0.110604	0.137042	0.419621	1.11695	0.853851	1.46113	0.926959	dermatologic
BCHE	Other congenital musculoskeletal anomalies	Inverse variance weighted	4	-0.106514	0.13231	0.420803	0.898963	0.693613	1.16511	0.926951	congenital anomalies
BCHE	Disorders of uterus, NEC	Inverse variance weighted	4	-0.0478319	0.0595004	0.42146	0.953294	0.848358	1.07121	0.925791	genitourinary
BCHE	Paroxysmal supraventricular tachycardia	Inverse variance weighted	4	0.0649855	0.0812089	0.42358	1.06714	0.910115	1.25126	0.927841	circulatory system
BCHE	Disturbances in tooth eruption	Inverse variance weighted	4	0.0516948	0.0651376	0.427415	1.05305	0.926839	1.19646	0.933627	digestive
BCHE	Atrial fibrillation and flutter	Inverse variance weighted	4	0.0222417	0.0281529	0.429508	1.02249	0.967599	1.0805	0.935585	circulatory system
BCHE	Dental caries	Inverse variance weighted	4	-0.0460916	0.058503	0.430784	0.954954	0.851499	1.07098	0.935759	digestive
BCHE	Displacement of intervertebral disc	Inverse variance weighted	4	-0.110852	0.14111	0.432116	0.895071	0.678801	1.18025	0.936052	musculoskeletal
BCHE	Cancer of bronchus; lung	Inverse variance weighted	4	0.0559725	0.0714048	0.433113	1.05757	0.919449	1.21644	0.93562	neoplasms
BCHE	Peripheral enthesopathies and allied syndromes	Inverse variance weighted	4	-0.0219204	0.028024	0.434096	0.978318	0.926031	1.03356	0.935161	musculoskeletal
BCHE	Chronic airway obstruction	Inverse variance weighted	4	-0.0252178	0.0324797	0.437503	0.975098	0.914957	1.03919	0.939911	respiratory
BCHE	Fasciitis	Inverse variance weighted	4	-0.0401827	0.0521059	0.440605	0.960614	0.867352	1.0639	0.943981	musculoskeletal
BCHE	Intestinal infection	Inverse variance weighted	4	-0.0266567	0.034608	0.441153	0.973695	0.909838	1.04203	0.942573	infectious diseases
BCHE	Other unspecified back disorders	Inverse variance weighted	4	-0.0616906	0.0801511	0.44149	0.940174	0.803493	1.1001	0.940723	musculoskeletal
BCHE	Dyschromia and Vitiligo	Inverse variance weighted	4	0.113975	0.148089	0.441515	1.12072	0.838384	1.49815	0.93822	dermatologic
BCHE	Other symptoms	Inverse variance weighted	4	-0.0785125	0.102323	0.442902	0.924491	0.756491	1.1298	0.938616	symptoms
BCHE	Periapical abscess	Inverse variance weighted	4	-0.0714932	0.0932121	0.443084	0.931003	0.775545	1.11762	0.936465	digestive
BCHE	Osteomyelitis, periostitis, and other infections involving bone	Inverse variance weighted	4	-0.0992209	0.129642	0.444065	0.905543	0.702353	1.16751	0.936009	musculoskeletal
BCHE	Polyp of female genital organs	Inverse variance weighted	4	-0.0459357	0.0602961	0.446158	0.955103	0.848643	1.07492	0.937892	genitourinary
BCHE	Congenital anomalies of genital organs	Inverse variance weighted	4	0.0903244	0.119418	0.449425	1.09453	0.866118	1.38318	0.942226	congenital anomalies
BCHE	Neuralgia, neuritis, and radiculitis NOS	Inverse variance weighted	4	-0.0703431	0.0932121	0.450455	0.932074	0.776438	1.11891	0.94186	symptoms
BCHE	Disturbance of skin sensation	Inverse variance weighted	4	0.0456472	0.0605076	0.450607	1.04671	0.929649	1.1785	0.939665	dermatologic
BCHE	Bursitis	Inverse variance weighted	4	0.0828532	0.110027	0.451435	1.08638	0.87564	1.34784	0.938888	musculoskeletal
BCHE	Diseases of pancreas	Inverse variance weighted	4	0.0470945	0.0627712	0.4531	1.04822	0.926875	1.18545	0.939852	digestive
BCHE	Umbilical hernia	Inverse variance weighted	4	-0.0473065	0.063309	0.454923	0.953795	0.842491	1.0798	0.941137	digestive
BCHE	Other disorders of eyelids	Inverse variance weighted	4	-0.0370055	0.0500186	0.4594	0.963671	0.873679	1.06293	0.947891	sense organs
BCHE	Abnormal results of function study of liver	Inverse variance weighted	4	0.0423969	0.0573067	0.459407	1.04331	0.932464	1.16733	0.94541	digestive
BCHE	Cardiac dysrhythmias	Inverse variance weighted	4	0.015992	0.0216959	0.461062	1.01612	0.973817	1.06026	0.946327	circulatory system
BCHE	Erythematous conditions	Inverse variance weighted	4	0.047901	0.065031	0.461373	1.04907	0.923523	1.19168	0.944486	dermatologic
BCHE	Colorectal cancer	Inverse variance weighted	4	0.0389501	0.0528952	0.46151	1.03972	0.937326	1.1533	0.9423	neoplasms
BCHE	Fracture of ribs	Inverse variance weighted	4	0.10499	0.143115	0.463188	1.1107	0.839025	1.47034	0.943264	injuries & poisonings
BCHE	Reflux esophagitis	Inverse variance weighted	4	-0.0237762	0.0324797	0.464149	0.976504	0.916277	1.04069	0.942765	digestive
BCHE	Pernicious anemia	Inverse variance weighted	4	-0.0842924	0.116829	0.470601	0.919162	0.731047	1.15568	0.953393	hematopoietic
BCHE	Other complications of pregnancy NEC	Inverse variance weighted	4	0.0514419	0.0714249	0.471387	1.05279	0.915257	1.21099	0.952518	pregnancy complications
BCHE	Obstetrical/birth trauma	Inverse variance weighted	4	0.0462688	0.064299	0.471778	1.04736	0.923341	1.18803	0.950852	pregnancy complications
BCHE	Cancer of urinary organs (incl. kidney and bladder)	Inverse variance weighted	4	0.035803	0.0499188	0.473236	1.03645	0.939847	1.14299	0.951337	neoplasms
BCHE	Abnormal involuntary movements	Inverse variance weighted	4	-0.106461	0.148476	0.473357	0.89901	0.672015	1.20268	0.949142	neurological
BCHE	Other disorders of eye	Inverse variance weighted	4	-0.0370258	0.0519886	0.476347	0.963651	0.870295	1.06702	0.952693	sense organs
BCHE	Noninfectious disorders of lymphatic channels	Inverse variance weighted	4	0.0930948	0.131212	0.478013	1.09757	0.848674	1.41945	0.953588	circulatory system
BCHE	Diseases of hard tissues of teeth	Inverse variance weighted	4	-0.041357	0.0584442	0.479174	0.959487	0.855638	1.07594	0.953471	digestive
BCHE	Periodontitis (acute or chronic)	Inverse variance weighted	4	0.0643119	0.0910043	0.479759	1.06642	0.892207	1.27466	0.952212	digestive
BCHE	Acute renal failure	Inverse variance weighted	4	-0.0335839	0.0477187	0.481564	0.966974	0.880635	1.06178	0.953374	genitourinary
BCHE	Hemorrhage from gastrointestinal ulcer	Inverse variance weighted	4	-0.105821	0.15041	0.481714	0.899586	0.669901	1.20802	0.951263	digestive
BCHE	Flatulence	Inverse variance weighted	4	-0.0545167	0.0780392	0.484814	0.946943	0.812635	1.10345	0.954974	digestive
BCHE	Congenital anomalies of urinary system	Inverse variance weighted	4	-0.0770591	0.11067	0.486242	0.925835	0.745298	1.15011	0.955379	congenital anomalies
BCHE	Type 2 diabetes with neurological manifestations	Inverse variance weighted	4	-0.15503	0.222776	0.486492	0.85639	0.553402	1.32526	0.953475	endocrine/metabolic
BCHE	Acute tonsillitis	Inverse variance weighted	4	-0.0900454	0.129543	0.486991	0.91389	0.708965	1.17805	0.952067	respiratory
BCHE	Other cerebral degenerations	Inverse variance weighted	4	0.082357	0.118749	0.487972	1.08584	0.860371	1.3704	0.951607	neurological
BCHE	Myopia	Inverse variance weighted	4	0.103367	0.150089	0.491006	1.1089	0.826293	1.48816	0.955141	sense organs
BCHE	Cancer of larynx, pharynx, nasal cavities	Inverse variance weighted	4	-0.0878268	0.127571	0.491168	0.91592	0.713291	1.17611	0.953085	neoplasms
BCHE	Nontoxic multinodular goiter	Inverse variance weighted	4	0.084698	0.123556	0.493027	1.08839	0.854301	1.38662	0.954324	endocrine/metabolic
BCHE	Unspecified diffuse connective tissue disease	Inverse variance weighted	4	0.042922	0.0626966	0.493598	1.04386	0.92315	1.18035	0.95307	dermatologic
BCHE	Bipolar	Inverse variance weighted	4	-0.0680255	0.0996242	0.49472	0.934237	0.76852	1.13569	0.952885	mental disorders
BCHE	Hypertrophy of breast (Gynecomastia)	Inverse variance weighted	4	0.0839993	0.123608	0.496781	1.08763	0.853618	1.38579	0.954503	genitourinary
BCHE	Cervical cancer and dysplasia	Inverse variance weighted	4	0.0365176	0.0541171	0.499811	1.03719	0.932812	1.15325	0.95797	neoplasms
BCHE	Other disorders of male genital organs	Inverse variance weighted	4	-0.0576174	0.0857094	0.50143	0.944011	0.798031	1.11669	0.958724	genitourinary
BCHE	Femoral hernia	Inverse variance weighted	4	-0.0842437	0.125592	0.502365	0.919207	0.718633	1.17576	0.95817	digestive
BCHE	Atrioventricular block, complete	Inverse variance weighted	4	-0.0996961	0.149112	0.503751	0.905112	0.675734	1.21235	0.958475	circulatory system
BCHE	Other disorders of cervical region	Inverse variance weighted	4	0.102792	0.153762	0.503808	1.10826	0.819892	1.49805	0.956258	musculoskeletal
BCHE	Delirium due to conditions classified elsewhere	Inverse variance weighted	4	-0.112972	0.16905	0.50396	0.893176	0.641266	1.24404	0.954229	mental disorders
BCHE	Aortic aneurysm	Inverse variance weighted	4	-0.0991853	0.148621	0.504536	0.905575	0.67673	1.21181	0.953012	circulatory system
BCHE	Other disorders of gallbladder	Inverse variance weighted	4	0.0574954	0.0865621	0.506556	1.05918	0.893896	1.25503	0.954523	digestive
BCHE	Cancer within the respiratory system	Inverse variance weighted	4	0.0413156	0.0627612	0.510347	1.04218	0.921552	1.1786	0.959354	neoplasms
BCHE	Other specified osteoporosis	Inverse variance weighted	4	-0.122407	0.186334	0.511229	0.884788	0.614085	1.27482	0.958708	musculoskeletal
BCHE	Other acute and subacute forms of ischemic heart disease	Inverse variance weighted	4	-0.062549	0.0956407	0.513112	0.939367	0.778797	1.13304	0.959936	circulatory system
BCHE	Acquired spondylolisthesis	Inverse variance weighted	4	-0.073724	0.113184	0.514813	0.928928	0.744111	1.15965	0.96082	musculoskeletal
BCHE	Mitral valve disease	Inverse variance weighted	4	-0.0380135	0.0585736	0.516347	0.9627	0.858286	1.07982	0.961389	circulatory system
BCHE	Chronic pharyngitis and nasopharyngitis	Inverse variance weighted	4	0.0674418	0.103958	0.516504	1.06977	0.872568	1.31154	0.959398	respiratory
BCHE	Melanomas of skin, dx or hx	Inverse variance weighted	3	0.0417549	0.0647541	0.519043	1.04264	0.918362	1.18373	0.961828	neoplasms
BCHE	Musculoskeletal symptoms referable to limbs	Inverse variance weighted	4	-0.0277776	0.0433823	0.521979	0.972605	0.893323	1.05892	0.964983	symptoms
BCHE	Known or suspected fetal abnormality affecting management of mother	Inverse variance weighted	4	0.0466574	0.0729178	0.522262	1.04776	0.908226	1.20874	0.963229	pregnancy complications
BCHE	Hypertensive chronic kidney disease	Inverse variance weighted	4	-0.0525374	0.0822602	0.523035	0.948819	0.807536	1.11482	0.962384	circulatory system
BCHE	Visual disturbances	Inverse variance weighted	4	-0.0358395	0.0563058	0.52444	0.964795	0.863986	1.07737	0.962705	sense organs
BCHE	Orthostatic hypotension	Inverse variance weighted	4	-0.0814884	0.128136	0.524806	0.921743	0.717032	1.1849	0.96112	circulatory system
BCHE	Malposition and malpresentation of fetus or obstruction	Inverse variance weighted	4	0.0507808	0.0801511	0.526366	1.05209	0.899141	1.23106	0.961725	digestive
BCHE	Disorders of tooth development	Inverse variance weighted	4	0.0410285	0.0650213	0.52804	1.04188	0.917215	1.18349	0.962535	digestive
BCHE	Osteopenia or other disorder of bone and cartilage	Inverse variance weighted	4	-0.0704732	0.112713	0.53181	0.931953	0.747224	1.16235	0.967153	musculoskeletal
BCHE	Varicose veins	Inverse variance weighted	4	0.0260102	0.0417159	0.532951	1.02635	0.945773	1.1138	0.966979	circulatory system
BCHE	Cervical intraepithelial neoplasia [CIN] [Cervical dysplasia]	Inverse variance weighted	4	0.0575435	0.0923739	0.533323	1.05923	0.883813	1.26947	0.965413	neoplasms
BCHE	Essential hypertension	Inverse variance weighted	4	-0.011957	0.019221	0.53389	0.988114	0.951581	1.02605	0.964207	circulatory system
BCHE	Stiffness of joint	Inverse variance weighted	4	-0.0806337	0.129642	0.533959	0.922532	0.71553	1.18942	0.962111	musculoskeletal
BCHE	Streptococcus infection	Inverse variance weighted	4	-0.0589525	0.0949193	0.534547	0.942752	0.782709	1.13552	0.960955	infectious diseases
BCHE	Acquired toe deformities	Inverse variance weighted	4	0.0372318	0.060038	0.535168	1.03793	0.922708	1.16755	0.959865	musculoskeletal
BCHE	Hemorrhage in early pregnancy	Inverse variance weighted	4	-0.0617764	0.0996242	0.535196	0.940093	0.773337	1.14281	0.957719	pregnancy complications
BCHE	Diseases of the salivary glands	Inverse variance weighted	4	-0.0889348	0.143687	0.535952	0.914905	0.690346	1.21251	0.956882	digestive
BCHE	Poisoning/allergy of sulfonamides	Inverse variance weighted	4	-0.0668184	0.108108	0.536528	0.935365	0.75676	1.15612	0.955728	injuries & poisonings
BCHE	Fracture of vertebral column without mention of spinal cord injury	Inverse variance weighted	4	-0.0535875	0.0867366	0.536695	0.947823	0.799642	1.12346	0.953854	injuries & poisonings
BCHE	Vitamin B-complex deficiencies	Inverse variance weighted	4	-0.114094	0.184731	0.536826	0.892174	0.62116	1.28143	0.951922	endocrine/metabolic
BCHE	Anal and rectal conditions	Inverse variance weighted	4	-0.0171148	0.0277247	0.537029	0.983031	0.931038	1.03793	0.950128	digestive
BCHE	Hypotension NOS	Inverse variance weighted	4	0.0333542	0.0541269	0.537747	1.03392	0.929848	1.14963	0.949251	circulatory system
BCHE	Extrapyramidal disease and abnormal movement disorders	Inverse variance weighted	4	-0.0824143	0.133874	0.538151	0.92089	0.708357	1.19719	0.947825	neurological
BCHE	Other disorders of soft tissues	Inverse variance weighted	4	-0.0251055	0.0411953	0.542242	0.975207	0.899561	1.05721	0.952884	musculoskeletal
BCHE	Varicose veins of lower extremity	Inverse variance weighted	4	0.0259256	0.0426883	0.543636	1.02626	0.943892	1.11583	0.953192	circulatory system
BCHE	Mood disorders	Inverse variance weighted	4	-0.0183253	0.0302149	0.544182	0.981842	0.925384	1.04174	0.952014	mental disorders
BCHE	Unstable angina (intermediate coronary syndrome)	Inverse variance weighted	4	-0.0275376	0.0455224	0.545229	0.972838	0.889797	1.06363	0.951717	circulatory system
BCHE	Bacterial pneumonia	Inverse variance weighted	4	-0.0347424	0.0575762	0.546232	0.965854	0.862783	1.08124	0.951345	respiratory
BCHE	Inflammatory and toxic neuropathy	Inverse variance weighted	4	0.0523321	0.0867366	0.546279	1.05373	0.888988	1.24899	0.949312	neurological
BCHE	Electrolyte imbalance	Inverse variance weighted	4	-0.030092	0.0499188	0.546628	0.970356	0.879912	1.0701	0.947812	endocrine/metabolic
BCHE	Other peripheral nerve disorders	Inverse variance weighted	4	-0.017935	0.0302808	0.553656	0.982225	0.925626	1.04228	0.957874	neurological
BCHE	Palpitations	Inverse variance weighted	4	0.0308119	0.0520488	0.553864	1.03129	0.931272	1.14205	0.956118	circulatory system
BCHE	Other forms of chronic heart disease	Inverse variance weighted	4	-0.0447793	0.075784	0.5546	0.956208	0.824221	1.10933	0.955281	circulatory system
BCHE	Other acquired deformities of limbs	Inverse variance weighted	4	0.0480289	0.0822184	0.559111	1.0492	0.893044	1.23266	0.960934	musculoskeletal
BCHE	Uterine/Uterovaginal prolapse	Inverse variance weighted	4	-0.0263208	0.0453996	0.562078	0.974023	0.891095	1.06467	0.963914	genitourinary
BCHE	Cardiac and circulatory congenital anomalies	Inverse variance weighted	4	0.0423118	0.0731403	0.562925	1.04322	0.903894	1.20402	0.963254	congenital anomalies
BCHE	Other abnormality of urination	Inverse variance weighted	4	-0.0455786	0.0788498	0.563235	0.955445	0.818629	1.11513	0.961681	genitourinary
BCHE	Ulceration of intestine	Inverse variance weighted	4	0.0714155	0.123605	0.563418	1.07403	0.842948	1.36845	0.959898	digestive
BCHE	Senile cataract	Inverse variance weighted	4	-0.0261069	0.045244	0.563923	0.974231	0.891558	1.06457	0.958669	sense organs
BCHE	Megaloblastic anemia	Inverse variance weighted	4	-0.0921057	0.15969	0.56409	0.912009	0.666911	1.24718	0.956873	hematopoietic
BCHE	Mechanical complication of unspecified genitourinary device, implant, and graft	Inverse variance weighted	4	-0.0599922	0.104332	0.565284	0.941772	0.767602	1.15546	0.956823	injuries & poisonings
BCHE	Staphylococcus infections	Inverse variance weighted	4	-0.0437963	0.0761704	0.565306	0.957149	0.824407	1.11126	0.954793	infectious diseases
BCHE	Benign neoplasm of lip, oral cavity, and pharynx	Inverse variance weighted	4	0.0584274	0.101848	0.566188	1.06017	0.868321	1.2944	0.954222	neoplasms
BCHE	Abnormal function study of cardiovascular system	Inverse variance weighted	4	-0.0798567	0.141061	0.571316	0.923249	0.700237	1.21729	0.960794	circulatory system
BCHE	Portal hypertension	Inverse variance weighted	4	-0.0934943	0.165366	0.571816	0.910743	0.658618	1.25938	0.959572	digestive
BCHE	Esophageal bleeding (varices/hemorrhage)	Inverse variance weighted	4	0.0439478	0.0781002	0.573632	1.04493	0.896615	1.21777	0.960557	digestive
BCHE	Benign neoplasm of uterus	Inverse variance weighted	4	-0.0238571	0.0426075	0.575529	0.976425	0.898195	1.06147	0.961675	neoplasms
BCHE	Inflammatory disease of cervix, vagina, and vulva	Inverse variance weighted	4	-0.033746	0.0606326	0.577824	0.966817	0.858485	1.08882	0.963451	genitourinary
BCHE	Viral hepatitis	Inverse variance weighted	4	0.0515978	0.092999	0.579017	1.05295	0.877498	1.26349	0.963386	infectious diseases
BCHE	Hallux valgus (Bunion)	Inverse variance weighted	4	0.022473	0.0410725	0.584273	1.02273	0.943622	1.10846	0.970067	musculoskeletal
BCHE	Fetal distress and abnormal forces of labor	Inverse variance weighted	4	0.0390692	0.0715455	0.585014	1.03984	0.903788	1.19638	0.96924	pregnancy complications
BCHE	Jaundice (not of newborn)	Inverse variance weighted	4	-0.115886	0.213384	0.587068	0.890576	0.586186	1.35303	0.970586	digestive
BCHE	Other intestinal obstruction	Inverse variance weighted	4	-0.0305231	0.0563058	0.587753	0.969938	0.868592	1.08311	0.969669	digestive
BCHE	Disorders of adrenal glands	Inverse variance weighted	4	-0.0781278	0.145085	0.590235	0.924846	0.695938	1.22905	0.971714	endocrine/metabolic
BCHE	Vaginal enterocele, congenital or acquired	Inverse variance weighted	4	-0.0665221	0.123556	0.590303	0.935642	0.734407	1.19202	0.969783	genitourinary
BCHE	Abnormal findings examination of lungs	Inverse variance weighted	4	-0.0353895	0.0658699	0.591086	0.965229	0.848322	1.09825	0.969034	respiratory
BCHE	Chronic cystitis	Inverse variance weighted	4	0.0577946	0.10801	0.592589	1.0595	0.857354	1.3093	0.969466	genitourinary
BCHE	Paroxysmal tachycardia, unspecified	Inverse variance weighted	4	0.0493235	0.0925298	0.593995	1.05056	0.87631	1.25946	0.969737	circulatory system
BCHE	Adverse effects of sedatives or other central nervous system depressants and anesthetics	Inverse variance weighted	4	0.118315	0.22202	0.594101	1.1256	0.728445	1.73928	0.96789	injuries & poisonings
BCHE	Chronic sinusitis	Inverse variance weighted	4	-0.033117	0.0628915	0.598489	0.967425	0.85523	1.09434	0.973012	respiratory
BCHE	Benign neoplasm of ovary	Inverse variance weighted	4	-0.0587853	0.112141	0.600133	0.942909	0.756857	1.1747	0.97366	neoplasms
BCHE	Other diseases of blood and blood-forming organs	Inverse variance weighted	4	0.0260921	0.0498494	0.600683	1.02644	0.930891	1.13179	0.972535	hematopoietic
BCHE	Hypertension	Inverse variance weighted	4	-0.0105859	0.0202387	0.600938	0.98947	0.950988	1.02951	0.970937	circulatory system
BCHE	Psoriasis vulgaris	Inverse variance weighted	4	-0.0407376	0.0780392	0.601661	0.960081	0.82391	1.11876	0.9701	dermatologic
BCHE	Iron deficiency anemias	Inverse variance weighted	4	0.0213471	0.0409782	0.602411	1.02158	0.942735	1.10701	0.969311	hematopoietic
BCHE	Abnormal sputum	Inverse variance weighted	4	-0.0389444	0.0749022	0.603108	0.961804	0.830479	1.1139	0.96844	respiratory
BCHE	Dysphagia	Inverse variance weighted	4	-0.0212458	0.0410725	0.604963	0.978978	0.903257	1.06105	0.969429	digestive
BCHE	Paroxysmal ventricular tachycardia	Inverse variance weighted	4	0.0542065	0.106075	0.609335	1.0557	0.857529	1.29967	0.974438	circulatory system
BCHE	Spondylosis without myelopathy	Inverse variance weighted	4	0.0231645	0.0455224	0.610852	1.02343	0.936075	1.11895	0.974869	musculoskeletal
BCHE	Peritoneal or intestinal adhesions	Inverse variance weighted	4	-0.0561005	0.110719	0.612371	0.945444	0.761009	1.17458	0.975303	digestive
BCHE	Other derangement of joint	Inverse variance weighted	4	-0.0360748	0.0715455	0.614106	0.964568	0.838363	1.10977	0.976079	musculoskeletal
BCHE	Hemorrhage of gastrointestinal tract	Inverse variance weighted	4	0.0228257	0.0453996	0.615124	1.02309	0.935983	1.1183	0.975713	digestive
BCHE	Chronic pancreatitis	Inverse variance weighted	4	0.0708694	0.14111	0.615507	1.07344	0.814072	1.41545	0.974345	digestive
BCHE	Left bundle branch block	Inverse variance weighted	4	0.0378613	0.0758928	0.617865	1.03859	0.895038	1.20516	0.976101	circulatory system
BCHE	Calculus of bile duct	Inverse variance weighted	4	0.0310258	0.0628915	0.621784	1.03151	0.911885	1.16683	0.980313	digestive
BCHE	Osteoarthrosis, localized, primary	Inverse variance weighted	4	-0.0169996	0.0346181	0.623383	0.983144	0.918649	1.05217	0.980857	musculoskeletal
BCHE	Neoplasm of unspecified nature of digestive system	Inverse variance weighted	4	0.0485798	0.0995262	0.625471	1.04978	0.863733	1.2759	0.982166	neoplasms
BCHE	Postmenopausal atrophic vaginitis	Inverse variance weighted	4	0.0774873	0.16016	0.628519	1.08057	0.789444	1.47905	0.984974	genitourinary
BCHE	Hydronephrosis	Inverse variance weighted	4	-0.0355367	0.0735532	0.628994	0.965087	0.83552	1.11475	0.983747	genitourinary
BCHE	Nonspecific abnormal findings on radiological and other examination of other intrathoracic organs (echocardiogram, etc)	Inverse variance weighted	4	-0.0684911	0.1423	0.630292	0.933802	0.706524	1.23419	0.983809	circulatory system
BCHE	Respiratory abnormalities	Inverse variance weighted	4	0.0622526	0.129691	0.631222	1.06423	0.825355	1.37224	0.983298	respiratory
BCHE	Osteomyelitis	Inverse variance weighted	4	-0.0644463	0.13435	0.631448	0.937586	0.720527	1.22003	0.981694	musculoskeletal
BCHE	Abnormal findings on examination of urine	Inverse variance weighted	4	0.0257365	0.0541171	0.63438	1.02607	0.922809	1.14089	0.984296	genitourinary
BCHE	Other disorders of urethra and urinary tract	Inverse variance weighted	4	-0.0236921	0.0499188	0.635063	0.976586	0.885562	1.07697	0.983405	genitourinary
BCHE	Rheumatoid arthritis	Inverse variance weighted	4	-0.0235386	0.0497265	0.635956	0.976736	0.886032	1.07673	0.982841	musculoskeletal
BCHE	Dislocation	Inverse variance weighted	4	-0.0328108	0.069418	0.636459	0.967722	0.844619	1.10877	0.981678	injuries & poisonings
BCHE	Inflammatory bowel disease and other gastroenteritis and colitis	Inverse variance weighted	4	-0.0295974	0.06317	0.639401	0.970836	0.857777	1.0988	0.984275	digestive
BCHE	Diseases of the larynx and vocal cords	Inverse variance weighted	3	0.0364527	0.0786734	0.643119	1.03713	0.888921	1.21004	0.988054	respiratory
BCHE	Effects radiation NOS	Inverse variance weighted	4	0.0269566	0.0584442	0.64463	1.02732	0.916133	1.15201	0.988432	injuries & poisonings
BCHE	Other specified nonpsychotic and/or transient mental disorders	Inverse variance weighted	4	-0.0580891	0.127571	0.64886	0.943566	0.734821	1.21161	0.992972	mental disorders
BCHE	Ileostomy status	Inverse variance weighted	4	0.0364428	0.0800878	0.649083	1.03711	0.886451	1.21339	0.991374	digestive
BCHE	Pneumococcal pneumonia	Inverse variance weighted	4	-0.0245285	0.0539439	0.649322	0.97577	0.877868	1.08459	0.989805	respiratory
BCHE	Diseases of pulp and periapical tissues	Inverse variance weighted	4	-0.0343274	0.075784	0.650575	0.966255	0.832881	1.12099	0.989786	digestive
BCHE	Symptoms involving nervous and musculoskeletal systems	Inverse variance weighted	4	-0.0330308	0.0737359	0.654181	0.967509	0.837317	1.11794	0.99334	symptoms
BCHE	Uterine leiomyoma	Inverse variance weighted	4	-0.0199083	0.0447436	0.656362	0.980289	0.897982	1.07014	0.994719	neoplasms
BCHE	Joint effusions	Inverse variance weighted	4	0.0554199	0.125377	0.65847	1.05698	0.826696	1.35142	0.995983	musculoskeletal
BCHE	Chronic ulcer of skin	Inverse variance weighted	4	-0.0314046	0.0715455	0.660701	0.969083	0.842288	1.11497	0.997429	dermatologic
BCHE	Cardiac shunt/ heart septal defect	Inverse variance weighted	4	0.0793316	0.18152	0.662082	1.08256	0.758473	1.54513	0.997587	congenital anomalies
BCHE	Pancreatic cancer	Inverse variance weighted	4	-0.0603273	0.139463	0.665328	0.941456	0.716286	1.23741	1.00055	neoplasms
BCHE	Hypertensive heart and/or renal disease	Inverse variance weighted	4	-0.033728	0.0779896	0.665401	0.966834	0.829786	1.12652	0.998741	circulatory system
BCHE	Rheumatoid arthritis and other inflammatory polyarthropathies	Inverse variance weighted	4	-0.0222368	0.0515904	0.666449	0.978009	0.883951	1.08207	0.998397	musculoskeletal
BCHE	First degree AV block	Inverse variance weighted	4	-0.0438171	0.101909	0.667222	0.957129	0.783834	1.16874	0.997643	circulatory system
BCHE	Other aneurysm	Inverse variance weighted	4	-0.0396601	0.0923175	0.667483	0.961116	0.802036	1.15175	0.996129	circulatory system
BCHE	Other disorders of bladder	Inverse variance weighted	4	0.0139159	0.0325498	0.668997	1.01401	0.951342	1.08081	0.996486	genitourinary
BCHE	Disorders of mineral metabolism	Inverse variance weighted	4	-0.0293092	0.0693581	0.672603	0.971116	0.847681	1.11253	0.999954	endocrine/metabolic
BCHE	Malignant neoplasm of uterus	Inverse variance weighted	4	0.038204	0.0908935	0.674255	1.03894	0.869404	1.24154	1.00051	neoplasms
BCHE	Fracture of foot	Inverse variance weighted	4	0.0440352	0.105407	0.676121	1.04502	0.849962	1.28484	1.00138	injuries & poisonings
BCHE	Complication of colostomy or enterostomy	Inverse variance weighted	4	0.0757216	0.181393	0.676353	1.07866	0.755928	1.53918	0.999826	injuries & poisonings
BCHE	Cellulitis and abscess of leg, except foot	Inverse variance weighted	4	0.0180263	0.0433343	0.677423	1.01819	0.93528	1.10845	0.999519	dermatologic
BCHE	Abdominal aortic aneurysm	Inverse variance weighted	4	-0.0674545	0.162627	0.678304	0.93477	0.679632	1.28569	0.998933	circulatory system
BCHE	Ptosis of eyelid	Inverse variance weighted	4	0.0346463	0.0838857	0.679593	1.03525	0.878298	1.22026	0.998951	sense organs
BCHE	Cellulitis and abscess of foot, toe	Inverse variance weighted	4	0.0178658	0.0433437	0.6802	1.01803	0.935113	1.10829	0.997967	dermatologic
BCHE	Neoplasm of uncertain behavior	Inverse variance weighted	4	0.0348062	0.0854689	0.683833	1.03542	0.875716	1.22425	1.00142	neoplasms
BCHE	Ventral hernia	Inverse variance weighted	4	0.0241421	0.0594007	0.684428	1.02444	0.911847	1.15093	1.00042	digestive
BCHE	Osteoarthritis; localized	Inverse variance weighted	4	-0.0104796	0.0258982	0.685739	0.989575	0.940597	1.0411	1.00046	musculoskeletal
BCHE	Hypopotassemia	Inverse variance weighted	4	0.0340116	0.0845753	0.687577	1.0346	0.876555	1.22113	1.00128	endocrine/metabolic
BCHE	Urethral stricture (not specified as infectious)	Inverse variance weighted	4	0.0225201	0.0563058	0.689185	1.02278	0.915908	1.14211	1.00175	genitourinary
BCHE	Altered mental status	Inverse variance weighted	4	0.0276077	0.0692262	0.690038	1.02799	0.89756	1.17738	1.00113	mental disorders
BCHE	Complication due to other implant and internal device	Inverse variance weighted	4	0.0224129	0.0563155	0.690639	1.02267	0.915792	1.14201	1.00015	injuries & poisonings
BCHE	Cancer of mouth	Inverse variance weighted	4	-0.0494811	0.125592	0.693594	0.951723	0.744054	1.21735	1.00257	neoplasms
BCHE	Symptoms involving head and neck	Inverse variance weighted	4	-0.0255585	0.0649876	0.694111	0.974765	0.858186	1.10718	1.00147	mental disorders
BCHE	Atherosclerosis	Inverse variance weighted	4	-0.0347609	0.0888473	0.695617	0.965836	0.811475	1.14956	1.00179	circulatory system
BCHE	Nontoxic nodular goiter	Inverse variance weighted	4	0.0372224	0.095323	0.696176	1.03792	0.861043	1.25114	1.00075	endocrine/metabolic
BCHE	Malaise and fatigue	Inverse variance weighted	4	0.0211015	0.0542463	0.69728	1.02133	0.918309	1.1359	1.0005	symptoms
BCHE	Edema	Inverse variance weighted	4	-0.0308666	0.0800371	0.699754	0.969605	0.828831	1.13429	1.00221	symptoms
BCHE	Mucous polyp of cervix	Inverse variance weighted	4	0.0208372	0.0542463	0.700888	1.02106	0.918066	1.1356	1.002	genitourinary
BCHE	Cellulitis and abscess of arm/hand	Inverse variance weighted	4	0.0164571	0.0433343	0.704116	1.01659	0.933814	1.10671	1.00478	dermatologic
BCHE	Contusion	Inverse variance weighted	4	-0.0312071	0.0823706	0.70479	0.969275	0.824768	1.1391	1.00391	injuries & poisonings
BCHE	Labyrinthitis	Inverse variance weighted	4	0.0441987	0.116779	0.705074	1.04519	0.831363	1.31401	1.00249	sense organs
BCHE	Other upper respiratory disease	Inverse variance weighted	4	-0.018716	0.0498494	0.707325	0.981458	0.890101	1.08219	1.00386	respiratory
BCHE	Malunion and nonunion of fracture	Inverse variance weighted	4	-0.0356474	0.0954116	0.70869	0.964981	0.800392	1.16341	1.00398	musculoskeletal
BCHE	Intracranial hemorrhage	Inverse variance weighted	4	-0.0298827	0.0808035	0.711518	0.970559	0.828401	1.13711	1.00616	circulatory system
BCHE	Other retinal disorders	Inverse variance weighted	4	0.0191822	0.0519788	0.712098	1.01937	0.920631	1.12869	1.00516	sense organs
BCHE	Gout and other crystal arthropathies	Inverse variance weighted	4	-0.0281819	0.0769122	0.714054	0.972211	0.836165	1.13039	1.00611	endocrine/metabolic
BCHE	Other chronic nonalcoholic liver disease	Inverse variance weighted	4	-0.0282304	0.0781002	0.717753	0.972164	0.834179	1.13297	1.0095	digestive
BCHE	Celiac disease	Inverse variance weighted	4	0.0279503	0.0775009	0.718365	1.02834	0.883423	1.19704	1.00855	digestive
BCHE	Injuries to the nervous system	Inverse variance weighted	4	-0.0559071	0.15535	0.718938	0.945627	0.697402	1.2822	1.00754	injuries & poisonings
BCHE	Placenta previa and abruptio placenta	Inverse variance weighted	4	0.04599	0.128403	0.720216	1.04706	0.814094	1.3467	1.00753	pregnancy complications
BCHE	Other disorders of intestine	Inverse variance weighted	4	-0.0235419	0.0657663	0.720371	0.976733	0.858607	1.11111	1.00595	digestive
BCHE	Phobia	Inverse variance weighted	4	-0.0682357	0.191961	0.72224	0.93404	0.641158	1.36071	1.00676	mental disorders
BCHE	Empyema and pneumothorax	Inverse variance weighted	4	0.0381985	0.108397	0.724543	1.03894	0.840078	1.28487	1.00817	respiratory
BCHE	Fracture of upper limb	Inverse variance weighted	4	-0.0142403	0.0405192	0.725254	0.985861	0.910594	1.06735	1.00737	injuries & poisonings
BCHE	Inflammatory disease of breast	Inverse variance weighted	4	-0.048716	0.139265	0.726483	0.952452	0.724933	1.25138	1.00729	genitourinary
BCHE	Breast conditions, congenital or relating to hormones	Inverse variance weighted	4	0.0424155	0.122388	0.728918	1.04333	0.820809	1.32617	1.00887	genitourinary
BCHE	Epilepsy, recurrent seizures, convulsions	Inverse variance weighted	4	-0.025352	0.0736019	0.73051	0.974967	0.843992	1.12627	1.00929	neurological
BCHE	Depression	Inverse variance weighted	4	-0.0104148	0.0303399	0.731394	0.989639	0.932505	1.05027	1.00873	mental disorders
BCHE	Occlusion and stenosis of precerebral arteries	Inverse variance weighted	4	-0.0318768	0.0932121	0.732365	0.968626	0.806886	1.16279	1.00829	circulatory system
BCHE	Sleep apnea	Inverse variance weighted	4	-0.0205968	0.060447	0.733298	0.979614	0.870165	1.10283	1.0078	neurological
BCHE	Decreased white blood cell count	Inverse variance weighted	4	-0.0190731	0.0563764	0.735124	0.981108	0.878472	1.09573	1.00854	hematopoietic
BCHE	Neutropenia	Inverse variance weighted	4	-0.0190731	0.0563764	0.735124	0.981108	0.878472	1.09573	1.00677	hematopoietic
BCHE	Spondylosis and allied disorders	Inverse variance weighted	4	0.0123809	0.0368064	0.736586	1.01246	0.941991	1.0882	1.00701	musculoskeletal
BCHE	Iron deficiency anemias, unspecified or not due to blood loss	Inverse variance weighted	4	0.0139683	0.0416196	0.737159	1.01407	0.934628	1.10026	1.00604	hematopoietic
BCHE	Lipoma of skin and subcutaneous tissue	Inverse variance weighted	4	0.015952	0.0476615	0.737857	1.01608	0.92546	1.11557	1.00523	neoplasms
BCHE	Foreign body injury	Inverse variance weighted	4	0.0309546	0.0930999	0.739521	1.03144	0.8594	1.23792	1.00575	injuries & poisonings
BCHE	Fracture of humerus	Inverse variance weighted	4	-0.0258454	0.0780392	0.740505	0.974486	0.836271	1.13554	1.00534	injuries & poisonings
BCHE	Primary angle-closure glaucoma	Inverse variance weighted	4	-0.0402235	0.121562	0.740728	0.960575	0.75693	1.21901	1.0039	sense organs
BCHE	Schizophrenia and other psychotic disorders	Inverse variance weighted	4	-0.0431668	0.130492	0.740796	0.957752	0.74161	1.23689	1.00225	mental disorders
BCHE	Congestive heart failure; nonhypertensive	Inverse variance weighted	4	-0.0149639	0.0453996	0.741699	0.985148	0.901273	1.07683	1.00174	circulatory system
BCHE	Disorders of the pituitary gland and its hypothalamic control	Inverse variance weighted	4	-0.0443319	0.134669	0.74201	0.956636	0.734708	1.2456	1.00043	endocrine/metabolic
BCHE	Nonspecific abnormal findings on radiological and other examination of musculoskeletal system	Inverse variance weighted	4	-0.0398856	0.121464	0.742629	0.960899	0.757331	1.21919	0.999546	injuries & poisonings
BCHE	Hemorrhoids	Inverse variance weighted	4	-0.00848216	0.0258792	0.743093	0.991554	0.942513	1.04315	0.998452	circulatory system
BCHE	Emphysema	Inverse variance weighted	4	-0.0255366	0.0779896	0.743338	0.974787	0.836611	1.13578	0.997068	respiratory
BCHE	Ulcerative colitis	Inverse variance weighted	4	0.0320414	0.0984396	0.744808	1.03256	0.851377	1.2523	0.997329	digestive
BCHE	Benign neoplasm of colon	Inverse variance weighted	4	-0.00775032	0.0238258	0.744961	0.99228	0.947007	1.03972	0.995828	neoplasms
BCHE	Cyst or abscess of Bartholin's gland	Inverse variance weighted	4	0.0374824	0.116829	0.748338	1.03819	0.825717	1.30535	0.998636	genitourinary
BCHE	Asthma	Inverse variance weighted	4	-0.0107902	0.0337161	0.748944	0.989268	0.926007	1.05685	0.997741	respiratory
BCHE	Chronic periodontitis	Inverse variance weighted	4	-0.0428809	0.13435	0.749595	0.958025	0.736234	1.24663	0.99691	digestive
BCHE	Other dyspnea	Inverse variance weighted	4	-0.0606896	0.190924	0.750581	0.941115	0.64733	1.36823	0.996526	respiratory
BCHE	Other paralytic syndromes	Inverse variance weighted	4	-0.0397439	0.125592	0.751659	0.961036	0.751335	1.22927	0.996267	neurological
BCHE	Cancer of kidney and renal pelvis	Inverse variance weighted	4	-0.0468759	0.148632	0.752471	0.954206	0.713057	1.27691	0.995655	neoplasms
BCHE	Vitamin deficiency	Inverse variance weighted	4	-0.0322298	0.102319	0.752767	0.968284	0.792332	1.18331	0.994364	endocrine/metabolic
BCHE	Vascular insufficiency of intestine	Inverse variance weighted	4	0.062384	0.200261	0.75541	1.06437	0.718833	1.57601	0.996173	circulatory system
BCHE	Septicemia	Inverse variance weighted	4	0.0188064	0.0604102	0.755564	1.01898	0.905201	1.14707	0.994699	infectious diseases
BCHE	Carditis	Inverse variance weighted	4	0.0291889	0.0949469	0.758521	1.02962	0.854783	1.24022	0.996913	circulatory system
BCHE	Carbuncle and furuncle	Inverse variance weighted	4	-0.02056	0.0671698	0.759536	0.97965	0.858805	1.1175	0.996572	dermatologic
BCHE	Melanomas of skin	Inverse variance weighted	4	0.0191973	0.0627712	0.759734	1.01938	0.901375	1.15284	0.995162	neoplasms
BCHE	Cardiomegaly	Inverse variance weighted	4	0.0252441	0.0829827	0.760969	1.02557	0.87162	1.2067	0.995113	circulatory system
BCHE	Osteoarthrosis, generalized	Inverse variance weighted	4	0.0510154	0.169654	0.763641	1.05234	0.754647	1.46747	0.99694	musculoskeletal
BCHE	Swelling of limb	Inverse variance weighted	4	-0.0141817	0.0476517	0.766	0.985918	0.898006	1.08244	0.998353	symptoms
BCHE	Ganglion and cyst of synovium, tendon, and bursa	Inverse variance weighted	4	-0.0216868	0.0731134	0.766758	0.978547	0.847903	1.12932	0.997678	musculoskeletal
BCHE	Lymphoid leukemia, chronic	Inverse variance weighted	4	-0.0415372	0.143055	0.771541	0.959314	0.724753	1.26979	1.00223	neoplasms
BCHE	Pyelonephritis	Inverse variance weighted	4	-0.0256699	0.0887855	0.772487	0.974657	0.818985	1.15992	1.0018	genitourinary
BCHE	Symptoms involving skin and other integumentary tissue	Inverse variance weighted	4	-0.0217911	0.075784	0.773697	0.978445	0.843388	1.13513	1.00171	symptoms
BCHE	Meniere's disease	Inverse variance weighted	4	0.0443632	0.155626	0.775596	1.04536	0.77054	1.4182	1.00251	sense organs
BCHE	Subarachnoid hemorrhage	Inverse variance weighted	4	-0.0319331	0.112713	0.776936	0.968571	0.776584	1.20802	1.00258	circulatory system
BCHE	Respiratory insufficiency	Inverse variance weighted	4	0.0295887	0.106054	0.780248	1.03003	0.83671	1.26802	1.0052	respiratory
BCHE	Cervical cancer	Inverse variance weighted	4	0.0232638	0.0835592	0.780697	1.02354	0.868913	1.20568	1.00412	neoplasms
BCHE	Cancer of other lymphoid, histiocytic tissue	Inverse variance weighted	4	0.0201435	0.0733584	0.783631	1.02035	0.883699	1.17813	1.00624	neoplasms
BCHE	Cellulitis and abscess of trunk	Inverse variance weighted	4	0.0354446	0.130313	0.785625	1.03608	0.802544	1.33757	1.00715	dermatologic
BCHE	Schizophrenia	Inverse variance weighted	4	-0.0362882	0.13435	0.787082	0.964362	0.741104	1.25488	1.00736	mental disorders
BCHE	Irregular menstrual cycle	Inverse variance weighted	4	0.0192621	0.0716057	0.787928	1.01945	0.885959	1.17305	1.0068	genitourinary
BCHE	Atherosclerosis of the extremities	Inverse variance weighted	4	-0.03166	0.118702	0.789686	0.968836	0.767731	1.22262	1.0074	circulatory system
BCHE	Type 2 diabetes with ophthalmic manifestations	Inverse variance weighted	4	-0.0346051	0.130486	0.790854	0.965987	0.747997	1.24751	1.00724	endocrine/metabolic
BCHE	Cardiac congenital anomalies	Inverse variance weighted	4	0.0178956	0.0677353	0.791627	1.01806	0.891486	1.1626	1.00659	congenital anomalies
BCHE	Acquired foot deformities	Inverse variance weighted	4	0.00852066	0.0326047	0.793836	1.00856	0.946121	1.07511	1.00776	musculoskeletal
BCHE	Right bundle branch block	Inverse variance weighted	4	-0.0345331	0.132905	0.794993	0.966056	0.744512	1.25353	1.00759	circulatory system
BCHE	Intracerebral hemorrhage	Inverse variance weighted	4	-0.0314153	0.121562	0.796074	0.969073	0.763627	1.22979	1.00733	circulatory system
BCHE	Hypertension complicating pregnancy, childbirth, and the puerperium	Inverse variance weighted	4	0.0384638	0.148893	0.796151	1.03921	0.776183	1.39138	1.0058	pregnancy complications
BCHE	Fracture of ankle and foot	Inverse variance weighted	4	0.024041	0.0931539	0.796346	1.02433	0.853388	1.22952	1.00442	injuries & poisonings
BCHE	Congestive heart failure (CHF) NOS	Inverse variance weighted	4	0.0184588	0.0715455	0.796406	1.01863	0.885352	1.17197	1.00288	circulatory system
BCHE	Cholecystitis without cholelithiasis	Inverse variance weighted	4	0.0238584	0.0929029	0.797325	1.02415	0.853652	1.22869	1.00242	digestive
BCHE	Secondary malignant neoplasm of digestive systems	Inverse variance weighted	4	0.0269312	0.105031	0.797634	1.0273	0.836164	1.26212	1.0012	neoplasms
BCHE	Other open wound of head and face	Inverse variance weighted	4	-0.0294312	0.115002	0.798012	0.970998	0.775045	1.21649	1.00007	injuries & poisonings
BCHE	Cholelithiasis with acute cholecystitis	Inverse variance weighted	4	0.0209761	0.0823706	0.79899	1.0212	0.868949	1.20012	0.999696	digestive
BCHE	Burns	Inverse variance weighted	4	-0.0336622	0.132359	0.799245	0.966898	0.745958	1.25328	0.998417	injuries & poisonings
BCHE	Cystitis	Inverse variance weighted	4	-0.0147261	0.0585736	0.801496	0.985382	0.878508	1.10526	0.999632	genitourinary
BCHE	Gingival and periodontal diseases	Inverse variance weighted	4	-0.0189451	0.0758928	0.802874	0.981233	0.845612	1.13861	0.999757	digestive
BCHE	Unspecified polyarthropathy or polyarthritis	Inverse variance weighted	4	-0.0134199	0.0542369	0.804575	0.98667	0.887165	1.09733	1.00028	musculoskeletal
BCHE	Infertility, female	Inverse variance weighted	4	0.0372688	0.150821	0.804826	1.03797	0.772332	1.39498	0.999007	genitourinary
BCHE	Benign neoplasm of other endocrine glands and related structures	Inverse variance weighted	4	-0.0265288	0.10806	0.806068	0.97382	0.787946	1.20354	0.998962	neoplasms
BCHE	Peripheral vascular disease	Inverse variance weighted	4	0.0140467	0.0580714	0.808868	1.01415	0.905043	1.1364	1.00085	circulatory system
BCHE	Lymphoid leukemia	Inverse variance weighted	4	-0.0323595	0.1343	0.809595	0.968159	0.744094	1.25969	1.00016	neoplasms
BCHE	Skull and face fracture and other intercranial injury	Inverse variance weighted	4	-0.014018	0.0585643	0.810826	0.98608	0.879146	1.10602	1.0001	injuries & poisonings
BCHE	Fracture of hand or wrist	Inverse variance weighted	4	0.0134427	0.0561806	0.810891	1.01353	0.907854	1.13151	0.998609	injuries & poisonings
BCHE	Malignant neoplasm of kidney, except pelvis	Inverse variance weighted	4	-0.0401488	0.168239	0.811384	0.960646	0.690805	1.33589	0.997645	neoplasms
BCHE	Cancer of other female genital organs	Inverse variance weighted	4	0.0154578	0.065031	0.812115	1.01558	0.894042	1.15364	0.996976	neoplasms
BCHE	Benign mammary dysplasias	Inverse variance weighted	4	-0.0137118	0.0577741	0.812397	0.986382	0.880778	1.10465	0.99576	genitourinary
BCHE	Voice disturbance	Inverse variance weighted	4	0.0229145	0.0974814	0.814158	1.02318	0.845228	1.2386	0.996356	respiratory
BCHE	Lipoma	Inverse variance weighted	4	0.00935267	0.0410725	0.819871	1.0094	0.931323	1.09402	1.00178	neoplasms
BCHE	Renal colic	Inverse variance weighted	4	0.0230039	0.101485	0.820677	1.02327	0.838697	1.24846	1.0012	genitourinary
BCHE	Contracture of palmar fascia [Dupuytren's disease]	Inverse variance weighted	4	-0.0127285	0.0561907	0.820794	0.987352	0.884385	1.10231	0.999784	musculoskeletal
BCHE	Abnormality of gait	Inverse variance weighted	4	0.0181412	0.0801511	0.820939	1.01831	0.870267	1.19153	0.998405	neurological
BCHE	Poisoning by other anti-infectives	Inverse variance weighted	4	-0.0203784	0.0908935	0.822601	0.979828	0.819935	1.1709	0.998872	injuries & poisonings
BCHE	Decubitus ulcer	Inverse variance weighted	4	0.024557	0.109624	0.822749	1.02486	0.826705	1.27051	0.997504	dermatologic
BCHE	Tinnitus	Inverse variance weighted	4	0.0313277	0.14111	0.824307	1.03182	0.782511	1.36057	0.997845	sense organs
BCHE	Symptoms concerning nutrition, metabolism, and development	Inverse variance weighted	4	0.00961513	0.0433917	0.824634	1.00966	0.927342	1.09929	0.996698	symptoms
BCHE	Chronic tonsillitis and adenoiditis	Inverse variance weighted	4	0.0211007	0.0953718	0.824901	1.02132	0.847192	1.23125	0.995482	respiratory
BCHE	Disorders of calcium/phosphorus metabolism	Inverse variance weighted	4	0.0204259	0.0930999	0.82634	1.02064	0.850399	1.22495	0.995683	endocrine/metabolic
BCHE	Diseases and other conditions of the tongue	Inverse variance weighted	4	0.0336907	0.15733	0.830438	1.03426	0.759818	1.40784	0.99908	digestive
BCHE	Acute pancreatitis	Inverse variance weighted	4	0.0204647	0.0965598	0.832155	1.02068	0.844684	1.23333	0.999609	digestive
BCHE	Diseases of the jaws	Inverse variance weighted	4	0.0311315	0.150905	0.836557	1.03162	0.767481	1.38667	1.00336	digestive
BCHE	Other local infections of skin and subcutaneous tissue	Inverse variance weighted	4	-0.00978451	0.0476615	0.837344	0.990263	0.901946	1.08723	1.00276	dermatologic
BCHE	Acute and chronic tonsillitis	Inverse variance weighted	4	0.0144481	0.0714874	0.839834	1.01455	0.881908	1.16715	1.0042	respiratory
BCHE	Secondary malignant neoplasm of liver	Inverse variance weighted	4	0.0186765	0.0931128	0.841027	1.01885	0.848891	1.22284	1.0041	neoplasms
BCHE	Other deficiency anemia	Inverse variance weighted	4	-0.0324286	0.161907	0.841253	0.968092	0.704853	1.32964	1.00284	hematopoietic
BCHE	Other disorders of middle ear and mastoid	Inverse variance weighted	4	0.0219401	0.110719	0.84292	1.02218	0.822778	1.26991	1.00329	sense organs
BCHE	Hemorrhage during pregnancy; childbirth and postpartum	Inverse variance weighted	4	0.0179264	0.0918293	0.845225	1.01809	0.850391	1.21885	1.00451	pregnancy complications
BCHE	Antepartum hemorrhage, abruptio placentae, and placenta previa	Inverse variance weighted	4	-0.0266009	0.139034	0.84827	0.97375	0.741479	1.27878	1.0066	pregnancy complications
BCHE	Gout	Inverse variance weighted	4	-0.0169401	0.0886787	0.848504	0.983203	0.826339	1.16984	1.00535	endocrine/metabolic
BCHE	Open wounds of head; neck; and trunk	Inverse variance weighted	4	-0.0138989	0.0730374	0.849075	0.986197	0.854659	1.13798	1.0045	injuries & poisonings
BCHE	Pulmonary collapse; interstitial and compensatory emphysema	Inverse variance weighted	4	-0.0135117	0.0714874	0.850086	0.986579	0.857592	1.13497	1.00418	respiratory
BCHE	Noninflammatory disorders of vulva and perineum	Inverse variance weighted	4	0.0163314	0.0867366	0.850651	1.01647	0.857553	1.20483	1.00333	genitourinary
BCHE	Renal failure NOS	Inverse variance weighted	4	-0.0159246	0.0846234	0.850734	0.984202	0.833779	1.16176	1.00192	genitourinary
BCHE	Postinflammatory pulmonary fibrosis	Inverse variance weighted	4	-0.0202236	0.10806	0.851542	0.97998	0.79293	1.21115	1.00136	respiratory
BCHE	Lump or mass in breast	Inverse variance weighted	4	-0.0152935	0.0823094	0.852598	0.984823	0.838098	1.15723	1.0011	genitourinary
BCHE	Diabetic retinopathy	Inverse variance weighted	4	-0.0240089	0.12997	0.853443	0.976277	0.75673	1.25952	1.00059	endocrine/metabolic
BCHE	Degenerative disease of the spinal cord	Inverse variance weighted	4	-0.0208189	0.113743	0.854771	0.979396	0.78368	1.22399	1.00064	neurological
BCHE	Tachycardia NOS	Inverse variance weighted	4	0.0181552	0.100392	0.856491	1.01832	0.836429	1.23977	1.00116	circulatory system
BCHE	Disorders of vitreous body	Inverse variance weighted	4	0.0155017	0.0867366	0.858156	1.01562	0.856842	1.20383	1.00161	sense organs
BCHE	Myalgia and myositis unspecified	Inverse variance weighted	4	0.0271472	0.153	0.859169	1.02752	0.761296	1.38684	1.0013	symptoms
BCHE	Nonspecific abnormal findings in stool contents	Inverse variance weighted	4	0.013443	0.0781002	0.86334	1.01353	0.869677	1.18119	1.00466	digestive
BCHE	Early or threatened labor; hemorrhage in early pregnancy	Inverse variance weighted	4	0.0114094	0.0670233	0.864829	1.01147	0.886959	1.15347	1.0049	pregnancy complications
BCHE	Dysuria	Inverse variance weighted	4	0.0215781	0.127886	0.866009	1.02181	0.795266	1.31289	1.00478	genitourinary
BCHE	Angina pectoris	Inverse variance weighted	4	-0.0050502	0.0300649	0.866602	0.994963	0.938026	1.05535	1.00397	circulatory system
BCHE	Symptoms and disorders of the joints	Inverse variance weighted	4	0.0103516	0.0622886	0.86801	1.01041	0.894282	1.14161	1.00412	musculoskeletal
BCHE	Superficial cellulitis and abscess	Inverse variance weighted	4	0.00732356	0.0448196	0.870203	1.00735	0.922634	1.09985	1.00517	dermatologic
BCHE	Epilepsy	Inverse variance weighted	4	-0.0173174	0.105987	0.87021	0.982832	0.798475	1.20975	1.00369	neurological
BCHE	Respiratory failure	Inverse variance weighted	4	0.0127887	0.0783941	0.870413	1.01287	0.868608	1.18109	1.00245	respiratory
BCHE	Cellulitis and abscess of fingers/toes	Inverse variance weighted	4	-0.0219153	0.13435	0.870423	0.978323	0.751833	1.27304	1.00099	dermatologic
BCHE	Simple and unspecified goiter	Inverse variance weighted	4	-0.0210148	0.130313	0.871885	0.979204	0.758488	1.26415	1.0012	endocrine/metabolic
BCHE	Gangrene	Inverse variance weighted	4	-0.0272115	0.168937	0.872034	0.973155	0.698844	1.35514	0.999899	symptoms
BCHE	Chronic renal failure [CKD]	Inverse variance weighted	4	0.00999238	0.0628915	0.873761	1.01004	0.892905	1.14255	1.00041	genitourinary
BCHE	Cholesteatoma	Inverse variance weighted	4	0.0218625	0.138255	0.874353	1.0221	0.779488	1.34023	0.999626	sense organs
BCHE	Fracture of radius and ulna	Inverse variance weighted	4	0.0110135	0.0706052	0.876043	1.01107	0.880406	1.16114	1.0001	injuries & poisonings
BCHE	Pulmonary heart disease	Inverse variance weighted	4	0.00769431	0.0498494	0.877333	1.00772	0.913922	1.11115	1.00011	circulatory system
BCHE	Malignant neoplasm of ovary and other uterine adnexa	Inverse variance weighted	4	0.0118114	0.0769443	0.878	1.01188	0.870228	1.17659	0.999411	neoplasms
BCHE	Acidosis	Inverse variance weighted	4	0.0152261	0.0996242	0.878528	1.01534	0.835239	1.23428	0.998559	endocrine/metabolic
BCHE	Cholelithiasis and cholecystitis	Inverse variance weighted	4	-0.00451197	0.0303373	0.881769	0.995498	0.93803	1.05649	1.00079	digestive
BCHE	Cancer of esophagus	Inverse variance weighted	4	0.0173268	0.119467	0.884684	1.01748	0.805068	1.28593	1.00264	neoplasms
BCHE	Intestinal malabsorption (non-celiac)	Inverse variance weighted	4	-0.0101963	0.071415	0.886467	0.989855	0.860562	1.13857	1.00321	digestive
BCHE	Thyrotoxicosis with or without goiter	Inverse variance weighted	4	0.0107177	0.0756703	0.887367	1.01078	0.871451	1.17237	1.00278	endocrine/metabolic
BCHE	Actinic keratosis	Inverse variance weighted	4	-0.0102618	0.0730853	0.888338	0.989791	0.857693	1.14223	1.00242	dermatologic
BCHE	Large cell lymphoma	Inverse variance weighted	4	-0.0186579	0.1343	0.889508	0.981515	0.754359	1.27707	1.0023	neoplasms
BCHE	Cough	Inverse variance weighted	4	-0.00835312	0.0606326	0.890425	0.991682	0.880564	1.11682	1.00189	respiratory
BCHE	Hyperpotassemia	Inverse variance weighted	4	-0.0142524	0.103895	0.890887	0.985849	0.804217	1.2085	1.00097	endocrine/metabolic
BCHE	Prolapse of vaginal walls	Inverse variance weighted	4	-0.00531327	0.038935	0.891453	0.994701	0.921617	1.07358	1.00017	genitourinary
BCHE	Abnormal heart sounds	Inverse variance weighted	4	-0.0135662	0.0996242	0.891684	0.986525	0.811533	1.19925	0.998992	circulatory system
BCHE	Symptoms of the muscles	Inverse variance weighted	4	0.0164887	0.121464	0.892019	1.01663	0.801251	1.28989	0.997938	symptoms
BCHE	Poisoning by anticonvulsants and anti-Parkinsonism drugs	Inverse variance weighted	4	-0.0378429	0.285182	0.894433	0.962864	0.55057	1.6839	0.999209	injuries & poisonings
BCHE	Bundle branch block	Inverse variance weighted	4	0.0101538	0.0792686	0.898075	1.01021	0.864838	1.18001	1.00185	circulatory system
BCHE	Digestive congenital anomalies	Inverse variance weighted	4	0.0159087	0.125133	0.898835	1.01604	0.795048	1.29845	1.00127	congenital anomalies
BCHE	Late pregnancy and failed induction	Inverse variance weighted	4	0.011757	0.0931499	0.899561	1.01183	0.842976	1.2145	1.00065	pregnancy complications
BCHE	Spinal stenosis	Inverse variance weighted	4	0.00668098	0.0540533	0.901632	1.0067	0.905504	1.11921	1.00153	musculoskeletal
BCHE	Chemotherapy	Inverse variance weighted	4	0.00265462	0.0216959	0.902617	1.00266	0.960915	1.04621	1.0012	neoplasms
BCHE	Colon cancer	Inverse variance weighted	4	0.00714653	0.0585643	0.902876	1.00717	0.897951	1.12968	1.00007	neoplasms
BCHE	Secondary malignancy of brain/spine	Inverse variance weighted	4	0.0136723	0.112713	0.903452	1.01377	0.81282	1.26439	0.999292	neoplasms
BCHE	Occlusion of cerebral arteries	Inverse variance weighted	4	0.00748524	0.0620651	0.904006	1.00751	0.892113	1.13784	0.998492	circulatory system
BCHE	Sepsis and SIRS	Inverse variance weighted	4	0.00732921	0.0609165	0.904233	1.00736	0.893984	1.13511	0.997335	infectious diseases
BCHE	Sepsis	Inverse variance weighted	4	0.00732921	0.0609165	0.904233	1.00736	0.893984	1.13511	0.99593	infectious diseases
BCHE	Osteoarthrosis	Inverse variance weighted	4	-0.00246935	0.0205976	0.904574	0.997534	0.958064	1.03863	0.994904	musculoskeletal
BCHE	Diplopia and disorders of binocular vision	Inverse variance weighted	4	-0.0180212	0.152275	0.905793	0.98214	0.72871	1.32371	0.994846	sense organs
BCHE	Pericarditis	Inverse variance weighted	4	-0.0144378	0.124495	0.907676	0.985666	0.772249	1.25806	0.995515	circulatory system
BCHE	Other tests	Inverse variance weighted	4	0.00469849	0.0415373	0.909939	1.00471	0.926154	1.08993	0.9966	symptoms
BCHE	Non-Hodgkins lymphoma	Inverse variance weighted	4	-0.0113854	0.101683	0.910848	0.988679	0.810029	1.20673	0.9962	neoplasms
BCHE	Other disorders of liver	Inverse variance weighted	4	0.00481072	0.0432618	0.911458	1.00482	0.923133	1.09374	0.995475	digestive
BCHE	Malignant neoplasm of bladder	Inverse variance weighted	4	0.00759351	0.0694273	0.912906	1.00762	0.879428	1.1545	0.995666	neoplasms
BCHE	Cardiomyopathy	Inverse variance weighted	4	0.01615	0.148158	0.913198	1.01628	0.76015	1.35872	0.994598	circulatory system
BCHE	Injury, NOS	Inverse variance weighted	4	0.00510503	0.0477476	0.914855	1.00512	0.915321	1.10372	0.995016	injuries & poisonings
BCHE	Other inflammatory spondylopathies	Inverse variance weighted	4	0.00829005	0.0781002	0.915466	1.00832	0.865207	1.17512	0.994298	musculoskeletal
BCHE	Disorders of esophageal motility	Inverse variance weighted	4	0.0138183	0.131548	0.916341	1.01391	0.783475	1.31213	0.993867	digestive
BCHE	Noninflammatory disorders of vagina	Inverse variance weighted	4	-0.00981173	0.0939087	0.916787	0.990236	0.823763	1.19035	0.992974	genitourinary
BCHE	Heart valve replaced	Inverse variance weighted	4	0.00838241	0.0823706	0.918944	1.00842	0.858075	1.1851	0.993933	circulatory system
BCHE	Swelling, mass, or lump in head and neck [Space-occupying lesion, intracranial NOS]	Inverse variance weighted	4	-0.0136304	0.135399	0.919814	0.986462	0.75653	1.28628	0.993501	mental disorders
BCHE	Other hypertrophic and atrophic conditions of skin	Inverse variance weighted	4	0.00454125	0.045646	0.92075	1.00455	0.918581	1.09857	0.99314	dermatologic
BCHE	Cystic mastopathy	Inverse variance weighted	4	-0.0167783	0.170504	0.921612	0.983362	0.704007	1.37357	0.9927	genitourinary
BCHE	Functional disorders of bladder	Inverse variance weighted	4	-0.00713618	0.0781002	0.927197	0.992889	0.851963	1.15713	0.997342	genitourinary
BCHE	Dizziness and giddiness (Light-headedness and vertigo)	Inverse variance weighted	4	-0.00752975	0.0828377	0.927574	0.992499	0.843756	1.16746	0.996377	sense organs
BCHE	Convulsions	Inverse variance weighted	4	-0.0110056	0.121339	0.92773	0.989055	0.779712	1.2546	0.995178	neurological
BCHE	Complications of surgical and medical procedures	Inverse variance weighted	4	-0.00311708	0.034608	0.928233	0.996888	0.93151	1.06685	0.994354	injuries & poisonings
BCHE	Aneurysm and dissection of heart	Inverse variance weighted	4	0.011161	0.1267	0.929805	1.01122	0.788856	1.29627	0.994676	circulatory system
BCHE	Other dyschromia	Inverse variance weighted	4	0.0163154	0.188684	0.931093	1.01645	0.702222	1.47129	0.994693	dermatologic
BCHE	Complications of cardiac/vascular device, implant, and graft	Inverse variance weighted	4	-0.00652686	0.075784	0.931367	0.993494	0.856361	1.15259	0.993628	injuries & poisonings
BCHE	Genitourinary congenital anomalies	Inverse variance weighted	4	-0.00676406	0.0801511	0.932745	0.993259	0.848861	1.16222	0.993742	congenital anomalies
BCHE	Sleep disorders	Inverse variance weighted	4	-0.00515498	0.0646552	0.936452	0.994858	0.876447	1.12927	0.996334	neurological
BCHE	Hypotension	Inverse variance weighted	4	0.00323529	0.0413179	0.937588	1.00324	0.925198	1.08787	0.996187	circulatory system
BCHE	Cystitis and urethritis	Inverse variance weighted	4	-0.00442209	0.0584442	0.939687	0.995588	0.887832	1.11642	0.997063	genitourinary
BCHE	Retinal detachments and defects	Inverse variance weighted	4	0.00419713	0.0563858	0.940664	1.00421	0.899138	1.12155	0.996746	sense organs
BCHE	Bronchiectasis	Inverse variance weighted	4	0.00537224	0.0737359	0.941919	1.00539	0.870097	1.16171	0.996726	respiratory
BCHE	Delirium dementia and amnestic and other cognitive disorders	Inverse variance weighted	4	0.0078249	0.108118	0.942304	1.00786	0.815392	1.24575	0.995787	mental disorders
BCHE	Blindness and low vision	Inverse variance weighted	4	-0.00861883	0.119467	0.942487	0.991418	0.784449	1.25299	0.994636	sense organs
BCHE	Late effects of cerebrovascular disease	Inverse variance weighted	4	0.00675685	0.0954943	0.943591	1.00678	0.834926	1.21401	0.994459	circulatory system
BCHE	Other diseases of lung	Inverse variance weighted	4	0.00921687	0.133455	0.944939	1.00926	0.776968	1.311	0.994539	respiratory
BCHE	Postoperative infection	Inverse variance weighted	4	0.00387045	0.0577403	0.946556	1.00388	0.896461	1.12417	0.994902	infectious diseases
BCHE	Respiratory failure, insufficiency, arrest	Inverse variance weighted	4	0.00580108	0.0866593	0.946629	1.00582	0.848699	1.19202	0.993642	respiratory
BCHE	Elevated blood pressure reading without diagnosis of hypertension	Inverse variance weighted	4	0.00550171	0.0823706	0.946747	1.00552	0.855606	1.18169	0.992435	circulatory system
BCHE	Coagulation defects	Inverse variance weighted	4	0.00704862	0.105938	0.946952	1.00707	0.818248	1.23947	0.99132	hematopoietic
BCHE	Renal failure	Inverse variance weighted	4	0.00254872	0.0389449	0.94782	1.00255	0.928873	1.08208	0.990903	genitourinary
BCHE	Abnormal glucose	Inverse variance weighted	4	-0.0127353	0.204285	0.950292	0.987345	0.661574	1.47353	0.99216	endocrine/metabolic
BCHE	Symptoms affecting skin	Inverse variance weighted	4	-0.00275118	0.0447047	0.950928	0.997253	0.913591	1.08858	0.991501	dermatologic
BCHE	Acid-base balance disorder	Inverse variance weighted	4	-0.00572666	0.0933203	0.951068	0.99429	0.828089	1.19385	0.990326	endocrine/metabolic
BCHE	Other venous embolism and thrombosis	Inverse variance weighted	4	0.00786887	0.136334	0.953973	1.0079	0.771557	1.31664	0.992031	circulatory system
BCHE	Congenital anomalies of great vessels	Inverse variance weighted	4	0.00535559	0.0977377	0.956301	1.00537	0.830099	1.21765	0.993131	congenital anomalies
BCHE	Cholelithiasis	Inverse variance weighted	4	-0.00151455	0.0281624	0.957111	0.998487	0.944865	1.05515	0.992654	digestive
BCHE	Heartburn	Inverse variance weighted	4	0.00371528	0.069418	0.957317	1.00372	0.87604	1.15001	0.991552	digestive
BCHE	Diseases of white blood cells	Inverse variance weighted	4	0.00276478	0.0519886	0.957588	1.00277	0.905622	1.11034	0.990521	hematopoietic
BCHE	Osteoarthrosis NOS	Inverse variance weighted	4	0.00149914	0.030291	0.960528	1.0015	0.943772	1.06276	0.992249	musculoskeletal
BCHE	Vertiginous syndromes and other disorders of vestibular system	Inverse variance weighted	4	0.0033609	0.0684325	0.96083	1.00337	0.877422	1.14739	0.991252	sense organs
BCHE	Abnormal findings on mammogram or breast exam	Inverse variance weighted	4	-0.00390301	0.0802603	0.961215	0.996105	0.851111	1.1658	0.990342	genitourinary
BCHE	Infection/inflammation of internal prosthetic device; implant; and graft	Inverse variance weighted	4	-0.00305108	0.0648991	0.962503	0.996954	0.877873	1.13219	0.990365	infectious diseases
BCHE	Other disorders of biliary tract	Inverse variance weighted	4	-0.00462226	0.0996869	0.963017	0.995388	0.818724	1.21017	0.989592	digestive
BCHE	Hallux rigidus	Inverse variance weighted	4	0.00372121	0.0822602	0.963918	1.00373	0.854269	1.17934	0.989218	musculoskeletal
BCHE	Arrhythmia (cardiac) NOS	Inverse variance weighted	4	-0.00451891	0.105938	0.965976	0.995491	0.808838	1.22522	0.99003	circulatory system
BCHE	Anemia of chronic disease	Inverse variance weighted	4	-0.00508649	0.121464	0.966597	0.994926	0.784149	1.26236	0.98937	hematopoietic
BCHE	Cataract	Inverse variance weighted	4	0.00130566	0.032103	0.967558	1.00131	0.940244	1.06634	0.989059	sense organs
BCHE	Frequency of urination and polyuria	Inverse variance weighted	4	-0.00191496	0.0518535	0.970541	0.998087	0.901633	1.10486	0.990813	genitourinary
BCHE	Primary/intrinsic cardiomyopathies	Inverse variance weighted	4	0.00489156	0.147373	0.973522	1.0049	0.752797	1.34144	0.992561	circulatory system
BCHE	Malignant neoplasm of ovary	Inverse variance weighted	4	0.00207905	0.0716565	0.976853	1.00208	0.870778	1.15318	0.994661	neoplasms
BCHE	Endocarditis	Inverse variance weighted	4	-0.00324769	0.123556	0.97903	0.996758	0.782378	1.26988	0.99558	circulatory system
BCHE	Degeneration of intervertebral disc	Inverse variance weighted	4	0.00137137	0.0606423	0.981958	1.00137	0.889152	1.12776	0.997261	musculoskeletal
BCHE	Fracture of neck of femur	Inverse variance weighted	4	0.00153352	0.075784	0.983856	1.00153	0.863291	1.16192	0.997892	injuries & poisonings
BCHE	Polyarteritis nodosa and allied conditions	Inverse variance weighted	4	0.00190297	0.110719	0.986287	1.0019	0.806456	1.24472	0.999063	circulatory system
BCHE	Superficial injury without mention of infection	Inverse variance weighted	4	-0.000926931	0.0556325	0.986707	0.999073	0.895864	1.11417	0.998195	injuries & poisonings
BCHE	Other benign neoplasm of connective and other soft tissue	Inverse variance weighted	4	0.00122702	0.0953718	0.989735	1.00123	0.830521	1.20702	0.999965	neoplasms
BCHE	Disease of tricuspid valve	Inverse variance weighted	4	-0.00109335	0.0975897	0.991061	0.998907	0.825002	1.20947	1.00001	circulatory system
BCHE	Tobacco use disorder	Inverse variance weighted	4	0.000181414	0.0250355	0.994218	1.00018	0.952288	1.05048	1.00191	mental disorders
BCHE	Chronic liver disease and cirrhosis	Inverse variance weighted	4	0.000349455	0.0606326	0.995401	1.00035	0.88826	1.12658	1.00181	digestive
BCHE	Vascular hamartomas and non-neoplastic nevi	Inverse variance weighted	4	0.000451236	0.125592	0.997133	1.00045	0.78215	1.27968	1.00226	neoplasms
BCHE	Other diseases of the teeth and supporting structures	Inverse variance weighted	4	0.000199548	0.0627712	0.997464	1.0002	0.884412	1.13115	1.0013	digestive
BCHE	Benign neoplasm of breast	Inverse variance weighted	4	0.000224665	0.0927236	0.998067	1.00022	0.834007	1.19957	1.00063	genitourinary
BCHE	Retinal detachment with retinal defect	Inverse variance weighted	4	0.000177616	0.0866258	0.998364	1.00018	0.843995	1.18526	0.999642	sense organs
BCHE	Nevus, non-neoplastic	Inverse variance weighted	4	-0.000185163	0.13231	0.998883	0.999815	0.771427	1.29582	0.998883	neoplasms
