# Supplementary material for: Potential therapeutic targets for multisite chronic pain: A proteome-wide Mendelian randomization study
Source: Medicine (Baltimore). 2026 May 8;105(19):e48579. doi: 10.1097/MD.0000000000048579 (PMC13166790; doi:10.1097/MD.0000000000048579)
Supplement: Supplementary file 14 [file medi-105-e48579-s017.xlsx]

## Sheet: Sheet1
Table S14:Phe-MR results of plasma C8B in IVW or Wald ratio method.
Protein	Outcome	Method	nsnp	Beta	Se	p	OR	OR_lci95	OR_uci95	FDR	Category
C8B	Parkinson's disease	Inverse variance weighted	4	-0.225206	0.0752683	0.00277116	0.798352	0.68885	0.92526	2.16982	neurological
C8B	Amblyopia	Inverse variance weighted	4	-0.307515	0.10659	0.00391392	0.735272	0.596646	0.906107	1.5323	sense organs
C8B	Hypotension	Inverse variance weighted	4	0.0902658	0.0327957	0.00591661	1.09447	1.02633	1.16713	1.54423	circulatory system
C8B	Hemiplegia	Inverse variance weighted	4	-0.17587	0.0641787	0.00613799	0.838727	0.739589	0.951154	1.20151	neurological
C8B	Hyperhidrosis	Inverse variance weighted	4	0.272819	0.100775	0.00678521	1.31366	1.07821	1.60053	1.06256	dermatologic
C8B	Noninflammatory disorders of vulva and perineum	Inverse variance weighted	4	-0.175852	0.0672232	0.00889821	0.838742	0.735203	0.956864	1.16122	genitourinary
C8B	Other headache syndromes	Inverse variance weighted	4	0.0761583	0.0291311	0.00894032	1.07913	1.01924	1.14254	1.00004	neurological
C8B	Peripheral vascular disease	Inverse variance weighted	4	0.101175	0.0395664	0.0105547	1.10647	1.02391	1.19569	1.03304	circulatory system
C8B	Hypertension	Inverse variance weighted	4	0.0285831	0.0112361	0.0109631	1.029	1.00658	1.05191	0.953793	circulatory system
C8B	Spondylosis and allied disorders	Inverse variance weighted	4	0.0705769	0.0280932	0.0119966	1.07313	1.01564	1.13387	0.939335	musculoskeletal
C8B	Essential hypertension	Inverse variance weighted	4	0.0282138	0.0112361	0.0120388	1.02862	1.00621	1.05152	0.856941	circulatory system
C8B	Inflammation of eyelids	Inverse variance weighted	4	-0.127441	0.0508303	0.0121694	0.880345	0.796866	0.972569	0.794055	sense organs
C8B	Other open wound of head and face	Inverse variance weighted	4	-0.11412	0.0459246	0.0129572	0.892151	0.815355	0.97618	0.780422	injuries & poisonings
C8B	Cancer of brain and nervous system	Inverse variance weighted	4	0.262847	0.106627	0.0136968	1.30063	1.05534	1.60293	0.766041	neoplasms
C8B	Hypovolemia	Inverse variance weighted	4	0.116389	0.0473214	0.0139112	1.12343	1.02392	1.23262	0.726167	endocrine/metabolic
C8B	Stricture/obstruction of ureter	Inverse variance weighted	4	-0.196011	0.0820012	0.0168325	0.822003	0.699959	0.965326	0.823741	genitourinary
C8B	Other acute and subacute forms of ischemic heart disease	Inverse variance weighted	4	-0.16983	0.072376	0.0189508	0.843808	0.732211	0.972414	0.87285	circulatory system
C8B	Abnormal results of function study of liver	Inverse variance weighted	4	0.0979742	0.0426338	0.0215594	1.10293	1.01452	1.19906	0.937834	digestive
C8B	Noninfectious gastroenteritis	Inverse variance weighted	4	0.044762	0.019896	0.0244616	1.04578	1.00578	1.08737	1.00807	digestive
C8B	Anxiety disorders	Inverse variance weighted	4	0.0668743	0.0297387	0.0245295	1.06916	1.00862	1.13333	0.960331	mental disorders
C8B	Otitis media	Inverse variance weighted	4	0.130728	0.058212	0.0247219	1.13966	1.01677	1.2774	0.921772	sense organs
C8B	Paralytic ileus	Inverse variance weighted	4	0.241755	0.107808	0.0249312	1.27348	1.03092	1.57312	0.887323	digestive
C8B	Extrapyramidal disease and abnormal movement disorders	Inverse variance weighted	4	-0.182991	0.0820012	0.0256441	0.832776	0.709132	0.977978	0.873014	neurological
C8B	Nausea and vomiting	Inverse variance weighted	4	0.0514562	0.0231702	0.0263655	1.0528	1.00606	1.10172	0.860173	symptoms
C8B	Emphysema	Inverse variance weighted	4	0.131405	0.0592371	0.0265346	1.14043	1.01542	1.28083	0.831064	respiratory
C8B	Inflammation of the eye	Inverse variance weighted	4	-0.0974191	0.0442468	0.027685	0.907176	0.831817	0.989362	0.833745	sense organs
C8B	Other disorders of liver	Inverse variance weighted	4	0.072036	0.0328018	0.0280848	1.07469	1.00777	1.14606	0.814459	digestive
C8B	Anxiety disorder	Inverse variance weighted	4	0.0688964	0.031376	0.0281042	1.07133	1.00743	1.13928	0.785914	mental disorders
C8B	Calculus of lower urinary tract	Inverse variance weighted	4	0.194613	0.0889772	0.0287263	1.21484	1.02042	1.4463	0.77561	genitourinary
C8B	Aneurysm and dissection of heart	Inverse variance weighted	4	-0.20669	0.0946741	0.0290232	0.813272	0.675535	0.979093	0.757506	circulatory system
C8B	Other symptoms/disorders or the urinary system	Inverse variance weighted	4	0.03493	0.0163979	0.0331585	1.03555	1.00279	1.06937	0.837519	genitourinary
C8B	Other disorders of intestine	Inverse variance weighted	4	0.0804773	0.0379379	0.0338973	1.0838	1.00614	1.16747	0.829424	digestive
C8B	Orthostatic hypotension	Inverse variance weighted	4	0.14302	0.0674338	0.0339312	1.15375	1.01091	1.31678	0.805095	circulatory system
C8B	Other disorders of the kidney and ureters	Inverse variance weighted	4	-0.106609	0.0504426	0.0345596	0.898877	0.814259	0.992288	0.795886	genitourinary
C8B	Intracranial hemorrhage	Inverse variance weighted	4	-0.123931	0.0590268	0.0357663	0.883441	0.786924	0.991795	0.800144	circulatory system
C8B	Simple and unspecified goiter	Inverse variance weighted	4	0.2563	0.126558	0.0428515	1.29214	1.00828	1.65592	0.932019	endocrine/metabolic
C8B	Ulceration of the lower GI tract	Inverse variance weighted	4	0.153081	0.0756667	0.0430635	1.16542	1.00479	1.35173	0.911316	digestive
C8B	Other venous embolism and thrombosis	Inverse variance weighted	4	0.278789	0.137832	0.0431068	1.32153	1.00868	1.73142	0.888227	circulatory system
C8B	Gastrointestinal hemorrhage	Inverse variance weighted	4	0.0359075	0.0178035	0.0437083	1.03656	1.00101	1.07337	0.877528	digestive
C8B	Hypotension NOS	Inverse variance weighted	4	0.0890327	0.04424	0.0441677	1.09312	1.00233	1.19213	0.864584	circulatory system
C8B	Disorders of sweat glands	Inverse variance weighted	4	0.175543	0.0877265	0.0453903	1.19189	1.0036	1.41551	0.866844	dermatologic
C8B	Raynaud's syndrome	Inverse variance weighted	4	0.165527	0.0841948	0.0492984	1.18001	1.00051	1.39173	0.919062	circulatory system
C8B	Acute tonsillitis	Inverse variance weighted	4	-0.232023	0.118226	0.0496999	0.792928	0.628923	0.9997	0.905001	respiratory
C8B	Protein-calorie malnutrition	Inverse variance weighted	4	0.148098	0.0756667	0.0503185	1.15963	0.999792	1.34502	0.895441	endocrine/metabolic
C8B	Arthropathy NOS	Inverse variance weighted	4	0.0281341	0.0143914	0.0505921	1.02853	0.999927	1.05796	0.880303	musculoskeletal
C8B	Abnormal sputum	Inverse variance weighted	4	0.101376	0.0527151	0.0544695	1.10669	0.998056	1.22715	0.927165	respiratory
C8B	Infertility, female	Inverse variance weighted	4	-0.129725	0.0684593	0.0581032	0.878337	0.768046	1.00447	0.967975	genitourinary
C8B	Colon cancer	Inverse variance weighted	4	0.101168	0.0537763	0.0599355	1.10646	0.995775	1.22945	0.977699	neoplasms
C8B	Chronic airway obstruction	Inverse variance weighted	4	0.0466319	0.0248136	0.0602052	1.04774	0.997999	1.09995	0.962054	respiratory
C8B	Curvature of spine	Inverse variance weighted	4	0.142685	0.0761864	0.06109	1.15337	0.993382	1.33912	0.956669	musculoskeletal
C8B	Femoral hernia	Inverse variance weighted	4	-0.180878	0.0971745	0.0626914	0.834537	0.689809	1.00963	0.962497	digestive
C8B	Senile cataract	Inverse variance weighted	4	-0.0517411	0.0278803	0.0634772	0.949575	0.899077	1.00291	0.95582	sense organs
C8B	Other arthropathies	Inverse variance weighted	4	0.0256799	0.0139389	0.065428	1.02601	0.998361	1.05443	0.966606	musculoskeletal
C8B	Peripheral vascular disease, unspecified	Inverse variance weighted	4	0.0894652	0.0494248	0.0702763	1.09359	0.99262	1.20483	1.01901	circulatory system
C8B	Hemoptysis	Inverse variance weighted	4	0.109777	0.0611716	0.0727202	1.11603	0.989932	1.25819	1.03527	respiratory
C8B	Malunion and nonunion of fracture	Inverse variance weighted	4	-0.12279	0.0691095	0.0756107	0.88445	0.772406	1.01275	1.0572	musculoskeletal
C8B	Contusion	Inverse variance weighted	4	0.11398	0.0641787	0.075737	1.12073	0.988259	1.27096	1.04039	injuries & poisonings
C8B	Nonspecific abnormal findings on radiological and other examination of other intrathoracic organs (echocardiogram, etc)	Inverse variance weighted	4	0.18617	0.104989	0.076191	1.20463	0.980582	1.47986	1.02858	circulatory system
C8B	Malignant neoplasm of other and ill-defined sites within the digestive organs and peritoneum	Inverse variance weighted	4	0.0585411	0.033018	0.0762276	1.06029	0.993845	1.13117	1.01163	neoplasms
C8B	Chronic pharyngitis and nasopharyngitis	Inverse variance weighted	4	0.14215	0.0803244	0.0767768	1.15275	0.984831	1.3493	1.00194	respiratory
C8B	Mucous polyp of cervix	Inverse variance weighted	4	-0.0852282	0.0481679	0.0768275	0.918303	0.835573	1.00922	0.986163	genitourinary
C8B	Osteoarthrosis, localized, primary	Inverse variance weighted	4	0.0463457	0.0264534	0.079778	1.04744	0.994512	1.10318	1.00752	musculoskeletal
C8B	Peritoneal or intestinal adhesions	Inverse variance weighted	4	-0.147433	0.0843755	0.0805769	0.86292	0.731389	1.0181	1.00146	digestive
C8B	Cholelithiasis with other cholecystitis	Inverse variance weighted	4	0.0616917	0.035324	0.0807326	1.06363	0.992485	1.13988	0.987713	digestive
C8B	Diseases of esophagus	Inverse variance weighted	4	0.0258935	0.0148803	0.081837	1.02623	0.996734	1.0566	0.985821	digestive
C8B	Multiple myeloma	Inverse variance weighted	4	-0.182655	0.105372	0.0830185	0.833056	0.67761	1.02416	0.984901	neoplasms
C8B	Benign neoplasm of other endocrine glands and related structures	Inverse variance weighted	4	0.143727	0.0832154	0.0841378	1.15457	0.980811	1.35911	0.983283	neoplasms
C8B	Other diseases of respiratory system, NEC	Inverse variance weighted	4	0.0452976	0.0262409	0.0843083	1.04634	0.993884	1.10156	0.970786	respiratory
C8B	Labyrinthitis	Inverse variance weighted	4	0.151637	0.0889772	0.0883398	1.16374	0.977499	1.38546	1.00246	sense organs
C8B	Suppurative and unspecified otitis media	Inverse variance weighted	4	0.141754	0.0832154	0.0884833	1.15229	0.978878	1.35643	0.989749	sense organs
C8B	Complications of cardiac/vascular device, implant, and graft	Inverse variance weighted	4	0.100035	0.0590268	0.0901236	1.10521	0.984465	1.24076	0.993898	injuries & poisonings
C8B	Other diseases of respiratory system, not elsewhere classified	Inverse variance weighted	4	0.0438034	0.0260074	0.09213	1.04478	0.992855	1.09941	1.00191	respiratory
C8B	Adverse drug events and drug allergies	Inverse variance weighted	4	0.214719	0.128518	0.0947752	1.23951	0.963506	1.59459	1.01656	injuries & poisonings
C8B	Esophagitis, GERD and related diseases	Inverse variance weighted	4	0.0247884	0.0148792	0.0957192	1.0251	0.995635	1.05543	1.01281	digestive
C8B	Kyphoscoliosis and scoliosis	Inverse variance weighted	4	0.136826	0.0822961	0.0963912	1.14663	0.975823	1.34733	1.00632	musculoskeletal
C8B	E. coli	Inverse variance weighted	4	-0.0837724	0.051099	0.101127	0.919641	0.831997	1.01652	1.04187	infectious diseases
C8B	Rheumatoid arthritis	Inverse variance weighted	4	0.0616388	0.0377233	0.102265	1.06358	0.987777	1.1452	1.03991	musculoskeletal
C8B	Inflammatory and toxic neuropathy	Inverse variance weighted	4	0.139543	0.0859	0.104273	1.14975	0.97159	1.36057	1.04674	neurological
C8B	Miscarriage; stillbirth	Inverse variance weighted	4	-0.08054	0.0496607	0.104845	0.922618	0.837047	1.01694	1.03916	pregnancy complications
C8B	Superficial injury without mention of infection	Inverse variance weighted	4	0.0611259	0.0377233	0.105151	1.06303	0.98727	1.14461	1.02917	injuries & poisonings
C8B	Diseases of the oral soft tissues, excluding lesions specific for gingiva and tongue	Inverse variance weighted	4	0.0640965	0.039564	0.105217	1.0662	0.986641	1.15216	1.0171	digestive
C8B	Spondylosis without myelopathy	Inverse variance weighted	4	0.0561083	0.034661	0.105496	1.05771	0.988242	1.13207	1.00736	musculoskeletal
C8B	Chondrocalcinosis	Inverse variance weighted	4	0.170372	0.105372	0.105906	1.18575	0.96449	1.45776	0.999091	endocrine/metabolic
C8B	Manlignant and unknown neoplasms of brain and nervous system	Inverse variance weighted	4	0.169161	0.105082	0.107442	1.18431	0.963869	1.45517	1.00151	neoplasms
C8B	Bronchiectasis	Inverse variance weighted	4	0.103539	0.0646095	0.109037	1.10909	0.977169	1.25882	1.00442	respiratory
C8B	Atrioventricular [AV] block	Inverse variance weighted	4	-0.0867224	0.0541212	0.109073	0.916932	0.824647	1.01954	0.993073	circulatory system
C8B	Irregular menstrual bleeding	Inverse variance weighted	4	0.065627	0.0410106	0.109545	1.06783	0.985354	1.15721	0.985902	genitourinary
C8B	Decubitus ulcer	Inverse variance weighted	4	0.131124	0.0820012	0.10981	1.14011	0.970835	1.3389	0.977061	dermatologic
C8B	Inflammatory disease of breast	Inverse variance weighted	4	0.173173	0.108512	0.110514	1.18907	0.96126	1.47087	0.972278	genitourinary
C8B	Paroxysmal ventricular tachycardia	Inverse variance weighted	4	-0.12888	0.0808035	0.110715	0.879079	0.75032	1.02993	0.963223	circulatory system
C8B	Diabetes mellitus	Inverse variance weighted	4	0.0289623	0.0182557	0.112631	1.02939	0.993204	1.06689	0.969125	endocrine/metabolic
C8B	Unspecified monoarthritis	Inverse variance weighted	4	0.0332795	0.0210865	0.11451	1.03384	0.991982	1.07746	0.974583	musculoskeletal
C8B	Myocardial infarction	Inverse variance weighted	4	0.040749	0.0259033	0.115691	1.04159	0.990029	1.09584	0.974043	circulatory system
C8B	Symptoms and disorders of the joints	Inverse variance weighted	4	-0.0644156	0.0410131	0.116274	0.937615	0.865194	1.0161	0.968534	musculoskeletal
C8B	Crystal arthropathies	Inverse variance weighted	4	0.155173	0.0996105	0.11928	1.16786	0.960729	1.41965	0.983122	endocrine/metabolic
C8B	Open wounds of head; neck; and trunk	Inverse variance weighted	4	-0.0633937	0.0407554	0.119835	0.938574	0.866516	1.01662	0.977404	injuries & poisonings
C8B	Urinary incontinence	Inverse variance weighted	4	0.0411244	0.0264592	0.120123	1.04198	0.989322	1.09744	0.96965	genitourinary
C8B	Anorexia	Inverse variance weighted	4	0.131102	0.0843755	0.120233	1.14008	0.966307	1.34511	0.960639	endocrine/metabolic
C8B	Pain in joint	Inverse variance weighted	4	0.0428255	0.0278838	0.124574	1.04376	0.988243	1.10239	0.985267	musculoskeletal
C8B	Dysphagia	Inverse variance weighted	4	0.0478008	0.0311625	0.125049	1.04896	0.98681	1.11503	0.979132	digestive
C8B	Acute pancreatitis	Inverse variance weighted	4	0.0853898	0.0557354	0.125508	1.08914	0.976431	1.21486	0.973001	digestive
C8B	Hemorrhage of rectum and anus	Inverse variance weighted	4	0.0329312	0.0215303	0.126134	1.03348	0.990775	1.07802	0.96826	digestive
C8B	Calculus of kidney	Inverse variance weighted	4	-0.0673561	0.044272	0.128156	0.934862	0.857161	1.01961	0.974231	genitourinary
C8B	First degree AV block	Inverse variance weighted	4	-0.123851	0.0814263	0.128254	0.883511	0.753183	1.03639	0.965608	circulatory system
C8B	stress incontinence, female	Inverse variance weighted	4	0.0501526	0.0330097	0.128679	1.05143	0.985559	1.12171	0.959581	genitourinary
C8B	Acute appendicitis	Inverse variance weighted	4	0.0851727	0.0563123	0.130405	1.08891	0.975116	1.21597	0.963273	digestive
C8B	Rheumatoid arthritis and other inflammatory polyarthropathies	Inverse variance weighted	4	0.054551	0.036078	0.130526	1.05607	0.983968	1.13345	0.955159	musculoskeletal
C8B	Late effects of cerebrovascular disease	Inverse variance weighted	4	-0.106516	0.0705141	0.130902	0.898961	0.782921	1.0322	0.949036	circulatory system
C8B	Pneumonitis due to inhalation of food or vomitus	Inverse variance weighted	4	0.196742	0.130684	0.132202	1.21743	0.942331	1.57284	0.94967	respiratory
C8B	Poisoning by other anti-infectives	Inverse variance weighted	4	-0.110256	0.0735963	0.134104	0.895605	0.775301	1.03458	0.954575	injuries & poisonings
C8B	Electrolyte imbalance	Inverse variance weighted	4	0.0586099	0.0393503	0.136372	1.06036	0.981654	1.14538	0.961974	endocrine/metabolic
C8B	Symptoms involving digestive system	Inverse variance weighted	4	0.0292752	0.0196859	0.136985	1.02971	0.990734	1.07022	0.957672	digestive
C8B	Other disorders of soft tissues	Inverse variance weighted	4	0.0504919	0.0341439	0.139194	1.05179	0.983704	1.12458	0.964502	musculoskeletal
C8B	Hyperpotassemia	Inverse variance weighted	4	0.182487	0.124183	0.141697	1.2002	0.940907	1.53094	0.973231	endocrine/metabolic
C8B	Cataract	Inverse variance weighted	4	-0.0266385	0.0182501	0.14439	0.973713	0.939499	1.00917	0.983106	sense organs
C8B	Acute and chronic tonsillitis	Inverse variance weighted	4	-0.0812513	0.0558818	0.14595	0.921962	0.826315	1.02868	0.985163	respiratory
C8B	Diseases of the salivary glands	Inverse variance weighted	4	-0.13408	0.0925756	0.147524	0.87452	0.729403	1.04851	0.987276	digestive
C8B	Other disorders of eyelids	Inverse variance weighted	4	-0.0469103	0.0330097	0.155285	0.954173	0.894394	1.01795	1.03041	sense organs
C8B	Mitral valve disease	Inverse variance weighted	4	-0.0649898	0.0459246	0.157026	0.937077	0.856413	1.02534	1.03321	circulatory system
C8B	Osteoarthritis; localized	Inverse variance weighted	4	0.027835	0.0196801	0.157252	1.02823	0.989319	1.06866	1.02607	musculoskeletal
C8B	Acute renal failure	Inverse variance weighted	4	0.0532715	0.0377111	0.157767	1.05472	0.979569	1.13563	1.02092	genitourinary
C8B	Joint effusions	Inverse variance weighted	4	-0.1056	0.0750133	0.159204	0.899784	0.776758	1.0423	1.02178	musculoskeletal
C8B	Strabismus (not specified as paralytic)	Inverse variance weighted	4	-0.115114	0.0820012	0.160374	0.891264	0.758937	1.04666	1.02092	sense organs
C8B	Secondary malignancy of respiratory organs	Inverse variance weighted	4	-0.0738993	0.0527151	0.160957	0.928765	0.837595	1.02986	1.01636	neoplasms
C8B	Antepartum hemorrhage, abruptio placentae, and placenta previa	Inverse variance weighted	4	-0.173891	0.12532	0.165268	0.840388	0.657363	1.07437	1.03524	pregnancy complications
C8B	Spinal stenosis	Inverse variance weighted	4	0.0571421	0.0412223	0.165688	1.05881	0.976624	1.1479	1.02963	musculoskeletal
C8B	Diseases of spleen	Inverse variance weighted	4	0.155703	0.113384	0.169681	1.16848	0.935634	1.45927	1.04615	hematopoietic
C8B	Symptoms involving female genital tract	Inverse variance weighted	4	0.0449085	0.0329925	0.173459	1.04593	0.980437	1.1158	1.06108	genitourinary
C8B	Anemia of chronic disease	Inverse variance weighted	4	-0.125476	0.0925756	0.175293	0.882077	0.735706	1.05757	1.06399	hematopoietic
C8B	Hallux valgus (Bunion)	Inverse variance weighted	4	-0.0543134	0.0402801	0.177532	0.947135	0.875235	1.02494	1.06929	musculoskeletal
C8B	Atrial fibrillation and flutter	Inverse variance weighted	4	-0.0289559	0.0215303	0.178662	0.971459	0.931317	1.01333	1.06788	circulatory system
C8B	Fracture of upper limb	Inverse variance weighted	4	-0.0374828	0.0278741	0.178716	0.963211	0.911999	1.0173	1.06011	injuries & poisonings
C8B	Fracture of radius and ulna	Inverse variance weighted	4	-0.0462824	0.0346529	0.18168	0.954772	0.892078	1.02187	1.06959	injuries & poisonings
C8B	Streptococcus infection	Inverse variance weighted	4	0.0812649	0.0609125	0.182163	1.08466	0.962594	1.2222	1.06443	infectious diseases
C8B	Missed abortion/Hydatidiform mole	Inverse variance weighted	4	-0.0988551	0.0743122	0.18343	0.905874	0.783091	1.04791	1.06389	pregnancy complications
C8B	Asthma	Inverse variance weighted	4	0.0350999	0.0263875	0.183462	1.03572	0.983518	1.0907	1.05626	respiratory
C8B	Benign neoplasm of skin	Inverse variance weighted	4	0.0373532	0.0280966	0.183698	1.03806	0.98244	1.09683	1.04989	neoplasms
C8B	Ectropion or entropion	Inverse variance weighted	4	-0.100545	0.0756667	0.18392	0.904345	0.779696	1.04892	1.04355	sense organs
C8B	Cancer of larynx, pharynx, nasal cavities	Inverse variance weighted	4	0.129737	0.098394	0.18732	1.13853	0.938835	1.3807	1.05519	neoplasms
C8B	Colorectal cancer	Inverse variance weighted	4	0.0497015	0.0377111	0.187519	1.05096	0.976079	1.13158	1.04876	neoplasms
C8B	Open wounds of extremities	Inverse variance weighted	4	0.049808	0.0379379	0.189223	1.05107	0.975749	1.1322	1.05079	injuries & poisonings
C8B	Cellulitis and abscess of leg, except foot	Inverse variance weighted	4	-0.0423583	0.0330191	0.199547	0.958526	0.898458	1.02261	1.10032	dermatologic
C8B	Intracerebral hemorrhage	Inverse variance weighted	4	-0.121363	0.0946991	0.199996	0.885713	0.73567	1.06636	1.09508	circulatory system
C8B	Precordial pain	Inverse variance weighted	4	0.0524985	0.0412272	0.202877	1.0539	0.97209	1.1426	1.10314	circulatory system
C8B	Bursitis	Inverse variance weighted	4	0.110616	0.0871057	0.204119	1.11697	0.94166	1.32491	1.10224	musculoskeletal
C8B	Neoplasm of unspecified nature of digestive system	Inverse variance weighted	4	0.0957889	0.0756667	0.205538	1.10053	0.948837	1.27647	1.1023	neoplasms
C8B	Endometriosis	Inverse variance weighted	4	-0.049494	0.0393528	0.208501	0.951711	0.881063	1.02802	1.11059	genitourinary
C8B	Pneumonia	Inverse variance weighted	4	0.0379849	0.0302694	0.209516	1.03872	0.978883	1.10221	1.10845	respiratory
C8B	Diseases of the jaws	Inverse variance weighted	4	0.118789	0.0946606	0.209518	1.12613	0.935433	1.35571	1.10102	digestive
C8B	Calculus of bile duct	Inverse variance weighted	4	0.0613806	0.0491769	0.211973	1.0633	0.965599	1.17089	1.1065	digestive
C8B	GERD	Inverse variance weighted	4	0.0330124	0.026449	0.211974	1.03356	0.981349	1.08856	1.09918	digestive
C8B	Cervical cancer	Inverse variance weighted	4	-0.0793106	0.0637083	0.213167	0.923753	0.815317	1.04661	1.09809	neoplasms
C8B	Disorders of fluid, electrolyte, and acid-base balance	Inverse variance weighted	4	0.0418162	0.0337192	0.214928	1.0427	0.976019	1.11394	1.09992	endocrine/metabolic
C8B	Varicose veins of lower extremity, symptomtic	Inverse variance weighted	4	0.121952	0.0984051	0.215238	1.1297	0.931535	1.37002	1.09436	circulatory system
C8B	Renal failure NOS	Inverse variance weighted	4	-0.0814026	0.0658191	0.216175	0.921822	0.810254	1.04875	1.09203	genitourinary
C8B	Functional disorders of bladder	Inverse variance weighted	4	0.074979	0.0607017	0.216755	1.07786	0.956957	1.21404	1.08794	genitourinary
C8B	Nonrheumatic mitral valve disorders	Inverse variance weighted	4	-0.0569117	0.0461341	0.217346	0.944677	0.863005	1.03408	1.08396	circulatory system
C8B	Dizziness and giddiness (Light-headedness and vertigo)	Inverse variance weighted	4	-0.0440438	0.0362983	0.224984	0.956912	0.891198	1.02747	1.11495	sense organs
C8B	Personal history of diseases of digestive system	Inverse variance weighted	4	0.0255738	0.0210865	0.225203	1.0259	0.984368	1.06919	1.10902	digestive
C8B	Fracture of hand or wrist	Inverse variance weighted	4	-0.051697	0.0426338	0.225289	0.949617	0.873489	1.03238	1.10251	injuries & poisonings
C8B	Known or suspected fetal abnormality affecting management of mother	Inverse variance weighted	4	-0.0496892	0.0410106	0.225659	0.951525	0.878034	1.03117	1.09746	pregnancy complications
C8B	Dysmenorrhea	Inverse variance weighted	4	0.0711587	0.0590268	0.227998	1.07375	0.956443	1.20545	1.10199	genitourinary
C8B	Diaphragmatic hernia	Inverse variance weighted	4	0.021546	0.0179172	0.229158	1.02178	0.98652	1.0583	1.1008	digestive
C8B	Reflux esophagitis	Inverse variance weighted	4	0.0295669	0.024604	0.229476	1.03001	0.981516	1.0809	1.09561	digestive
C8B	Osteoarthrosis	Inverse variance weighted	4	0.0188196	0.0157025	0.23072	1.019	0.988114	1.05085	1.09487	musculoskeletal
C8B	Dental caries	Inverse variance weighted	4	0.0715578	0.0597507	0.231071	1.07418	0.955468	1.20764	1.08993	digestive
C8B	Peritoneal adhesions (postoperative) (postinfection)	Inverse variance weighted	4	-0.0528849	0.0443076	0.232641	0.948489	0.869595	1.03454	1.09076	digestive
C8B	Alcohol-related disorders	Inverse variance weighted	4	-0.0292309	0.0245325	0.23345	0.971192	0.925599	1.01903	1.08805	mental disorders
C8B	Cellulitis and abscess of arm/hand	Inverse variance weighted	4	-0.0407552	0.0342069	0.233484	0.960064	0.897806	1.02664	1.08176	dermatologic
C8B	Swelling, mass, or lump in head and neck [Space-occupying lesion, intracranial NOS]	Inverse variance weighted	4	0.0976742	0.0820012	0.233602	1.1026	0.938898	1.29485	1.07594	mental disorders
C8B	Atrioventricular block, complete	Inverse variance weighted	4	0.142552	0.120067	0.235119	1.15321	0.911395	1.45919	1.0766	circulatory system
C8B	Nonspecific abnormal findings on radiological and other examination of musculoskeletal system	Inverse variance weighted	4	0.137551	0.116063	0.23596	1.14746	0.913993	1.44056	1.07417	injuries & poisonings
C8B	Respiratory insufficiency	Inverse variance weighted	4	0.0774045	0.0653575	0.236285	1.08048	0.950567	1.22815	1.06943	respiratory
C8B	Migraine	Inverse variance weighted	4	-0.066214	0.0562496	0.239137	0.935931	0.83823	1.04502	1.07612	neurological
C8B	Cervical cancer and dysplasia	Inverse variance weighted	4	-0.0579281	0.0492267	0.23929	0.943718	0.856919	1.03931	1.07065	neoplasms
C8B	Cholelithiasis and cholecystitis	Inverse variance weighted	4	0.0347915	0.0296199	0.240156	1.0354	0.977005	1.09729	1.06842	digestive
C8B	Endocarditis	Inverse variance weighted	4	0.112514	0.0959257	0.240824	1.11909	0.927279	1.35057	1.06534	circulatory system
C8B	Bundle branch block	Inverse variance weighted	4	0.0501274	0.0428429	0.241989	1.05141	0.966722	1.14351	1.06448	circulatory system
C8B	Otitis media and Eustachian tube disorders	Inverse variance weighted	4	0.0639857	0.0547266	0.242328	1.06608	0.957645	1.18679	1.06001	sense organs
C8B	Aphasia/speech disturbance	Inverse variance weighted	4	-0.0746883	0.063968	0.242973	0.928033	0.818677	1.052	1.05693	mental disorders
C8B	Chronic liver disease and cirrhosis	Inverse variance weighted	4	0.0577803	0.049589	0.243944	1.05948	0.961353	1.16763	1.0553	digestive
C8B	Pericarditis	Inverse variance weighted	4	-0.0805092	0.0691095	0.244039	0.922646	0.805764	1.05648	1.0499	circulatory system
C8B	Genital prolapse	Inverse variance weighted	4	0.0269645	0.023176	0.244641	1.02733	0.981709	1.07507	1.04674	genitourinary
C8B	Cellulitis and abscess of foot, toe	Inverse variance weighted	4	-0.0397408	0.0342095	0.245361	0.961038	0.898713	1.02769	1.04412	dermatologic
C8B	Hyperlipidemia	Inverse variance weighted	4	0.0169773	0.0146393	0.246166	1.01712	0.988353	1.04673	1.04188	endocrine/metabolic
C8B	Hemorrhage of gastrointestinal tract	Inverse variance weighted	4	0.0398827	0.034435	0.246782	1.04069	0.972768	1.11335	1.03887	digestive
C8B	Other disorders of peritoneum	Inverse variance weighted	4	-0.0495739	0.0428429	0.247227	0.951635	0.874987	1.035	1.03518	digestive
C8B	Type 1 diabetes	Inverse variance weighted	4	0.0559507	0.048411	0.247785	1.05755	0.961813	1.16281	1.032	endocrine/metabolic
C8B	Stricture of artery	Inverse variance weighted	4	-0.0959231	0.0832154	0.24903	0.908534	0.771804	1.06949	1.0317	circulatory system
C8B	Nerve root and plexus disorders	Inverse variance weighted	4	0.0850418	0.0737796	0.249056	1.08876	0.942173	1.25816	1.02637	neurological
C8B	Obesity	Inverse variance weighted	4	0.042592	0.0370477	0.250287	1.04351	0.970425	1.1221	1.02605	endocrine/metabolic
C8B	Bladder neck obstruction	Inverse variance weighted	4	-0.0654545	0.057464	0.254681	0.936642	0.836872	1.04831	1.03862	genitourinary
C8B	Seborrheic keratosis	Inverse variance weighted	4	0.0530098	0.0465721	0.255024	1.05444	0.962452	1.15522	1.03463	dermatologic
C8B	Intestinal infection	Inverse variance weighted	4	0.0297964	0.0262409	0.256169	1.03024	0.978596	1.08462	1.03392	infectious diseases
C8B	Nephritis; nephrosis; renal sclerosis	Inverse variance weighted	4	-0.078878	0.0702289	0.261371	0.924153	0.805311	1.06053	1.04951	genitourinary
C8B	Diseases of hard tissues of teeth	Inverse variance weighted	4	0.0669437	0.0596607	0.261831	1.06924	0.951238	1.20187	1.04599	digestive
C8B	Disorders of lipoid metabolism	Inverse variance weighted	4	0.0163771	0.0146393	0.263265	1.01651	0.98776	1.0461	1.04638	endocrine/metabolic
C8B	Dysuria	Inverse variance weighted	4	0.118475	0.10614	0.264328	1.12578	0.914334	1.38612	1.0453	genitourinary
C8B	Noninflammatory female genital disorders	Inverse variance weighted	4	-0.0332993	0.0298729	0.264979	0.967249	0.912242	1.02557	1.04261	genitourinary
C8B	Back pain	Inverse variance weighted	4	0.0271554	0.0243676	0.265104	1.02753	0.979606	1.07779	1.03788	symptoms
C8B	Overweight, obesity and other hyperalimentation	Inverse variance weighted	4	0.0419633	0.0377603	0.266436	1.04286	0.968461	1.12297	1.03791	endocrine/metabolic
C8B	Prolapse of vaginal walls	Inverse variance weighted	4	0.0326869	0.0295171	0.268126	1.03323	0.975147	1.09477	1.03932	genitourinary
C8B	Lipoma	Inverse variance weighted	4	0.0343978	0.0311625	0.269671	1.035	0.973672	1.10018	1.04016	neoplasms
C8B	Cholelithiasis	Inverse variance weighted	4	0.0333513	0.030626	0.27616	1.03391	0.973677	1.09788	1.05997	digestive
C8B	Septicemia	Inverse variance weighted	4	-0.042824	0.0393503	0.276473	0.95808	0.886964	1.0349	1.05599	infectious diseases
C8B	Mechanical complication of unspecified genitourinary device, implant, and graft	Inverse variance weighted	4	0.0757267	0.070725	0.284295	1.07867	0.939043	1.23905	1.0806	injuries & poisonings
C8B	Tobacco use disorder	Inverse variance weighted	4	0.0213819	0.0199744	0.284408	1.02161	0.982389	1.0624	1.07581	mental disorders
C8B	Pain	Inverse variance weighted	4	0.0952154	0.0889772	0.284569	1.0999	0.923874	1.30945	1.07124	symptoms
C8B	Respiratory failure	Inverse variance weighted	4	0.0800071	0.0748413	0.285059	1.08329	0.935493	1.25445	1.06795	respiratory
C8B	Obstruction of bile duct	Inverse variance weighted	4	0.0946759	0.0889772	0.287307	1.0993	0.923376	1.30875	1.07125	digestive
C8B	Contracture of palmar fascia [Dupuytren's disease]	Inverse variance weighted	4	-0.061197	0.0579221	0.290721	0.940638	0.839688	1.05372	1.07884	musculoskeletal
C8B	Complication due to other implant and internal device	Inverse variance weighted	4	0.0479604	0.0454591	0.291414	1.04913	0.959695	1.1469	1.07631	injuries & poisonings
C8B	Phobia	Inverse variance weighted	4	-0.116873	0.111139	0.292986	0.889698	0.715549	1.10623	1.07703	mental disorders
C8B	Benign mammary dysplasias	Inverse variance weighted	4	0.0618239	0.0589287	0.294118	1.06378	0.947739	1.19402	1.07614	genitourinary
C8B	Superficial cellulitis and abscess	Inverse variance weighted	4	-0.0307545	0.0295134	0.297387	0.969714	0.915211	1.02746	1.08304	dermatologic
C8B	Occlusion of cerebral arteries	Inverse variance weighted	4	-0.0433346	0.0415889	0.297423	0.957591	0.88263	1.03892	1.07816	circulatory system
C8B	Polymyalgia Rheumatica	Inverse variance weighted	4	-0.0762609	0.0737796	0.301309	0.926574	0.801822	1.07074	1.08721	musculoskeletal
C8B	Bacterial enteritis	Inverse variance weighted	4	0.0490535	0.0475389	0.302138	1.05028	0.956836	1.15284	1.0852	infectious diseases
C8B	Ulcerative colitis (chronic)	Inverse variance weighted	4	0.10978	0.106627	0.303209	1.11603	0.905554	1.37543	1.08408	digestive
C8B	Fracture of vertebral column without mention of spinal cord injury	Inverse variance weighted	4	-0.069377	0.0674338	0.303566	0.932975	0.817465	1.06481	1.08042	injuries & poisonings
C8B	Intervertebral disc disorders	Inverse variance weighted	4	0.027189	0.0264474	0.303931	1.02756	0.975653	1.08223	1.07682	musculoskeletal
C8B	Disorders of other cranial nerves	Inverse variance weighted	4	-0.0688855	0.0672232	0.305491	0.933434	0.818205	1.06489	1.07748	neurological
C8B	Type 2 diabetes	Inverse variance weighted	4	0.0201329	0.0196739	0.306152	1.02034	0.981741	1.06045	1.07496	endocrine/metabolic
C8B	Fracture of unspecified bones	Inverse variance weighted	4	0.0703987	0.0688741	0.306716	1.07294	0.937448	1.22801	1.07214	injuries & poisonings
C8B	Malignant neoplasm of testis	Inverse variance weighted	4	-0.0404267	0.039564	0.306873	0.96038	0.888721	1.03782	1.06792	neoplasms
C8B	Hemorrhage or hematoma complicating a procedure	Inverse variance weighted	4	-0.0492237	0.0483367	0.308511	0.951968	0.865919	1.04657	1.06887	injuries & poisonings
C8B	Nonspecific chest pain	Inverse variance weighted	4	0.0183932	0.0181009	0.309559	1.01856	0.983061	1.05535	1.06777	circulatory system
C8B	Diseases of lips	Inverse variance weighted	4	0.0970111	0.095963	0.312054	1.10187	0.912948	1.32989	1.07166	digestive
C8B	Diseases of pancreas	Inverse variance weighted	4	0.0482809	0.0477724	0.312187	1.04947	0.95566	1.15248	1.06743	digestive
C8B	Early or threatened labor; hemorrhage in early pregnancy	Inverse variance weighted	4	0.0513435	0.0508636	0.312766	1.05268	0.952801	1.16304	1.06477	pregnancy complications
C8B	Renal failure	Inverse variance weighted	4	0.0300002	0.0297304	0.31294	1.03045	0.972124	1.09228	1.06074	genitourinary
C8B	Hemorrhage from gastrointestinal ulcer	Inverse variance weighted	4	0.100417	0.0996105	0.313406	1.10563	0.909537	1.34401	1.05775	digestive
C8B	Secondary malignant neoplasm of digestive systems	Inverse variance weighted	4	0.0640788	0.0639317	0.316198	1.06618	0.940609	1.20851	1.06259	neoplasms
C8B	Subarachnoid hemorrhage	Inverse variance weighted	4	-0.0865094	0.0877265	0.324071	0.917127	0.772245	1.08919	1.08439	circulatory system
C8B	Hyposmolality and/or hyponatremia	Inverse variance weighted	4	0.0564792	0.0576221	0.327004	1.0581	0.945104	1.18462	1.08955	endocrine/metabolic
C8B	Osteoarthrosis NOS	Inverse variance weighted	4	0.0224622	0.0229587	0.32789	1.02272	0.977715	1.06979	1.08787	musculoskeletal
C8B	Benign neoplasm of other parts of digestive system	Inverse variance weighted	4	0.0407705	0.0417624	0.328942	1.04161	0.959749	1.13046	1.08676	neoplasms
C8B	Ankylosing spondylitis	Inverse variance weighted	4	-0.111061	0.113934	0.329669	0.894884	0.715788	1.11879	1.08458	musculoskeletal
C8B	Left bundle branch block	Inverse variance weighted	4	0.0955141	0.0983531	0.331481	1.10022	0.907322	1.33414	1.08598	circulatory system
C8B	Subjective visual disturbances	Inverse variance weighted	4	0.159624	0.164758	0.332625	1.17307	0.849335	1.6202	1.08519	sense organs
C8B	Strabismus and other disorders of binocular eye movements	Inverse variance weighted	4	-0.0634525	0.0656083	0.333473	0.938519	0.82527	1.06731	1.08344	sense organs
C8B	Lymphadenitis	Inverse variance weighted	4	0.0502681	0.0520751	0.334395	1.05155	0.949519	1.16455	1.08195	hematopoietic
C8B	Neurological disorders	Inverse variance weighted	4	-0.0349708	0.0362983	0.335333	0.965634	0.899321	1.03684	1.08052	mental disorders
C8B	Bacterial infection NOS	Inverse variance weighted	4	0.0220724	0.0229525	0.336221	1.02232	0.977346	1.06936	1.07894	infectious diseases
C8B	Psychogenic and somatoform disorders	Inverse variance weighted	4	0.130168	0.13538	0.336303	1.13902	0.87356	1.48515	1.0748	mental disorders
C8B	Noninfectious disorders of lymphatic channels	Inverse variance weighted	4	-0.0910242	0.0946741	0.336327	0.912996	0.758369	1.09915	1.0705	circulatory system
C8B	Acquired foot deformities	Inverse variance weighted	4	-0.0278448	0.0289623	0.336343	0.972539	0.91887	1.02934	1.06622	musculoskeletal
C8B	Swelling of limb	Inverse variance weighted	4	0.0348394	0.0362924	0.337074	1.03545	0.964357	1.11179	1.06423	symptoms
C8B	Hallux rigidus	Inverse variance weighted	4	0.0595905	0.0625283	0.340582	1.0614	0.938976	1.19979	1.07099	musculoskeletal
C8B	Abnormal glucose	Inverse variance weighted	4	0.0913653	0.0959257	0.340864	1.09567	0.907875	1.32231	1.06759	endocrine/metabolic
C8B	Alcoholic liver damage	Inverse variance weighted	4	0.0834451	0.0877634	0.341708	1.08703	0.915238	1.29106	1.06597	mental disorders
C8B	Complications of labor and delivery NEC	Inverse variance weighted	4	-0.0498905	0.0524799	0.341777	0.951334	0.858343	1.0544	1.06195	pregnancy complications
C8B	Postinflammatory pulmonary fibrosis	Inverse variance weighted	4	0.0908133	0.0958787	0.343553	1.09506	0.907457	1.32146	1.06325	respiratory
C8B	Cellulitis and abscess of trunk	Inverse variance weighted	4	0.131432	0.139124	0.344808	1.14046	0.86827	1.49798	1.06293	dermatologic
C8B	Carbuncle and furuncle	Inverse variance weighted	4	0.0493038	0.0524434	0.347149	1.05054	0.94792	1.16427	1.06595	dermatologic
C8B	Functional digestive disorders	Inverse variance weighted	4	0.0166682	0.0178062	0.349225	1.01681	0.981933	1.05292	1.06814	digestive
C8B	Heartburn	Inverse variance weighted	4	0.0503158	0.0541212	0.352533	1.0516	0.945764	1.16929	1.07406	digestive
C8B	Other ill-defined and unknown causes of morbidity and mortality	Inverse variance weighted	4	0.025252	0.0272017	0.353239	1.02557	0.972327	1.08174	1.07204	symptoms
C8B	Other symptoms	Inverse variance weighted	4	0.0979454	0.105621	0.353755	1.1029	0.896667	1.35657	1.06946	symptoms
C8B	Symptoms involving head and neck	Inverse variance weighted	4	0.0425174	0.0459246	0.354544	1.04343	0.953616	1.14171	1.06772	mental disorders
C8B	Sarcoidosis	Inverse variance weighted	4	-0.0975316	0.105372	0.354655	0.907074	0.737817	1.11516	1.06397	dermatologic
C8B	Cancer of esophagus	Inverse variance weighted	4	-0.140988	0.152449	0.35506	0.8685	0.644173	1.17095	1.06111	neoplasms
C8B	Facial nerve disorders [CN7]	Inverse variance weighted	4	-0.0767434	0.0832154	0.356411	0.926127	0.786749	1.0902	1.0611	neurological
C8B	Prolapse of vaginal vault after hysterectomy	Inverse variance weighted	4	0.100351	0.108974	0.35712	1.10556	0.892938	1.36881	1.05918	genitourinary
C8B	Dislocation	Inverse variance weighted	4	0.0496259	0.0541212	0.359174	1.05088	0.945112	1.16848	1.06126	injuries & poisonings
C8B	Abdominal hernia	Inverse variance weighted	4	0.0120488	0.0131626	0.359994	1.01212	0.986344	1.03857	1.05968	digestive
C8B	Fracture of lower limb	Inverse variance weighted	4	-0.026903	0.0295171	0.362065	0.973456	0.918736	1.03143	1.06179	injuries & poisonings
C8B	Erythematous conditions	Inverse variance weighted	4	0.082395	0.0907747	0.364044	1.08588	0.908897	1.29734	1.06361	dermatologic
C8B	Effects of other external causes	Inverse variance weighted	4	-0.0343698	0.0379379	0.364963	0.966214	0.896974	1.0408	1.06233	symptoms
C8B	Sicca syndrome	Inverse variance weighted	4	0.0987022	0.108974	0.365073	1.10374	0.891467	1.36655	1.05871	dermatologic
C8B	Effects radiation NOS	Inverse variance weighted	4	-0.0517516	0.0571499	0.365179	0.949565	0.848941	1.06212	1.05511	injuries & poisonings
C8B	Ischemic Heart Disease	Inverse variance weighted	4	0.014099	0.0155782	0.365441	1.0142	0.9837	1.04564	1.05199	circulatory system
C8B	Other disorders of cervical region	Inverse variance weighted	4	0.0970661	0.107808	0.367927	1.10193	0.892046	1.3612	1.05526	musculoskeletal
C8B	Secondary malignancy of brain/spine	Inverse variance weighted	4	-0.153077	0.17003	0.367965	0.858064	0.614875	1.19744	1.05152	neoplasms
C8B	Secondary malignancy of lymph nodes	Inverse variance weighted	4	-0.0449985	0.0499911	0.368051	0.955999	0.86677	1.05441	1.04794	neoplasms
C8B	Benign neoplasm of uterus	Inverse variance weighted	4	-0.0243593	0.0271306	0.369264	0.975935	0.925394	1.02924	1.04759	neoplasms
C8B	Congenital anomalies of great vessels	Inverse variance weighted	4	-0.0529779	0.0590268	0.36944	0.948401	0.844787	1.06472	1.0443	congenital anomalies
C8B	Osteomyelitis, periostitis, and other infections involving bone	Inverse variance weighted	4	0.0892243	0.0996105	0.370396	1.09333	0.899414	1.32905	1.04324	musculoskeletal
C8B	Glaucoma	Inverse variance weighted	4	0.0379386	0.0423732	0.370604	1.03867	0.95589	1.12861	1.04008	sense organs
C8B	Heart valve disorders	Inverse variance weighted	4	-0.0338361	0.0379379	0.372456	0.96673	0.897453	1.04135	1.04155	circulatory system
C8B	Carcinoma in situ of skin	Inverse variance weighted	4	-0.0854705	0.095963	0.373111	0.91808	0.760668	1.10807	1.03966	neoplasms
C8B	Symptoms affecting skin	Inverse variance weighted	4	0.0293883	0.0330157	0.373394	1.02982	0.965294	1.09867	1.03677	dermatologic
C8B	Large cell lymphoma	Inverse variance weighted	4	-0.0923896	0.104162	0.37509	0.91175	0.743381	1.11825	1.03779	neoplasms
C8B	Other biliary tract disease	Inverse variance weighted	4	0.0385875	0.0435935	0.376067	1.03934	0.954225	1.13205	1.03683	digestive
C8B	Anal and rectal polyp	Inverse variance weighted	4	0.026028	0.0295134	0.377828	1.02637	0.968683	1.08749	1.03803	digestive
C8B	Psoriatic arthropathy	Inverse variance weighted	4	-0.087911	0.100131	0.379965	0.915842	0.752641	1.11443	1.04025	dermatologic
C8B	Benign neoplasm of unspecified sites	Inverse variance weighted	4	0.0446119	0.0508303	0.380127	1.04562	0.94647	1.15516	1.03707	neoplasms
C8B	Cerebral artery occlusion, with cerebral infarction	Inverse variance weighted	4	-0.0710912	0.0810553	0.380449	0.931377	0.794566	1.09174	1.03434	circulatory system
C8B	Adverse effects of sedatives or other central nervous system depressants and anesthetics	Inverse variance weighted	4	0.104241	0.119062	0.381294	1.10987	0.878867	1.40158	1.03306	injuries & poisonings
C8B	Ileostomy status	Inverse variance weighted	4	-0.0532948	0.0609125	0.381606	0.9481	0.841404	1.06833	1.03034	digestive
C8B	Other disorders of tympanic membrane	Inverse variance weighted	4	0.0638719	0.0731263	0.38242	1.06596	0.923619	1.23023	1.02899	sense organs
C8B	Acquired spondylolisthesis	Inverse variance weighted	4	0.0583408	0.0669546	0.383563	1.06008	0.929703	1.20873	1.02853	musculoskeletal
C8B	Pelvic inflammatory disease (PID)	Inverse variance weighted	4	0.0849628	0.0975632	0.383836	1.08868	0.89919	1.31809	1.02575	genitourinary
C8B	Acute gastritis	Inverse variance weighted	4	-0.0628231	0.072165	0.384001	0.93911	0.815245	1.08179	1.0227	digestive
C8B	Pancreatic cancer	Inverse variance weighted	4	-0.0957224	0.109994	0.384164	0.908716	0.732486	1.12735	1.01966	neoplasms
C8B	Diverticulosis and diverticulitis	Inverse variance weighted	4	0.0141659	0.0162786	0.384183	1.01427	0.982416	1.04715	1.01627	digestive
C8B	Esophageal bleeding (varices/hemorrhage)	Inverse variance weighted	4	0.0733602	0.0845802	0.385753	1.07612	0.911725	1.27015	1.01699	digestive
C8B	Fasciitis	Inverse variance weighted	4	-0.0443324	0.0513026	0.387514	0.956636	0.865121	1.05783	1.0182	musculoskeletal
C8B	Internal derangement of knee	Inverse variance weighted	4	0.0181773	0.0210839	0.388609	1.01834	0.977119	1.06131	1.01766	injuries & poisonings
C8B	Abnormal findings on examination of urine	Inverse variance weighted	4	0.0354397	0.0412272	0.389998	1.03608	0.955648	1.12327	1.0179	genitourinary
C8B	Hemorrhage during pregnancy; childbirth and postpartum	Inverse variance weighted	4	-0.0776854	0.0907065	0.39175	0.925255	0.774552	1.10528	1.01907	pregnancy complications
C8B	Hammer toe (acquired)	Inverse variance weighted	4	-0.048875	0.0574116	0.394598	0.9523	0.85095	1.06572	1.02308	musculoskeletal
C8B	Musculoskeletal symptoms referable to limbs	Inverse variance weighted	4	0.0381085	0.0448171	0.395153	1.03884	0.951483	1.13423	1.02114	symptoms
C8B	Other disorders of biliary tract	Inverse variance weighted	4	0.110763	0.130483	0.395951	1.11713	0.865037	1.44269	1.01984	digestive
C8B	Noninflammatory disorders of vagina	Inverse variance weighted	4	-0.0706896	0.0834855	0.397146	0.931751	0.791108	1.0974	1.01956	genitourinary
C8B	Leukemia	Inverse variance weighted	4	-0.0515415	0.0609125	0.397466	0.949764	0.842881	1.0702	1.01704	neoplasms
C8B	Periapical abscess	Inverse variance weighted	4	0.0609647	0.0724166	0.399866	1.06286	0.92222	1.22495	1.01985	digestive
C8B	Abdominal aortic aneurysm	Inverse variance weighted	4	0.0689762	0.0820012	0.400258	1.07141	0.912337	1.25822	1.01754	circulatory system
C8B	Staphylococcus infections	Inverse variance weighted	4	0.0370599	0.044272	0.402539	1.03776	0.951502	1.13183	1.02003	infectious diseases
C8B	Poisoning by psychotropic agents	Inverse variance weighted	4	0.0466698	0.0559692	0.404367	1.04778	0.938915	1.16926	1.02135	injuries & poisonings
C8B	Ingrowing nail	Inverse variance weighted	4	0.066611	0.0801085	0.405686	1.06888	0.913564	1.2506	1.02139	dermatologic
C8B	Other diseases of blood and blood-forming organs	Inverse variance weighted	4	0.0326901	0.0394171	0.406913	1.03323	0.956411	1.11622	1.02119	hematopoietic
C8B	Other and unspecified disorders of back	Inverse variance weighted	4	0.0449739	0.0543313	0.407801	1.046	0.940338	1.16354	1.02015	musculoskeletal
C8B	Other disorders of metabolism	Inverse variance weighted	4	-0.0542494	0.0658191	0.409815	0.947196	0.832556	1.07762	1.02193	endocrine/metabolic
C8B	Benign neoplasm of ovary	Inverse variance weighted	4	-0.0527516	0.0641787	0.411106	0.948616	0.836489	1.07577	1.02189	neoplasms
C8B	Intestinal infection due to C. difficile	Inverse variance weighted	4	-0.100823	0.123087	0.412716	0.904093	0.710296	1.15077	1.02265	infectious diseases
C8B	Cystic mastopathy	Inverse variance weighted	4	0.0665919	0.0817852	0.415514	1.06886	0.910549	1.25469	1.02633	genitourinary
C8B	Breast cancer [female]	Inverse variance weighted	4	-0.0186276	0.0229623	0.417237	0.981545	0.938349	1.02673	1.02735	neoplasms
C8B	Fracture of patella	Inverse variance weighted	4	-0.118102	0.146163	0.419082	0.888605	0.667255	1.18338	1.02866	injuries & poisonings
C8B	Cardiac conduction disorders	Inverse variance weighted	4	-0.0268052	0.0335534	0.424358	0.973551	0.911586	1.03973	1.03835	circulatory system
C8B	Benign neoplasm of colon	Inverse variance weighted	4	0.014507	0.0182501	0.426671	1.01461	0.978961	1.05156	1.04076	neoplasms
C8B	Hypercholesterolemia	Inverse variance weighted	4	0.0118203	0.0150001	0.430689	1.01189	0.982574	1.04208	1.0473	endocrine/metabolic
C8B	Burns	Inverse variance weighted	4	-0.080842	0.102901	0.432084	0.922339	0.753876	1.12845	1.04744	injuries & poisonings
C8B	Diverticulosis	Inverse variance weighted	4	0.0127358	0.0162786	0.434	1.01282	0.981012	1.04565	1.04883	digestive
C8B	Cholecystitis without cholelithiasis	Inverse variance weighted	4	0.0484006	0.061893	0.434211	1.04959	0.929685	1.18496	1.04612	digestive
C8B	Other paralytic syndromes	Inverse variance weighted	4	-0.0756647	0.0971745	0.436187	0.927127	0.766342	1.12165	1.04765	neurological
C8B	Other congenital musculoskeletal anomalies	Inverse variance weighted	4	-0.0809392	0.104188	0.437244	0.92225	0.751903	1.13119	1.04698	congenital anomalies
C8B	Osteomyelitis	Inverse variance weighted	4	0.0808715	0.104162	0.437513	1.08423	0.884011	1.3298	1.04443	musculoskeletal
C8B	Acute pharyngitis	Inverse variance weighted	4	0.064459	0.0832154	0.438573	1.06658	0.906066	1.25553	1.04378	respiratory
C8B	Sleep apnea	Inverse variance weighted	4	0.0291965	0.0377173	0.438879	1.02963	0.956256	1.10863	1.04134	neurological
C8B	Tachycardia NOS	Inverse variance weighted	4	0.0408049	0.0527151	0.438892	1.04165	0.939397	1.15503	1.03823	circulatory system
C8B	Other disorders of male genital organs	Inverse variance weighted	4	0.0365227	0.0475389	0.442328	1.0372	0.944921	1.13849	1.0432	genitourinary
C8B	Other diseases of the teeth and supporting structures	Inverse variance weighted	4	-0.0366321	0.0477483	0.442968	0.964031	0.877903	1.05861	1.04157	digestive
C8B	Hemorrhage in early pregnancy	Inverse variance weighted	4	0.0572089	0.0756667	0.449611	1.05888	0.912928	1.22816	1.05403	pregnancy complications
C8B	Late pregnancy and failed induction	Inverse variance weighted	4	-0.054491	0.072165	0.450195	0.946967	0.822066	1.09084	1.05225	pregnancy complications
C8B	Intracranial hemorrhage (injury)	Inverse variance weighted	4	-0.0835932	0.111077	0.451709	0.919805	0.739852	1.14353	1.05264	injuries & poisonings
C8B	Nasal polyps	Inverse variance weighted	4	0.0322293	0.0428429	0.45189	1.03275	0.949573	1.12322	1.04994	respiratory
C8B	Malignant neoplasm of ovary	Inverse variance weighted	4	-0.0407755	0.0543313	0.452956	0.960045	0.863065	1.06792	1.0493	neoplasms
C8B	Vitamin B-complex deficiencies	Inverse variance weighted	4	0.0672331	0.0901977	0.456032	1.06954	0.896233	1.27637	1.05331	endocrine/metabolic
C8B	Otitis externa	Inverse variance weighted	4	-0.101721	0.136535	0.456258	0.903281	0.691198	1.18044	1.05074	sense organs
C8B	Other benign neoplasm of connective and other soft tissue	Inverse variance weighted	4	-0.0551094	0.0740159	0.456537	0.946382	0.818583	1.09413	1.04829	neoplasms
C8B	Open-angle glaucoma	Inverse variance weighted	4	0.0574652	0.077282	0.457132	1.05915	0.910276	1.23237	1.04659	sense organs
C8B	Cyst or abscess of Bartholin's gland	Inverse variance weighted	4	0.100197	0.134911	0.457672	1.10539	0.848547	1.43997	1.04477	genitourinary
C8B	Viral Enteritis	Inverse variance weighted	4	0.0617648	0.0832154	0.457949	1.06371	0.903628	1.25216	1.04237	infectious diseases
C8B	Malignant neoplasm of female breast	Inverse variance weighted	4	-0.0180687	0.0243676	0.458388	0.982094	0.936291	1.03014	1.04034	neoplasms
C8B	Disorders of mineral metabolism	Inverse variance weighted	4	-0.0401124	0.0541212	0.458597	0.960681	0.863994	1.06819	1.03781	endocrine/metabolic
C8B	Poisoning by antibiotics	Inverse variance weighted	4	0.0144107	0.0194464	0.458665	1.01452	0.976574	1.05393	1.03497	injuries & poisonings
C8B	Pneumococcal pneumonia	Inverse variance weighted	4	0.0241803	0.0327957	0.46094	1.02447	0.960694	1.09249	1.03712	respiratory
C8B	Poisoning/allergy of sulfonamides	Inverse variance weighted	4	-0.0636575	0.0864907	0.461729	0.938326	0.792012	1.11167	1.03591	injuries & poisonings
C8B	Pleurisy; pleural effusion	Inverse variance weighted	4	0.0228402	0.0311564	0.463509	1.0231	0.962495	1.08753	1.03694	respiratory
C8B	Synovitis and tenosynovitis	Inverse variance weighted	4	-0.0348472	0.0475389	0.463544	0.965753	0.879833	1.06006	1.03406	musculoskeletal
C8B	Symptoms of the muscles	Inverse variance weighted	4	-0.0861724	0.11822	0.466053	0.917436	0.727688	1.15666	1.0367	symptoms
C8B	Ascites (non malignant)	Inverse variance weighted	4	0.0616029	0.0846146	0.466589	1.06354	0.901007	1.25539	1.03495	digestive
C8B	Other chronic ischemic heart disease, unspecified	Inverse variance weighted	4	0.0156189	0.0215303	0.468183	1.01574	0.97377	1.05952	1.03556	circulatory system
C8B	Type 2 diabetes with neurological manifestations	Inverse variance weighted	4	0.0753019	0.104162	0.469723	1.07821	0.879101	1.32241	1.03604	endocrine/metabolic
C8B	Secondary malignancy of bone	Inverse variance weighted	4	0.0667733	0.0924428	0.470097	1.06905	0.891888	1.28141	1.03395	neoplasms
C8B	Diseases of pulp and periapical tissues	Inverse variance weighted	4	0.0452076	0.0627255	0.471081	1.04625	0.92521	1.18311	1.03321	digestive
C8B	Palpitations	Inverse variance weighted	4	-0.0356417	0.0495339	0.471808	0.964986	0.875703	1.06337	1.03192	circulatory system
C8B	Ventral hernia	Inverse variance weighted	4	-0.0306521	0.0426338	0.472164	0.969813	0.892067	1.05433	1.02982	digestive
C8B	Skull and face fracture and other intercranial injury	Inverse variance weighted	4	-0.0328983	0.0459246	0.473772	0.967637	0.884343	1.05878	1.03045	injuries & poisonings
C8B	Pain and other symptoms associated with female genital organs	Inverse variance weighted	4	-0.0327198	0.0459246	0.476175	0.96781	0.884501	1.05897	1.03281	genitourinary
C8B	Pyelonephritis	Inverse variance weighted	4	0.0490068	0.0688741	0.476748	1.05023	0.917607	1.20202	1.0312	genitourinary
C8B	Other symptoms involving abdomen and pelvis	Inverse variance weighted	4	-0.0391583	0.0550408	0.476811	0.961598	0.863261	1.07114	1.02849	digestive
C8B	Anal and rectal conditions	Inverse variance weighted	4	0.0163489	0.0230729	0.478589	1.01648	0.971539	1.06351	1.02949	digestive
C8B	Primary open angle glaucoma	Inverse variance weighted	4	0.0547054	0.077282	0.479027	1.05623	0.907767	1.22897	1.02761	sense organs
C8B	Disorders of iron metabolism	Inverse variance weighted	4	-0.0696219	0.0985461	0.479883	0.932746	0.768917	1.13148	1.02664	hematopoietic
C8B	Melanomas of skin, dx or hx	Inverse variance weighted	4	0.0337298	0.0477724	0.480156	1.03431	0.941855	1.13583	1.02442	neoplasms
C8B	Melanomas of skin	Inverse variance weighted	4	0.0337298	0.0477724	0.480156	1.03431	0.941855	1.13583	1.02164	neoplasms
C8B	Acidosis	Inverse variance weighted	4	-0.0801684	0.113764	0.481003	0.922961	0.738491	1.15351	1.02067	endocrine/metabolic
C8B	Cancer, suspected or other	Inverse variance weighted	4	-0.0137961	0.0196739	0.483155	0.986299	0.94899	1.02507	1.02246	neoplasms
C8B	Traumatic arthropathy	Inverse variance weighted	4	0.07547	0.107808	0.483901	1.07839	0.872988	1.33212	1.02128	injuries & poisonings
C8B	Sciatica	Inverse variance weighted	4	0.0356596	0.0511898	0.486044	1.0363	0.937374	1.14567	1.02304	symptoms
C8B	Hemangioma and lymphangioma, any site	Inverse variance weighted	4	-0.0432311	0.0623177	0.487857	0.95769	0.847577	1.08211	1.02411	neoplasms
C8B	Other abnormality of urination	Inverse variance weighted	4	0.0397639	0.0574116	0.488554	1.04057	0.929821	1.1645	1.02283	genitourinary
C8B	Agorophobia, social phobia, and panic disorder	Inverse variance weighted	4	-0.0859376	0.12437	0.489575	0.917651	0.719138	1.17096	1.02223	mental disorders
C8B	Other disorders of arteries and arterioles	Inverse variance weighted	4	-0.0587301	0.0854603	0.491944	0.942961	0.797533	1.11491	1.02445	circulatory system
C8B	Disorders of calcium/phosphorus metabolism	Inverse variance weighted	4	-0.0480887	0.070725	0.496543	0.953049	0.829685	1.09476	1.03128	endocrine/metabolic
C8B	Other disorders of urethra and urinary tract	Inverse variance weighted	4	0.0265989	0.0393528	0.499099	1.02696	0.950723	1.1093	1.03385	genitourinary
C8B	Dyspareunia	Inverse variance weighted	4	-0.0601395	0.0889785	0.499111	0.941633	0.790937	1.12104	1.03115	genitourinary
C8B	Malignant neoplasm of ovary and other uterine adnexa	Inverse variance weighted	4	-0.0365392	0.0541212	0.499589	0.96412	0.867086	1.07201	1.02942	neoplasms
C8B	Other complications of pregnancy NEC	Inverse variance weighted	4	0.0366308	0.0543313	0.500177	1.03731	0.932526	1.15387	1.02792	pregnancy complications
C8B	Foreign body injury	Inverse variance weighted	4	0.0476454	0.070725	0.50052	1.0488	0.91304	1.20474	1.02594	injuries & poisonings
C8B	Degeneration of intervertebral disc	Inverse variance weighted	4	0.038833	0.0576613	0.50065	1.0396	0.928502	1.16398	1.02352	musculoskeletal
C8B	Hypertensive chronic kidney disease	Inverse variance weighted	4	-0.0421685	0.0627328	0.501462	0.958708	0.847788	1.08414	1.02251	circulatory system
C8B	Cervicalgia	Inverse variance weighted	4	0.0540695	0.0805265	0.501934	1.05556	0.901439	1.23603	1.02082	symptoms
C8B	Premature beats	Inverse variance weighted	4	0.077594	0.115763	0.502678	1.08068	0.861309	1.35593	1.01968	circulatory system
C8B	Primary angle-closure glaucoma	Inverse variance weighted	4	-0.063362	0.0946741	0.503327	0.938604	0.77964	1.12998	1.01836	sense organs
C8B	Skin cancer	Inverse variance weighted	4	0.0176523	0.026407	0.503834	1.01781	0.96647	1.07188	1.01676	neoplasms
C8B	Septal Deviations/Turbinate Hypertrophy	Inverse variance weighted	4	0.0281199	0.0422224	0.505414	1.02852	0.94683	1.11726	1.01732	respiratory
C8B	Hypertrophy of breast (Gynecomastia)	Inverse variance weighted	4	-0.0560715	0.0843755	0.506341	0.945472	0.801358	1.1155	1.01658	genitourinary
C8B	Chronic tonsillitis and adenoiditis	Inverse variance weighted	4	-0.0552396	0.0834059	0.50778	0.946258	0.80355	1.11431	1.01686	respiratory
C8B	Disorders of uterus, NEC	Inverse variance weighted	4	-0.0281892	0.0428429	0.510559	0.972204	0.8939	1.05737	1.01982	genitourinary
C8B	Viral infection	Inverse variance weighted	4	0.0501452	0.0763489	0.511315	1.05142	0.905291	1.22115	1.01873	infectious diseases
C8B	Benign neoplasm of breast	Inverse variance weighted	4	0.0595432	0.0911084	0.513406	1.06135	0.887782	1.26886	1.0203	genitourinary
C8B	Cervical intraepithelial neoplasia [CIN] [Cervical dysplasia]	Inverse variance weighted	4	-0.0354391	0.0543313	0.514223	0.965182	0.867683	1.07364	1.01933	neoplasms
C8B	Gout and other crystal arthropathies	Inverse variance weighted	4	0.0266417	0.040976	0.515577	1.027	0.947744	1.11288	1.01944	endocrine/metabolic
C8B	Disorders of muscle, ligament, and fascia	Inverse variance weighted	4	-0.0253256	0.0390715	0.516865	0.974992	0.903115	1.05259	1.01941	musculoskeletal
C8B	Inguinal hernia	Inverse variance weighted	4	0.0137842	0.0213132	0.517797	1.01388	0.972398	1.05713	1.01868	digestive
C8B	Rash and other nonspecific skin eruption	Inverse variance weighted	4	0.0339262	0.0527151	0.519851	1.03451	0.932958	1.14711	1.02016	dermatologic
C8B	Fracture of ankle and foot	Inverse variance weighted	4	-0.032726	0.0510401	0.521405	0.967804	0.875671	1.06963	1.02065	injuries & poisonings
C8B	Cellulitis and abscess of face/neck	Inverse variance weighted	4	-0.0896323	0.140447	0.523347	0.914267	0.694261	1.20399	1.0219	dermatologic
C8B	Chronic sinusitis	Inverse variance weighted	4	-0.0312155	0.0492149	0.525905	0.969267	0.880138	1.06742	1.02434	respiratory
C8B	Infection of the eye	Inverse variance weighted	4	0.126094	0.198856	0.526018	1.13439	0.768232	1.67506	1.02202	sense organs
C8B	Hypertensive heart and/or renal disease	Inverse variance weighted	4	-0.0376465	0.059441	0.52651	0.963053	0.857143	1.08205	1.02044	circulatory system
C8B	Other disorders of bone and cartilage	Inverse variance weighted	4	-0.0257607	0.0407554	0.527334	0.974568	0.899747	1.05561	1.01951	musculoskeletal
C8B	Delirium dementia and amnestic and other cognitive disorders	Inverse variance weighted	4	0.0444599	0.0704903	0.528221	1.04546	0.910555	1.20036	1.01871	mental disorders
C8B	Visual disturbances	Inverse variance weighted	4	-0.0268961	0.0428429	0.530146	0.973462	0.895057	1.05874	1.01991	sense organs
C8B	Other acquired musculoskeletal deformity	Inverse variance weighted	4	0.0407161	0.0649094	0.530478	1.04156	0.91713	1.18286	1.01805	musculoskeletal
C8B	Other anemias	Inverse variance weighted	4	-0.0143003	0.0229525	0.533257	0.985801	0.942436	1.03116	1.02088	hematopoietic
C8B	Dementias	Inverse variance weighted	4	0.0793176	0.129813	0.541192	1.08255	0.839359	1.3962	1.03354	mental disorders
C8B	Diseases of nail, NOS	Inverse variance weighted	4	0.0421965	0.069177	0.541875	1.0431	0.910838	1.19457	1.03233	dermatologic
C8B	Cardiac congenital anomalies	Inverse variance weighted	4	-0.0299284	0.0491769	0.542798	0.970515	0.881337	1.06872	1.03158	congenital anomalies
C8B	Abnormal function study of cardiovascular system	Inverse variance weighted	4	0.0755568	0.124155	0.54281	1.07848	0.845534	1.37561	1.0291	circulatory system
C8B	Appendiceal conditions	Inverse variance weighted	4	0.0476329	0.07835	0.54322	1.04879	0.899485	1.22287	1.0274	digestive
C8B	Epistaxis or throat hemorrhage	Inverse variance weighted	4	-0.0308983	0.0508303	0.543273	0.969574	0.877634	1.07115	1.02502	respiratory
C8B	Pulmonary heart disease	Inverse variance weighted	4	0.0313662	0.0516764	0.543868	1.03186	0.932469	1.14185	1.02367	circulatory system
C8B	Pain in limb	Inverse variance weighted	4	0.0190421	0.031376	0.543917	1.01922	0.958434	1.08387	1.02131	symptoms
C8B	Other hypertrophic and atrophic conditions of skin	Inverse variance weighted	4	0.0218867	0.036078	0.544084	1.02213	0.952347	1.09702	1.01918	dermatologic
C8B	Fetal distress and abnormal forces of labor	Inverse variance weighted	4	0.0337595	0.0557354	0.544707	1.03434	0.927297	1.15373	1.01791	pregnancy complications
C8B	Other signs and symptoms in breast	Inverse variance weighted	4	-0.059	0.0975324	0.545227	0.942707	0.778673	1.14129	1.01646	genitourinary
C8B	Diffuse diseases of connective tissue	Inverse variance weighted	4	0.0322618	0.0533903	0.545669	1.03279	0.930174	1.14672	1.01487	dermatologic
C8B	Appendicitis	Inverse variance weighted	4	0.0478972	0.0795769	0.547242	1.04906	0.897562	1.22614	1.01538	digestive
C8B	Urethral stricture (not specified as infectious)	Inverse variance weighted	4	0.0257752	0.0428429	0.547426	1.02611	0.943464	1.116	1.01332	genitourinary
C8B	Malaise and fatigue	Inverse variance weighted	4	0.0256114	0.0426338	0.54802	1.02594	0.943696	1.11536	1.01203	symptoms
C8B	Diseases and other conditions of the tongue	Inverse variance weighted	4	-0.0421799	0.0705141	0.549722	0.958697	0.834946	1.10079	1.01278	digestive
C8B	Other intestinal obstruction	Inverse variance weighted	4	-0.0305623	0.0511403	0.550096	0.9699	0.877396	1.07216	1.01109	digestive
C8B	Fever of unknown origin	Inverse variance weighted	4	-0.0422127	0.0706423	0.550136	0.958666	0.834709	1.10103	1.0088	symptoms
C8B	Other and unspecified disc disorder	Inverse variance weighted	4	0.0224931	0.0377173	0.550934	1.02275	0.949868	1.10122	1.0079	musculoskeletal
C8B	Inflammatory disease of cervix, vagina, and vulva	Inverse variance weighted	4	0.0426534	0.0718717	0.55287	1.04358	0.906454	1.20144	1.00908	genitourinary
C8B	Secondary malignant neoplasm of liver	Inverse variance weighted	4	0.0282953	0.0477724	0.553654	1.0287	0.93675	1.12967	1.00816	neoplasms
C8B	Primary/intrinsic cardiomyopathies	Inverse variance weighted	4	0.0419233	0.0709306	0.554489	1.04281	0.907465	1.19835	1.00734	circulatory system
C8B	Glomerulonephritis	Inverse variance weighted	4	-0.0455811	0.077282	0.555323	0.955442	0.821147	1.1117	1.00652	genitourinary
C8B	Mood disorders	Inverse variance weighted	4	-0.0135201	0.0229685	0.556106	0.986571	0.943142	1.032	1.00561	mental disorders
C8B	Psoriasis and related disorders	Inverse variance weighted	4	-0.0308488	0.0524434	0.556378	0.969622	0.874907	1.07459	1.00379	dermatologic
C8B	Constipation	Inverse variance weighted	4	-0.0143322	0.024604	0.56022	0.98577	0.93936	1.03447	1.0084	digestive
C8B	Chronic ulcer of skin	Inverse variance weighted	4	0.0323528	0.0557354	0.561597	1.03288	0.925993	1.15211	1.00856	dermatologic
C8B	Jaundice (not of newborn)	Inverse variance weighted	4	0.0474905	0.0820012	0.562492	1.04864	0.892944	1.23148	1.00785	digestive
C8B	Hearing loss	Inverse variance weighted	4	0.0219668	0.0379379	0.562576	1.02221	0.948957	1.10112	1.0057	sense organs
C8B	Hematemesis	Inverse variance weighted	4	0.0410163	0.0711054	0.564049	1.04187	0.906331	1.19768	1.00604	digestive
C8B	Disorders of esophageal motility	Inverse variance weighted	4	-0.0562419	0.0983694	0.567497	0.94531	0.779544	1.14633	1.00989	digestive
C8B	Hyperparathyroidism	Inverse variance weighted	4	0.0518824	0.0909442	0.568348	1.05325	0.88129	1.25877	1.00911	endocrine/metabolic
C8B	Breast conditions, congenital or relating to hormones	Inverse variance weighted	4	-0.0459342	0.0805731	0.568614	0.955105	0.815579	1.1185	1.0073	genitourinary
C8B	Cardiac pacemaker in situ	Inverse variance weighted	4	-0.0336912	0.0593347	0.57016	0.96687	0.860719	1.08611	1.00775	circulatory system
C8B	Respiratory failure, insufficiency, arrest	Inverse variance weighted	4	0.0329072	0.0580386	0.570722	1.03345	0.922334	1.15796	1.00648	respiratory
C8B	Unstable angina (intermediate coronary syndrome)	Inverse variance weighted	4	0.0196332	0.0346587	0.571072	1.01983	0.95285	1.09151	1.00483	circulatory system
C8B	Symptoms concerning nutrition, metabolism, and development	Inverse variance weighted	4	0.0276678	0.0490243	0.572504	1.02805	0.933868	1.13174	1.00509	symptoms
C8B	Disorders of conjunctiva	Inverse variance weighted	4	-0.0727343	0.129033	0.572967	0.929848	0.722065	1.19742	1.00365	sense organs
C8B	Cardiac and circulatory congenital anomalies	Inverse variance weighted	4	-0.0267538	0.0475389	0.573587	0.973601	0.886982	1.06868	1.0025	congenital anomalies
C8B	Iron deficiency anemias	Inverse variance weighted	4	-0.0158002	0.0280932	0.573829	0.984324	0.93159	1.04004	1.00069	hematopoietic
C8B	Ill-defined descriptions and complications of heart disease	Inverse variance weighted	4	0.0492945	0.0877634	0.574337	1.05053	0.88451	1.24771	0.999347	circulatory system
C8B	Disorders of adrenal glands	Inverse variance weighted	4	0.0545521	0.0971745	0.574536	1.05607	0.872921	1.27764	0.997477	endocrine/metabolic
C8B	Periodontitis (acute or chronic)	Inverse variance weighted	4	-0.0396868	0.070725	0.574701	0.96109	0.836685	1.10399	0.995555	digestive
C8B	Arterial embolism and thrombosis	Inverse variance weighted	4	0.0456476	0.0820012	0.577754	1.04671	0.891299	1.22921	0.998634	circulatory system
C8B	Prurigo and Lichen	Inverse variance weighted	4	0.0722874	0.130468	0.579537	1.07496	0.83241	1.3882	0.999511	dermatologic
C8B	Cardiac dysrhythmias	Inverse variance weighted	4	-0.0126514	0.0228869	0.580414	0.987428	0.944113	1.03273	0.998823	circulatory system
C8B	Infection/inflammation of internal prosthetic device; implant; and graft	Inverse variance weighted	4	0.0352178	0.0644634	0.584844	1.03585	0.912899	1.17535	1.00424	infectious diseases
C8B	Disturbance of skin sensation	Inverse variance weighted	4	0.0254654	0.0467172	0.585687	1.02579	0.936037	1.12415	1.00349	dermatologic
C8B	Cardiac arrest	Inverse variance weighted	4	0.0467214	0.0857855	0.586008	1.04783	0.885663	1.23969	1.00184	circulatory system
C8B	Syncope and collapse	Inverse variance weighted	4	0.0232733	0.0428025	0.586622	1.02355	0.941181	1.11312	1.00071	symptoms
C8B	Disorders of refraction and accommodation; blindness and low vision	Inverse variance weighted	4	0.0347995	0.0644066	0.588984	1.03541	0.912618	1.17473	1.00255	sense organs
C8B	Aortic valve disease	Inverse variance weighted	4	0.0518896	0.096066	0.589097	1.05326	0.872494	1.27148	1.00057	circulatory system
C8B	Other specified nonpsychotic and/or transient mental disorders	Inverse variance weighted	4	-0.0545995	0.101183	0.589464	0.946864	0.776532	1.15456	0.999026	mental disorders
C8B	Other forms of chronic heart disease	Inverse variance weighted	4	0.0317758	0.0590268	0.59035	1.03229	0.919508	1.1589	0.998367	circulatory system
C8B	Psoriasis	Inverse variance weighted	4	-0.028196	0.0525048	0.591256	0.972198	0.877125	1.07758	0.997744	dermatologic
C8B	Breast cancer	Inverse variance weighted	4	-0.0123136	0.0229587	0.591724	0.987762	0.944299	1.03323	0.996388	neoplasms
C8B	Other disorders of synovium, tendon, and bursa	Inverse variance weighted	4	-0.0156691	0.0292868	0.592635	0.984453	0.929535	1.04262	0.995779	musculoskeletal
C8B	Varicose veins	Inverse variance weighted	4	-0.0123271	0.0231702	0.594712	0.987749	0.943895	1.03364	0.997129	circulatory system
C8B	Cough	Inverse variance weighted	4	0.0254311	0.0480217	0.596407	1.02576	0.933615	1.12699	0.997835	respiratory
C8B	Varicose veins of lower extremity	Inverse variance weighted	4	-0.0163828	0.0310588	0.597863	0.983751	0.925651	1.0455	0.998137	circulatory system
C8B	Crushing or internal injury to organs	Inverse variance weighted	4	0.0405101	0.0775128	0.601236	1.04134	0.894567	1.2122	1.00163	injuries & poisonings
C8B	Coronary atherosclerosis	Inverse variance weighted	4	-0.0102615	0.01967	0.601892	0.989791	0.952358	1.0287	1.0006	circulatory system
C8B	Purpura and other hemorrhagic conditions	Inverse variance weighted	4	-0.0307612	0.0590268	0.602269	0.969707	0.863766	1.08864	0.999103	hematopoietic
C8B	Umbilical hernia	Inverse variance weighted	4	-0.0214364	0.0412223	0.60305	0.978792	0.90282	1.06116	0.998284	digestive
C8B	Vascular insufficiency of intestine	Inverse variance weighted	4	-0.0562166	0.108133	0.603146	0.945334	0.764787	1.1685	0.996336	circulatory system
C8B	Sleep disorders	Inverse variance weighted	4	0.0192558	0.037627	0.608822	1.01944	0.946965	1.09747	1.00359	neurological
C8B	Complication of colostomy or enterostomy	Inverse variance weighted	4	0.079995	0.156496	0.609236	1.08328	0.797131	1.47215	1.00217	injuries & poisonings
C8B	Torus fracture	Inverse variance weighted	4	0.0309318	0.0606771	0.610208	1.03142	0.915765	1.16167	1.00166	injuries & poisonings
C8B	Cardiomyopathy	Inverse variance weighted	4	0.0360131	0.070725	0.610613	1.03667	0.902481	1.19081	1.00023	circulatory system
C8B	Polyp of corpus uteri	Inverse variance weighted	4	0.0141946	0.0280966	0.613413	1.0143	0.959949	1.07172	1.00272	genitourinary
C8B	Cardiac pacemaker/device in situ	Inverse variance weighted	4	-0.0259027	0.0513563	0.614	0.97443	0.88112	1.07762	1.00159	circulatory system
C8B	Vascular hamartomas and non-neoplastic nevi	Inverse variance weighted	4	0.0484196	0.0971745	0.61829	1.04961	0.867585	1.26983	1.00649	neoplasms
C8B	Osteopenia or other disorder of bone and cartilage	Inverse variance weighted	4	0.0435355	0.0877634	0.619856	1.0445	0.87943	1.24055	1.00694	musculoskeletal
C8B	Abnormal findings examination of lungs	Inverse variance weighted	4	0.0241945	0.0494248	0.624473	1.02449	0.9299	1.1287	1.01234	respiratory
C8B	Other disorders of bladder	Inverse variance weighted	4	0.0121252	0.0248159	0.62512	1.0122	0.964145	1.06265	1.0113	genitourinary
C8B	Pathologic fracture	Inverse variance weighted	4	0.0551008	0.114013	0.628892	1.05665	0.845046	1.32123	1.0153	musculoskeletal
C8B	Injury, NOS	Inverse variance weighted	4	0.0134454	0.0278741	0.62955	1.01354	0.959649	1.07045	1.01428	injuries & poisonings
C8B	Other peripheral nerve disorders	Inverse variance weighted	4	0.0110423	0.0229587	0.630544	1.0111	0.966613	1.05764	1.01379	neurological
C8B	Urinary calculus	Inverse variance weighted	4	-0.0186851	0.0390219	0.632055	0.981488	0.90922	1.0595	1.01414	genitourinary
C8B	Nontoxic multinodular goiter	Inverse variance weighted	4	-0.045878	0.095963	0.632593	0.955158	0.791389	1.15282	1.01292	endocrine/metabolic
C8B	Chronic glomerulonephritis, NOS	Inverse variance weighted	4	-0.0403364	0.0843755	0.632609	0.960466	0.814067	1.13319	1.01088	genitourinary
C8B	Other chronic nonalcoholic liver disease	Inverse variance weighted	4	0.0290222	0.0609125	0.633749	1.02945	0.913597	1.15999	1.01064	digestive
C8B	Other retinal disorders	Inverse variance weighted	4	-0.0324792	0.0684324	0.63506	0.968043	0.846533	1.10699	1.01067	sense organs
C8B	Malignant neoplasm, other	Inverse variance weighted	4	-0.00933334	0.0196825	0.63536	0.99071	0.953219	1.02968	1.0091	neoplasms
C8B	Hypertension complicating pregnancy, childbirth, and the puerperium	Inverse variance weighted	4	-0.0399638	0.0850368	0.638384	0.960824	0.813316	1.13509	1.01185	pregnancy complications
C8B	Degenerative disease of the spinal cord	Inverse variance weighted	4	0.0276966	0.0590268	0.638912	1.02808	0.915765	1.15418	1.01064	neurological
C8B	Regional enteritis	Inverse variance weighted	4	0.027771	0.0592371	0.639204	1.02816	0.915455	1.15474	1.00907	digestive
C8B	Acute periodontitis	Inverse variance weighted	4	-0.0445271	0.095963	0.642645	0.95645	0.792459	1.15438	1.01246	digestive
C8B	Irregular menstrual cycle/bleeding	Inverse variance weighted	4	0.00985907	0.0213169	0.643723	1.00991	0.968582	1.053	1.01212	genitourinary
C8B	Uterine leiomyoma	Inverse variance weighted	4	-0.0134849	0.0292516	0.6448	0.986606	0.931631	1.04482	1.01178	neoplasms
C8B	Alcoholism	Inverse variance weighted	4	-0.0210034	0.045645	0.64541	0.979216	0.895415	1.07086	1.01071	mental disorders
C8B	Depression	Inverse variance weighted	4	-0.0106099	0.0231702	0.647015	0.989446	0.945517	1.03542	1.0112	mental disorders
C8B	Other disorders of stomach and duodenum	Inverse variance weighted	4	0.0296164	0.0650261	0.648782	1.03006	0.906799	1.17007	1.01195	digestive
C8B	Schizophrenia	Inverse variance weighted	4	-0.0474243	0.104162	0.648898	0.953683	0.77757	1.16968	1.01011	mental disorders
C8B	Umbilical cord complications during labor and delivery	Inverse variance weighted	4	0.0486103	0.107808	0.652063	1.04981	0.849852	1.29682	1.01303	pregnancy complications
C8B	Gram negative septicemia	Inverse variance weighted	4	-0.0385672	0.086471	0.655588	0.962167	0.812166	1.13987	1.01649	infectious diseases
C8B	Portal hypertension	Inverse variance weighted	4	0.0779344	0.175329	0.656679	1.08105	0.76666	1.52437	1.01617	digestive
C8B	Disorders of parathyroid gland	Inverse variance weighted	4	0.0364903	0.0832154	0.661021	1.03716	0.881076	1.22091	1.02087	endocrine/metabolic
C8B	Viral hepatitis	Inverse variance weighted	4	-0.03097	0.070725	0.661464	0.969505	0.84401	1.11366	1.01954	infectious diseases
C8B	Nevus, non-neoplastic	Inverse variance weighted	4	0.0438921	0.100775	0.663166	1.04487	0.857592	1.27304	1.02016	neoplasms
C8B	Other disorders of gallbladder	Inverse variance weighted	4	-0.0447799	0.10306	0.663923	0.956208	0.781314	1.17025	1.01932	digestive
C8B	Allergy/adverse effect of penicillin	Inverse variance weighted	4	0.00863526	0.0198926	0.66422	1.00867	0.970102	1.04878	1.01778	injuries & poisonings
C8B	Bacterial pneumonia	Inverse variance weighted	4	0.0144684	0.0336354	0.667082	1.01457	0.949845	1.08371	1.02017	respiratory
C8B	Ulcer of esophagus	Inverse variance weighted	4	0.0148772	0.0346552	0.667711	1.01499	0.948335	1.08633	1.01914	digestive
C8B	Dyschromia and Vitiligo	Inverse variance weighted	4	0.0515457	0.120325	0.668369	1.0529	0.831694	1.33293	1.01816	dermatologic
C8B	Disorders of lacrimal system	Inverse variance weighted	4	-0.022554	0.0527151	0.668763	0.977698	0.881725	1.08412	1.01678	sense organs
C8B	Other specified osteoporosis	Inverse variance weighted	4	0.0632252	0.148855	0.671023	1.06527	0.795703	1.42615	1.01824	musculoskeletal
C8B	Placenta previa and abruptio placenta	Inverse variance weighted	4	-0.0300367	0.0709656	0.672108	0.97041	0.8444	1.11522	1.01791	pregnancy complications
C8B	Acid-base balance disorder	Inverse variance weighted	4	-0.0567816	0.134398	0.672668	0.9448	0.726003	1.22954	1.01679	endocrine/metabolic
C8B	Elevated blood pressure reading without diagnosis of hypertension	Inverse variance weighted	4	-0.0419316	0.0999338	0.674783	0.958935	0.788359	1.16642	1.01802	circulatory system
C8B	Fracture of humerus	Inverse variance weighted	4	-0.0292163	0.0697349	0.675244	0.971206	0.847134	1.11345	1.01676	injuries & poisonings
C8B	Neoplasm of uncertain behavior	Inverse variance weighted	4	0.0274605	0.0658191	0.676524	1.02784	0.903441	1.16937	1.01673	neoplasms
C8B	Sepsis and SIRS	Inverse variance weighted	4	-0.0225231	0.0540106	0.676669	0.977729	0.879516	1.08691	1.015	infectious diseases
C8B	Sepsis	Inverse variance weighted	4	-0.0225231	0.0540106	0.676669	0.977729	0.879516	1.08691	1.01306	infectious diseases
C8B	Iron deficiency anemias, unspecified or not due to blood loss	Inverse variance weighted	4	-0.0122151	0.0295134	0.678959	0.987859	0.932337	1.04669	1.01455	hematopoietic
C8B	Convulsions	Inverse variance weighted	4	-0.0215713	0.0527151	0.682389	0.97866	0.882591	1.08518	1.01774	neurological
C8B	Intestinal obstruction without mention of hernia	Inverse variance weighted	4	0.0160473	0.0393528	0.683436	1.01618	0.940744	1.09766	1.01736	digestive
C8B	Gangrene	Inverse variance weighted	4	0.0427855	0.105372	0.68471	1.04371	0.84896	1.28314	1.01732	symptoms
C8B	Inflammatory diseases of female pelvic organs	Inverse variance weighted	4	0.0190736	0.0470383	0.685117	1.01926	0.929488	1.1177	1.016	genitourinary
C8B	Actinic keratosis	Inverse variance weighted	4	-0.0350587	0.0876028	0.689009	0.965549	0.813215	1.14642	1.01984	dermatologic
C8B	Degenerative skin conditions and other dermatoses	Inverse variance weighted	4	0.0178032	0.0449709	0.692192	1.01796	0.932077	1.11176	1.02262	dermatologic
C8B	Injuries to the nervous system	Inverse variance weighted	4	0.0271997	0.0688741	0.692902	1.02757	0.897813	1.17609	1.02174	injuries & poisonings
C8B	Postmenopausal bleeding	Inverse variance weighted	4	-0.011862	0.030183	0.694319	0.988208	0.931443	1.04843	1.0219	genitourinary
C8B	Lipoma of skin and subcutaneous tissue	Inverse variance weighted	4	0.0142064	0.0362983	0.695517	1.01431	0.944652	1.0891	1.02174	neoplasms
C8B	Normal delivery	Inverse variance weighted	4	-0.0336374	0.0861603	0.696237	0.966922	0.816677	1.14481	1.02089	pregnancy complications
C8B	Gastritis and duodenitis	Inverse variance weighted	4	-0.00605059	0.0155782	0.697719	0.993968	0.964077	1.02478	1.02115	digestive
C8B	Rheumatic disease of the heart valves	Inverse variance weighted	4	-0.0139827	0.036078	0.698335	0.986115	0.918792	1.05837	1.02014	circulatory system
C8B	Chronic renal failure [CKD]	Inverse variance weighted	4	0.0307823	0.0796834	0.699269	1.03126	0.882147	1.20558	1.0196	genitourinary
C8B	Occlusion and stenosis of precerebral arteries	Inverse variance weighted	4	-0.0356491	0.0926593	0.700435	0.964979	0.80472	1.15715	1.01941	circulatory system
C8B	Abnormal movement	Inverse variance weighted	4	0.0390217	0.101552	0.700791	1.03979	0.852127	1.26879	1.01803	neurological
C8B	Disorders of tooth development	Inverse variance weighted	4	0.0189791	0.0494248	0.700979	1.01916	0.925063	1.12283	1.01642	digestive
C8B	Atopic/contact dermatitis due to other or unspecified	Inverse variance weighted	4	-0.0210102	0.05521	0.703537	0.979209	0.878779	1.09112	1.01824	dermatologic
C8B	Thrombocytopenia	Inverse variance weighted	4	-0.0236201	0.0625283	0.705616	0.976657	0.864006	1.10399	1.01937	hematopoietic
C8B	Polyp of female genital organs	Inverse variance weighted	4	-0.0097382	0.0259643	0.707615	0.990309	0.941173	1.04201	1.02037	genitourinary
C8B	Right bundle branch block	Inverse variance weighted	4	0.0240433	0.0641787	0.707935	1.02433	0.903258	1.16164	1.01896	circulatory system
C8B	Fracture of tibia and fibula	Inverse variance weighted	4	0.0215436	0.0577684	0.7092	1.02178	0.912395	1.14427	1.01891	injuries & poisonings
C8B	Cancer of bronchus; lung	Inverse variance weighted	4	-0.0262812	0.0708915	0.710842	0.974061	0.8477	1.11926	1.01939	neoplasms
C8B	Opiates and related narcotics causing adverse effects in therapeutic use	Inverse variance weighted	4	-0.0272834	0.0738048	0.711629	0.973085	0.842029	1.12454	1.01866	injuries & poisonings
C8B	Sebaceous cyst	Inverse variance weighted	4	-0.00974691	0.0264534	0.712534	0.9903	0.940263	1.043	1.01809	dermatologic
C8B	Cystitis and urethritis	Inverse variance weighted	4	-0.0162617	0.0445174	0.714895	0.98387	0.901662	1.07357	1.0196	genitourinary
C8B	Symptoms involving nervous and musculoskeletal systems	Inverse variance weighted	4	-0.0301101	0.0829774	0.716701	0.970339	0.824692	1.14171	1.02032	symptoms
C8B	Flatulence	Inverse variance weighted	4	-0.0223476	0.0618593	0.717901	0.9779	0.866241	1.10395	1.02018	digestive
C8B	Renal colic	Inverse variance weighted	4	-0.0217264	0.0604128	0.719122	0.978508	0.86924	1.10151	1.02006	genitourinary
C8B	Hypopotassemia	Inverse variance weighted	4	-0.0235364	0.0656083	0.719789	0.976738	0.858878	1.11077	1.01916	endocrine/metabolic
C8B	Corneal opacity and other disorders of cornea	Inverse variance weighted	4	0.034246	0.0957333	0.720551	1.03484	0.857794	1.24843	1.0184	sense organs
C8B	Abnormal heart sounds	Inverse variance weighted	4	-0.0275252	0.0770709	0.720986	0.97285	0.836454	1.13149	1.01717	circulatory system
C8B	Abdominal pain	Inverse variance weighted	4	0.00455607	0.0128732	0.723399	1.00457	0.979537	1.03024	1.01874	symptoms
C8B	Other disorders of eye	Inverse variance weighted	4	-0.0228976	0.0647197	0.723492	0.977363	0.860925	1.10955	1.01704	sense organs
C8B	Duodenitis	Inverse variance weighted	4	0.0156785	0.0446263	0.725342	1.0158	0.930727	1.10865	1.01782	digestive
C8B	Other non-epithelial cancer of skin	Inverse variance weighted	4	0.00859528	0.0245955	0.72674	1.00863	0.961162	1.05845	1.01796	neoplasms
C8B	Benign neoplasm of brain and other parts of nervous system	Inverse variance weighted	4	0.0436424	0.125568	0.72817	1.04461	0.81671	1.3361	1.01814	neoplasms
C8B	Benign neoplasm of lip, oral cavity, and pharynx	Inverse variance weighted	4	-0.0366692	0.105915	0.729184	0.963995	0.783281	1.1864	1.01774	neoplasms
C8B	Arterial embolism and thrombosis of lower extremity artery	Inverse variance weighted	4	-0.0363099	0.105372	0.730404	0.964341	0.784398	1.18556	1.01763	circulatory system
C8B	Retention of urine	Inverse variance weighted	4	0.0220275	0.064282	0.731846	1.02227	0.901257	1.15954	1.01783	genitourinary
C8B	Peptic ulcer (excl. esophageal)	Inverse variance weighted	4	-0.0100974	0.0295134	0.732253	0.989953	0.934313	1.04891	1.01658	digestive
C8B	Duodenal ulcer	Inverse variance weighted	4	-0.0156937	0.0459246	0.732556	0.984429	0.899689	1.07715	1.01521	digestive
C8B	Paroxysmal tachycardia, unspecified	Inverse variance weighted	4	-0.0196775	0.0578162	0.733596	0.980515	0.875467	1.09817	1.01485	circulatory system
C8B	Osteoarthrosis, generalized	Inverse variance weighted	4	-0.0602917	0.177606	0.734257	0.94149	0.664713	1.33351	1.01397	musculoskeletal
C8B	Disorder of skin and subcutaneous tissue NOS	Inverse variance weighted	4	-0.0111002	0.0327957	0.735013	0.988961	0.927391	1.05462	1.01323	dermatologic
C8B	Cervicitis and endocervicitis	Inverse variance weighted	4	-0.03269	0.0968587	0.735739	0.967839	0.800489	1.17017	1.01245	genitourinary
C8B	Hemorrhoids	Inverse variance weighted	4	-0.00872736	0.0260281	0.737395	0.991311	0.942007	1.04319	1.01295	circulatory system
C8B	Osteoporosis	Inverse variance weighted	4	-0.0104857	0.0313725	0.738204	0.989569	0.930553	1.05233	1.01228	musculoskeletal
C8B	Diseases of sebaceous glands	Inverse variance weighted	4	-0.00881637	0.0264534	0.738924	0.991222	0.941138	1.04397	1.0115	dermatologic
C8B	Peritonitis and retroperitoneal infections	Inverse variance weighted	4	-0.0276565	0.0831794	0.739518	0.972722	0.82639	1.14497	1.01055	digestive
C8B	Gingival and periodontal diseases	Inverse variance weighted	4	-0.0194028	0.0592371	0.743255	0.980784	0.873273	1.10153	1.01388	digestive
C8B	Myalgia and myositis unspecified	Inverse variance weighted	4	-0.031794	0.0971745	0.743528	0.968706	0.80071	1.17195	1.01249	symptoms
C8B	Abnormality of gait	Inverse variance weighted	4	0.0242849	0.0749502	0.745928	1.02458	0.884602	1.18671	1.014	neurological
C8B	Paroxysmal supraventricular tachycardia	Inverse variance weighted	4	0.0258936	0.0799255	0.745959	1.02623	0.877428	1.20027	1.01228	circulatory system
C8B	Noninflammatory disorders of ovary, fallopian tube, and broad ligament	Inverse variance weighted	4	0.0319112	0.0994184	0.748227	1.03243	0.849635	1.25454	1.0136	genitourinary
C8B	Diseases of hair and hair follicles	Inverse variance weighted	4	-0.0110228	0.0344387	0.748914	0.989038	0.924481	1.0581	1.01278	dermatologic
C8B	Pruritus and related conditions	Inverse variance weighted	4	-0.0439123	0.13933	0.752635	0.957038	0.728331	1.25756	1.01606	dermatologic
C8B	Other tests	Inverse variance weighted	4	0.0176354	0.0559902	0.752783	1.01779	0.912009	1.13584	1.01451	symptoms
C8B	Urinary tract infection	Inverse variance weighted	4	-0.00715817	0.0227303	0.752824	0.992867	0.949605	1.0381	1.01282	genitourinary
C8B	Inflammatory bowel disease and other gastroenteritis and colitis	Inverse variance weighted	4	0.0118069	0.0377173	0.754252	1.01188	0.939771	1.08952	1.013	digestive
C8B	Other specified benign mammary dysplasias	Inverse variance weighted	4	-0.0288296	0.0925756	0.755484	0.971582	0.810359	1.16488	1.01292	genitourinary
C8B	Displacement of intervertebral disc	Inverse variance weighted	4	-0.0337367	0.108974	0.756876	0.966826	0.780886	1.19704	1.01305	musculoskeletal
C8B	Unspecified polyarthropathy or polyarthritis	Inverse variance weighted	4	0.0130556	0.0426338	0.759432	1.01314	0.931922	1.10144	1.01474	musculoskeletal
C8B	Excessive or frequent menstruation	Inverse variance weighted	4	-0.00801272	0.0262409	0.760098	0.992019	0.942287	1.04438	1.0139	genitourinary
C8B	Endometrial hyperplasia	Inverse variance weighted	4	-0.0224652	0.0737796	0.760754	0.977785	0.846138	1.12992	1.01305	genitourinary
C8B	Uterine/Uterovaginal prolapse	Inverse variance weighted	4	0.0104437	0.0344387	0.761695	1.0105	0.944541	1.08106	1.01258	genitourinary
C8B	Lump or mass in breast	Inverse variance weighted	4	0.0310542	0.102963	0.762953	1.03154	0.84303	1.26221	1.01253	genitourinary
C8B	Other specified gastritis	Inverse variance weighted	4	0.00837283	0.0278803	0.763938	1.00841	0.954782	1.06505	1.01212	digestive
C8B	Acquired toe deformities	Inverse variance weighted	4	-0.0102769	0.0346587	0.766835	0.989776	0.924772	1.05935	1.01424	musculoskeletal
C8B	Noninflammatory disorders of cervix	Inverse variance weighted	4	0.015459	0.0525118	0.768459	1.01558	0.916252	1.12567	1.01468	genitourinary
C8B	Other dyspnea	Inverse variance weighted	4	-0.024135	0.0820012	0.76851	0.976154	0.831223	1.14636	1.01304	respiratory
C8B	Other specified cardiac dysrhythmias	Inverse variance weighted	4	-0.0191839	0.065541	0.769751	0.980999	0.862738	1.11547	1.01297	circulatory system
C8B	Ptosis of eyelid	Inverse variance weighted	4	0.0232575	0.0794828	0.76982	1.02353	0.875878	1.19607	1.01136	sense organs
C8B	Empyema and pneumothorax	Inverse variance weighted	4	-0.0308913	0.105909	0.770532	0.969581	0.787831	1.19326	1.0106	respiratory
C8B	Retinal detachment with retinal defect	Inverse variance weighted	4	-0.0193403	0.0672232	0.773574	0.980846	0.859764	1.11898	1.01289	sense organs
C8B	Vaginal enterocele, congenital or acquired	Inverse variance weighted	4	-0.0356213	0.125155	0.775937	0.965006	0.755085	1.23329	1.01429	genitourinary
C8B	Problems associated with amniotic cavity and membranes	Inverse variance weighted	4	0.0393478	0.138309	0.776033	1.04013	0.793154	1.36402	1.01272	pregnancy complications
C8B	Other inflammatory spondylopathies	Inverse variance weighted	4	-0.0208129	0.0733137	0.776497	0.979402	0.848311	1.13075	1.01164	musculoskeletal
C8B	Obstructive chronic bronchitis	Inverse variance weighted	4	0.0135506	0.0477724	0.776679	1.01364	0.923039	1.11314	1.0102	respiratory
C8B	Lymphoid leukemia, chronic	Inverse variance weighted	4	0.0325854	0.115619	0.77807	1.03312	0.823636	1.29589	1.01033	neoplasms
C8B	Peripheral enthesopathies and allied syndromes	Inverse variance weighted	4	-0.00677201	0.024155	0.779204	0.993251	0.947322	1.04141	1.01013	musculoskeletal
C8B	Diseases of the larynx and vocal cords	Inverse variance weighted	4	0.0132685	0.0477724	0.781208	1.01336	0.922779	1.11283	1.01105	respiratory
C8B	Enthesopathy	Inverse variance weighted	4	-0.00728574	0.0262348	0.781233	0.992741	0.942984	1.04512	1.00941	musculoskeletal
C8B	Neuralgia, neuritis, and radiculitis NOS	Inverse variance weighted	4	0.0199468	0.072376	0.782856	1.02015	0.885228	1.17563	1.00985	symptoms
C8B	Chronic cystitis	Inverse variance weighted	4	0.0225028	0.0820012	0.783762	1.02276	0.870907	1.20108	1.00935	genitourinary
C8B	Disturbances in tooth eruption	Inverse variance weighted	4	0.0139356	0.0508303	0.783963	1.01403	0.917877	1.12026	1.00795	digestive
C8B	Abnormal findings on mammogram or breast exam	Inverse variance weighted	4	0.0294412	0.108629	0.786371	1.02988	0.832376	1.27424	1.00939	genitourinary
C8B	Perforation of tympanic membrane	Inverse variance weighted	4	0.0224282	0.0830204	0.787043	1.02268	0.869105	1.2034	1.0086	sense organs
C8B	Aphakia and other disorders of lens	Inverse variance weighted	4	-0.0186165	0.0690674	0.787513	0.981556	0.857282	1.12384	1.00755	sense organs
C8B	Aortic aneurysm	Inverse variance weighted	4	0.0180508	0.0672232	0.788298	1.01821	0.89252	1.16161	1.00691	circulatory system
C8B	Arrhythmia (cardiac) NOS	Inverse variance weighted	4	-0.0267492	0.100436	0.789986	0.973605	0.799631	1.18543	1.00742	circulatory system
C8B	Scar conditions and fibrosis of skin	Inverse variance weighted	4	0.0135363	0.0510401	0.790849	1.01363	0.917133	1.12028	1.00689	dermatologic
C8B	Bipolar	Inverse variance weighted	4	-0.0200721	0.075873	0.791357	0.980128	0.844692	1.13728	1.0059	mental disorders
C8B	Cancer of urinary organs (incl. kidney and bladder)	Inverse variance weighted	4	0.0103263	0.0393503	0.792998	1.01038	0.935382	1.09139	1.00635	neoplasms
C8B	Nonspecific abnormal findings in stool contents	Inverse variance weighted	4	0.0192423	0.0734942	0.79346	1.01943	0.882668	1.17738	1.00531	digestive
C8B	Other symptoms of respiratory system	Inverse variance weighted	4	-0.0068648	0.0262409	0.793625	0.993159	0.94337	1.04558	1.00389	respiratory
C8B	Blood in stool	Inverse variance weighted	4	0.0124878	0.0477724	0.793782	1.01257	0.922059	1.11196	1.00247	digestive
C8B	Allergic rhinitis	Inverse variance weighted	4	0.0226968	0.0875533	0.795454	1.02296	0.861649	1.21446	1.00296	respiratory
C8B	Frequency of urination and polyuria	Inverse variance weighted	4	0.0101944	0.0393528	0.795596	1.01025	0.935254	1.09125	1.00153	genitourinary
C8B	Other acquired deformities of limbs	Inverse variance weighted	4	-0.023823	0.0923902	0.796521	0.976459	0.814722	1.1703	1.00109	musculoskeletal
C8B	Heart valve replaced	Inverse variance weighted	4	0.0165361	0.0641787	0.796672	1.01667	0.896502	1.15295	0.99967	circulatory system
C8B	Hypothyroidism NOS	Inverse variance weighted	4	0.00674819	0.0262099	0.796818	1.00677	0.956358	1.05984	0.998253	endocrine/metabolic
C8B	Cerebrovascular disease	Inverse variance weighted	4	-0.0126058	0.0490196	0.797057	0.987473	0.897014	1.08706	0.996958	circulatory system
C8B	Retinal vascular changes and abnomalities	Inverse variance weighted	4	0.0216648	0.0843755	0.797359	1.0219	0.866138	1.20568	0.995745	sense organs
C8B	Complication of internal orthopedic device	Inverse variance weighted	4	-0.0113389	0.044272	0.797859	0.988725	0.906547	1.07835	0.994783	injuries & poisonings
C8B	Disease of tricuspid valve	Inverse variance weighted	4	0.0190795	0.0756667	0.800924	1.01926	0.878774	1.18221	0.997017	circulatory system
C8B	Cancer of other lymphoid, histiocytic tissue	Inverse variance weighted	4	0.0132096	0.0524799	0.801267	1.0133	0.91425	1.12307	0.99586	neoplasms
C8B	Other aneurysm	Inverse variance weighted	4	-0.0147962	0.0590268	0.80207	0.985313	0.877666	1.10616	0.995278	circulatory system
C8B	Congenital anomalies of urinary system	Inverse variance weighted	4	0.0236902	0.0951584	0.803396	1.02397	0.849744	1.23393	0.995346	congenital anomalies
C8B	Abnormal involuntary movements	Inverse variance weighted	4	0.0429504	0.172849	0.803759	1.04389	0.743911	1.46482	0.994224	neurological
C8B	Other local infections of skin and subcutaneous tissue	Inverse variance weighted	4	-0.00901014	0.0362983	0.803961	0.99103	0.922973	1.06411	0.992904	dermatologic
C8B	Memory loss	Inverse variance weighted	4	-0.022618	0.0946741	0.81118	0.977636	0.812062	1.17697	1.00024	mental disorders
C8B	Postoperative infection	Inverse variance weighted	4	0.0132611	0.0561772	0.813387	1.01335	0.907696	1.1313	1.00139	infectious diseases
C8B	Schizophrenia and other psychotic disorders	Inverse variance weighted	4	-0.01966	0.0843755	0.815756	0.980532	0.831074	1.15687	1.00273	mental disorders
C8B	Other dyschromia	Inverse variance weighted	4	0.031001	0.133596	0.816499	1.03149	0.793861	1.34024	1.00207	dermatologic
C8B	Secondary hypothyroidism	Inverse variance weighted	4	-0.0160233	0.0740159	0.82861	0.984104	0.851212	1.13774	1.01534	endocrine/metabolic
C8B	Early onset of delivery	Inverse variance weighted	4	0.0213631	0.0996435	0.830239	1.02159	0.840349	1.24193	1.01575	pregnancy complications
C8B	Chronic bronchitis	Inverse variance weighted	4	-0.00988955	0.0461341	0.830262	0.990159	0.904555	1.08386	1.01419	respiratory
C8B	Stiffness of joint	Inverse variance weighted	4	-0.0211743	0.0996105	0.831661	0.979048	0.805404	1.19013	1.01432	musculoskeletal
C8B	Cancer of mouth	Inverse variance weighted	4	0.0202916	0.0971745	0.834592	1.0205	0.843521	1.23461	1.01631	neoplasms
C8B	Shortness of breath	Inverse variance weighted	4	0.00677302	0.0327957	0.836384	1.0068	0.944116	1.07364	1.01691	respiratory
C8B	Diplopia and disorders of binocular vision	Inverse variance weighted	4	0.0187723	0.0914131	0.837293	1.01895	0.851805	1.21889	1.01643	sense organs
C8B	Gastric ulcer	Inverse variance weighted	4	-0.00796025	0.0393503	0.839689	0.992071	0.918432	1.07161	1.01776	digestive
C8B	Ulcerative colitis	Inverse variance weighted	4	0.00886469	0.044272	0.841299	1.0089	0.925049	1.10036	1.01814	digestive
C8B	Menopausal and postmenopausal disorders	Inverse variance weighted	4	-0.00650266	0.0326871	0.842313	0.993518	0.931863	1.05925	1.01779	genitourinary
C8B	Other disorders of pancreatic internal secretion	Inverse variance weighted	4	-0.0249735	0.126063	0.842964	0.975336	0.761811	1.24871	1.01701	endocrine/metabolic
C8B	Irritable Bowel Syndrome	Inverse variance weighted	4	0.00675526	0.0342132	0.843478	1.00678	0.94148	1.07661	1.01607	digestive
C8B	Liver abscess and sequelae of chronic liver disease	Inverse variance weighted	4	0.0269801	0.141347	0.848621	1.02735	0.778754	1.3553	1.02069	digestive
C8B	Pernicious anemia	Inverse variance weighted	4	-0.016954	0.0901977	0.850904	0.983189	0.823871	1.17332	1.02187	hematopoietic
C8B	Atherosclerosis of the extremities	Inverse variance weighted	4	0.0163953	0.0877634	0.851808	1.01653	0.855884	1.20733	1.02139	circulatory system
C8B	Other cerebral degenerations	Inverse variance weighted	4	0.0135533	0.0740159	0.854709	1.01365	0.876764	1.1719	1.0233	neurological
C8B	Other mental disorder	Inverse variance weighted	4	0.00517968	0.0286998	0.856777	1.00519	0.95021	1.06336	1.02421	mental disorders
C8B	Viral warts & HPV	Inverse variance weighted	4	0.0134277	0.0773064	0.862106	1.01352	0.871018	1.17933	1.02901	infectious diseases
C8B	Cardiac shunt/ heart septal defect	Inverse variance weighted	4	0.020351	0.11953	0.864806	1.02056	0.807407	1.28998	1.03066	congenital anomalies
C8B	Benign neoplasm of brain, cranial nerves, meninges	Inverse variance weighted	4	0.0228982	0.135418	0.865724	1.02316	0.784647	1.33418	1.03019	neoplasms
C8B	Rheumatism, unspecified and fibrositis	Inverse variance weighted	4	0.0133004	0.0787105	0.865814	1.01339	0.868513	1.18243	1.02873	musculoskeletal
C8B	Other unspecified back disorders	Inverse variance weighted	4	-0.0103585	0.0623177	0.867984	0.989695	0.875902	1.11827	1.02974	musculoskeletal
C8B	Congestive heart failure (CHF) NOS	Inverse variance weighted	4	-0.00910491	0.0557354	0.870235	0.990936	0.888388	1.10532	1.03085	circulatory system
C8B	Hypothyroidism	Inverse variance weighted	4	0.00485782	0.0300061	0.871389	1.00487	0.947475	1.06574	1.03066	endocrine/metabolic
C8B	Digestive congenital anomalies	Inverse variance weighted	4	-0.0227624	0.142463	0.873057	0.977495	0.739345	1.29235	1.03108	congenital anomalies
C8B	Pulmonary collapse; interstitial and compensatory emphysema	Inverse variance weighted	4	-0.00864744	0.0557354	0.876702	0.99139	0.888795	1.10583	1.03382	respiratory
C8B	Cardiac arrest and ventricular fibrillation	Inverse variance weighted	4	-0.0124525	0.0802956	0.876756	0.987625	0.843807	1.15596	1.03233	circulatory system
C8B	Disorders of external ear	Inverse variance weighted	4	0.0131321	0.0847416	0.876848	1.01322	0.858163	1.19629	1.03089	sense organs
C8B	Cyst of kidney, acquired	Inverse variance weighted	4	-0.0127269	0.0826717	0.877653	0.987354	0.839656	1.16103	1.03029	genitourinary
C8B	Non-Hodgkins lymphoma	Inverse variance weighted	3	0.00904009	0.0592033	0.878638	1.00908	0.898527	1.13324	1.0299	neoplasms
C8B	Other diseases of lung	Inverse variance weighted	4	0.0134941	0.0889772	0.879457	1.01359	0.851376	1.2067	1.02932	respiratory
C8B	Heart failure NOS	Inverse variance weighted	4	0.00578177	0.0391804	0.882684	1.0058	0.931451	1.08608	1.03155	circulatory system
C8B	Hypoglycemia	Inverse variance weighted	4	-0.0189172	0.128315	0.882794	0.981261	0.763063	1.26185	1.03015	endocrine/metabolic
C8B	Postmenopausal atrophic vaginitis	Inverse variance weighted	4	0.0130644	0.0916067	0.886595	1.01315	0.846636	1.21241	1.03304	genitourinary
C8B	Chronic pulmonary heart disease	Inverse variance weighted	4	0.014228	0.100775	0.887723	1.01433	0.832526	1.23584	1.03282	circulatory system
C8B	Diseases of white blood cells	Inverse variance weighted	4	-0.00638516	0.0453977	0.888147	0.993635	0.909041	1.0861	1.03178	hematopoietic
C8B	Meniere's disease	Inverse variance weighted	4	0.0178388	0.128288	0.889408	1.018	0.791674	1.30903	1.03171	sense organs
C8B	Thyrotoxicosis with or without goiter	Inverse variance weighted	4	-0.00787516	0.0576221	0.891292	0.992156	0.886198	1.11078	1.03237	endocrine/metabolic
C8B	Other deficiency anemia	Inverse variance weighted	4	-0.0100118	0.0738048	0.892096	0.990038	0.856699	1.14413	1.03177	hematopoietic
C8B	Voice disturbance	Inverse variance weighted	4	-0.0123605	0.0913271	0.89234	0.987716	0.825834	1.18133	1.03053	respiratory
C8B	Osteoporosis, osteopenia and pathological fracture	Inverse variance weighted	4	-0.00394544	0.0292906	0.892849	0.996062	0.940489	1.05492	1.0296	musculoskeletal
C8B	Tinnitus	Inverse variance weighted	4	0.0146758	0.108974	0.892871	1.01478	0.819621	1.25642	1.02811	sense organs
C8B	Coagulation defects	Inverse variance weighted	4	-0.0191024	0.143116	0.893818	0.981079	0.741107	1.29875	1.02769	hematopoietic
C8B	Congenital anomalies of genital organs	Inverse variance weighted	4	-0.0145001	0.109281	0.894441	0.985605	0.795575	1.22102	1.0269	congenital anomalies
C8B	Genitourinary congenital anomalies	Inverse variance weighted	4	0.00846842	0.0640302	0.894781	1.0085	0.889558	1.14336	1.02579	congenital anomalies
C8B	Cerebral ischemia	Inverse variance weighted	4	0.00608328	0.0461341	0.895095	1.0061	0.919119	1.10132	1.02465	circulatory system
C8B	Fracture of neck of femur	Inverse variance weighted	4	-0.00932411	0.0719343	0.896867	0.990719	0.860437	1.14073	1.02518	injuries & poisonings
C8B	Polyarteritis nodosa and allied conditions	Inverse variance weighted	4	-0.0162132	0.125234	0.896991	0.983918	0.769764	1.25765	1.02383	circulatory system
C8B	Type 2 diabetes with ophthalmic manifestations	Inverse variance weighted	4	-0.00893098	0.0691095	0.897176	0.991109	0.865554	1.13488	1.02255	endocrine/metabolic
C8B	Edema	Inverse variance weighted	4	0.00775492	0.0609125	0.898693	1.00779	0.894372	1.13558	1.02279	symptoms
C8B	Other abnormal blood chemistry	Inverse variance weighted	4	-0.00580066	0.0456985	0.898993	0.994216	0.909037	1.08738	1.02164	symptoms
C8B	Malignant neoplasm of rectum, rectosigmoid junction, and anus	Inverse variance weighted	4	-0.00801347	0.0633153	0.899285	0.992019	0.876243	1.12309	1.02049	neoplasms
C8B	Aseptic necrosis of bone	Inverse variance weighted	4	-0.0221502	0.175471	0.899547	0.978093	0.693453	1.37957	1.01931	musculoskeletal
C8B	Atherosclerosis	Inverse variance weighted	4	-0.00859593	0.0688741	0.900677	0.991441	0.866244	1.13473	1.01912	circulatory system
C8B	Poisoning by analgesics, antipyretics, and antirheumatics	Inverse variance weighted	4	0.00581118	0.0468738	0.901335	1.00583	0.917538	1.10261	1.01839	injuries & poisonings
C8B	Cardiomegaly	Inverse variance weighted	4	-0.00665909	0.0537154	0.901339	0.993363	0.894097	1.10365	1.01693	circulatory system
C8B	Chronic periodontitis	Inverse variance weighted	4	-0.0129321	0.105372	0.902322	0.987151	0.802952	1.21361	1.01657	digestive
C8B	Secondary malignant neoplasm	Inverse variance weighted	4	-0.00396966	0.0324364	0.902596	0.996038	0.934686	1.06142	1.01542	neoplasms
C8B	Symptoms involving skin and other integumentary tissue	Inverse variance weighted	4	-0.00704511	0.057826	0.903031	0.99298	0.88658	1.11215	1.01445	symptoms
C8B	Gout	Inverse variance weighted	4	-0.0053427	0.0443076	0.904022	0.994672	0.911936	1.08491	1.01411	endocrine/metabolic
C8B	Diabetic retinopathy	Inverse variance weighted	4	-0.00806345	0.0676748	0.905157	0.991969	0.868745	1.13267	1.01393	endocrine/metabolic
C8B	Derangement of joint, non-traumatic	Inverse variance weighted	4	-0.00768212	0.0652732	0.906312	0.992347	0.873177	1.12778	1.01377	musculoskeletal
C8B	Ulceration of intestine	Inverse variance weighted	4	0.0111764	0.095963	0.907283	1.01124	0.837854	1.2205	1.01341	digestive
C8B	Acute upper respiratory infections of multiple or unspecified sites	Inverse variance weighted	4	0.00587165	0.0510401	0.908414	1.00589	0.910131	1.11172	1.01323	respiratory
C8B	Rupture of synovium	Inverse variance weighted	4	0.0115781	0.100837	0.908587	1.01165	0.830222	1.23271	1.01198	musculoskeletal
C8B	Epilepsy, recurrent seizures, convulsions	Inverse variance weighted	4	-0.00393361	0.0346552	0.909629	0.996074	0.930663	1.06608	1.0117	neurological
C8B	Candidiasis	Inverse variance weighted	4	0.00614205	0.0541212	0.909644	1.00616	0.904896	1.11876	1.01029	infectious diseases
C8B	Stricture and stenosis of esophagus	Inverse variance weighted	4	0.00639595	0.0574116	0.911295	1.00642	0.899307	1.12628	1.01069	digestive
C8B	Altered mental status	Inverse variance weighted	4	-0.00566783	0.0527151	0.914378	0.994348	0.89674	1.10258	1.01267	mental disorders
C8B	Chronic fatigue syndrome	Inverse variance weighted	4	-0.0156502	0.148928	0.916308	0.984472	0.735246	1.31818	1.01337	symptoms
C8B	Malposition and malpresentation of fetus or obstruction	Inverse variance weighted	4	-0.00651142	0.0623177	0.916783	0.99351	0.879278	1.12258	1.01247	digestive
C8B	Retinal detachments and defects	Inverse variance weighted	4	0.0047961	0.0460008	0.916962	1.00481	0.918177	1.09961	1.01124	sense organs
C8B	Myopia	Inverse variance weighted	4	0.00972619	0.0939671	0.917561	1.00977	0.839919	1.21398	1.01048	sense organs
C8B	Myeloproliferative disease	Inverse variance weighted	4	0.00816752	0.0789217	0.917575	1.0082	0.863709	1.17686	1.00907	neoplasms
C8B	Other nonmalignant breast conditions	Inverse variance weighted	4	-0.00591253	0.0571336	0.917577	0.994105	0.88879	1.1119	1.00766	genitourinary
C8B	Cancer of stomach	Inverse variance weighted	4	0.0108841	0.105372	0.91773	1.01094	0.822305	1.24286	1.00642	neoplasms
C8B	Ovarian cyst	Inverse variance weighted	4	0.00584287	0.0566485	0.91785	1.00586	0.900155	1.12398	1.00514	genitourinary
C8B	Nontoxic nodular goiter	Inverse variance weighted	4	0.00724284	0.0738048	0.921825	1.00727	0.871609	1.16404	1.00809	endocrine/metabolic
C8B	Congestive heart failure; nonhypertensive	Inverse variance weighted	4	-0.00337465	0.034435	0.921932	0.996631	0.931586	1.06622	1.0068	circulatory system
C8B	Other derangement of joint	Inverse variance weighted	4	0.00752883	0.078411	0.923507	1.00756	0.864022	1.17494	1.00711	musculoskeletal
C8B	Respiratory abnormalities	Inverse variance weighted	4	-0.00950072	0.0996105	0.924014	0.990544	0.814861	1.2041	1.00626	respiratory
C8B	Chemotherapy	Inverse variance weighted	4	0.00158147	0.0166121	0.924156	1.00158	0.969497	1.03473	1.00502	neoplasms
C8B	Cellulitis and abscess of fingers/toes	Inverse variance weighted	4	-0.0117839	0.125477	0.925178	0.988285	0.772813	1.26384	1.00474	dermatologic
C8B	Celiac disease	Inverse variance weighted	4	0.0063004	0.0698564	0.928136	1.00632	0.877553	1.15398	1.00655	digestive
C8B	Epiphora	Inverse variance weighted	4	0.00738683	0.0820012	0.928222	1.00741	0.857842	1.18307	1.00525	sense organs
C8B	Blindness and low vision	Inverse variance weighted	4	0.00835799	0.092928	0.928334	1.00839	0.840481	1.20985	1.00399	sense organs
C8B	Pilonidal cyst	Inverse variance weighted	4	0.00976799	0.110542	0.929587	1.00982	0.813106	1.25411	1.00395	dermatologic
C8B	Unspecified diffuse connective tissue disease	Inverse variance weighted	4	-0.00415595	0.0477483	0.930641	0.995853	0.906882	1.09355	1.00371	dermatologic
C8B	Other upper respiratory disease	Inverse variance weighted	4	0.00436292	0.0504729	0.931116	1.00437	0.90977	1.10881	1.00284	respiratory
C8B	Epilepsy	Inverse variance weighted	4	-0.00749118	0.086964	0.931354	0.992537	0.836992	1.17699	1.00172	neurological
C8B	Phlebitis and thrombophlebitis of lower extremities	Inverse variance weighted	4	0.00582401	0.0704492	0.934114	1.00584	0.876116	1.15477	1.00331	circulatory system
C8B	Osteoporosis NOS	Inverse variance weighted	4	0.00280942	0.0344287	0.934964	1.00281	0.937376	1.07282	1.00284	musculoskeletal
C8B	Disorders of vitreous body	Inverse variance weighted	4	0.00987521	0.123641	0.93634	1.00992	0.792581	1.28687	1.00295	sense organs
C8B	Anaphylactic shock NOS	Inverse variance weighted	4	-0.00914725	0.12304	0.940737	0.990894	0.778563	1.26113	1.00628	injuries & poisonings
C8B	Obstetrical/birth trauma	Inverse variance weighted	4	0.00277256	0.0379389	0.941743	1.00278	0.930915	1.08019	1.00598	pregnancy complications
C8B	Degeneration of macula and posterior pole of retina	Inverse variance weighted	4	0.0071145	0.0999303	0.943243	1.00714	0.827994	1.22505	1.00621	sense organs
C8B	Psoriasis vulgaris	Inverse variance weighted	4	0.00495274	0.0701588	0.943721	1.00497	0.875852	1.15311	1.00535	dermatologic
C8B	Delirium due to conditions classified elsewhere	Inverse variance weighted	4	0.0127629	0.180974	0.943777	1.01284	0.710386	1.44408	1.00405	mental disorders
C8B	Cancer of other female genital organs	Inverse variance weighted	4	-0.0036248	0.0550151	0.947467	0.996382	0.894532	1.10983	1.0066	neoplasms
C8B	Transient cerebral ischemia	Inverse variance weighted	4	-0.00347853	0.0541212	0.948753	0.996528	0.896232	1.10805	1.0066	circulatory system
C8B	Intestinal malabsorption (non-celiac)	Inverse variance weighted	4	-0.00353677	0.0551337	0.948852	0.996469	0.894403	1.11018	1.00535	digestive
C8B	Macular degeneration (senile) of retina NOS	Inverse variance weighted	4	0.00634972	0.0998958	0.949318	1.00637	0.827417	1.22403	1.00448	sense organs
C8B	Hydronephrosis	Inverse variance weighted	4	-0.00444964	0.0709506	0.949994	0.99556	0.86631	1.14409	1.00384	genitourinary
C8B	Cancer of kidney and renal pelvis	Inverse variance weighted	4	0.00479304	0.0770709	0.950412	1.0048	0.863928	1.16865	1.00293	neoplasms
C8B	Carditis	Inverse variance weighted	4	0.00344324	0.0557354	0.950739	1.00345	0.899606	1.11928	1.00192	circulatory system
C8B	Abnormal findings on exam of gastrointestinal tract/ abdominal area	Inverse variance weighted	4	-0.0036367	0.0609125	0.952392	0.99637	0.884241	1.12272	1.00232	digestive
C8B	Bronchitis	Inverse variance weighted	4	-0.00745925	0.125433	0.952579	0.992569	0.776229	1.2692	1.00117	respiratory
C8B	Malignant neoplasm of kidney, except pelvis	Inverse variance weighted	4	-0.00440819	0.0787105	0.955338	0.995602	0.853269	1.16168	1.00272	neoplasms
C8B	Cholelithiasis with acute cholecystitis	Inverse variance weighted	4	-0.00452422	0.0810649	0.955493	0.995486	0.849242	1.16691	1.00154	digestive
C8B	Fracture of foot	Inverse variance weighted	4	0.00314711	0.0576221	0.956444	1.00315	0.89602	1.12309	1.0012	injuries & poisonings
C8B	Cancer within the respiratory system	Inverse variance weighted	4	0.0040596	0.0750814	0.95688	1.00407	0.866668	1.16325	1.00032	neoplasms
C8B	Fracture of ribs	Inverse variance weighted	4	-0.00594114	0.113478	0.958246	0.994076	0.79584	1.24169	1.00041	injuries & poisonings
C8B	Hypertrophy of female genital organs	Inverse variance weighted	4	-0.00357761	0.0691095	0.958714	0.996429	0.8702	1.14097	0.999565	genitourinary
C8B	Disorders of the pituitary gland and its hypothalamic control	Inverse variance weighted	4	-0.00484522	0.0946991	0.959194	0.995166	0.826583	1.19813	0.998736	endocrine/metabolic
C8B	Other disorders of middle ear and mastoid	Inverse variance weighted	4	-0.00407897	0.0843989	0.961454	0.995929	0.844086	1.17509	0.999758	sense organs
C8B	Vitamin deficiency	Inverse variance weighted	4	-0.00340288	0.070725	0.961625	0.996603	0.8676	1.14479	0.998611	endocrine/metabolic
C8B	Megaloblastic anemia	Inverse variance weighted	4	-0.00361602	0.0754195	0.96176	0.996391	0.859471	1.15512	0.997428	hematopoietic
C8B	Cholesteatoma	Inverse variance weighted	4	-0.00452883	0.0996105	0.963736	0.995481	0.818923	1.21011	0.998156	sense organs
C8B	Irregular menstrual cycle	Inverse variance weighted	4	-0.00250579	0.0557354	0.96414	0.997497	0.89427	1.11264	0.997255	genitourinary
C8B	Pelvic peritoneal adhesions, female (postoperative) (postinfection)	Inverse variance weighted	4	-0.00276899	0.0626565	0.96475	0.997235	0.881989	1.12754	0.996569	genitourinary
C8B	Poisoning by anticonvulsants and anti-Parkinsonism drugs	Inverse variance weighted	4	0.0049305	0.116402	0.966214	1.00494	0.799942	1.26248	0.996766	injuries & poisonings
C8B	Angina pectoris	Inverse variance weighted	4	-0.000809874	0.0210903	0.969369	0.99919	0.958729	1.04136	0.998705	circulatory system
C8B	Fracture of pelvis	Inverse variance weighted	4	-0.00342079	0.0914131	0.970149	0.996585	0.833109	1.19214	0.998196	injuries & poisonings
C8B	Vertiginous syndromes and other disorders of vestibular system	Inverse variance weighted	4	-0.0011497	0.0313818	0.970775	0.998851	0.939265	1.06222	0.997529	sense organs
C8B	Cancer of bladder	Inverse variance weighted	4	-0.00184968	0.0508303	0.970972	0.998152	0.903502	1.10272	0.996423	neoplasms
C8B	Ganglion and cyst of synovium, tendon, and bursa	Inverse variance weighted	4	0.00197473	0.0635655	0.975217	1.00198	0.884605	1.13492	0.99947	musculoskeletal
C8B	Lymphoid leukemia	Inverse variance weighted	4	0.00309769	0.104162	0.976275	1.0031	0.817863	1.2303	0.999246	neoplasms
C8B	Malignant neoplasm of bladder	Inverse variance weighted	4	0.00136769	0.0543313	0.979917	1.00137	0.900215	1.11389	1.00166	neoplasms
C8B	Decreased white blood cell count	Inverse variance weighted	4	0.00107722	0.0454618	0.981096	1.00108	0.915735	1.09437	1.00156	hematopoietic
C8B	Neutropenia	Inverse variance weighted	4	0.00107722	0.0454618	0.981096	1.00108	0.915735	1.09437	1.00026	hematopoietic
C8B	Acquired absence of breast	Inverse variance weighted	4	0.000996104	0.0508303	0.984365	1.001	0.906077	1.10586	1.00229	neoplasms
C8B	Hematuria	Inverse variance weighted	4	0.00030668	0.0202562	0.98792	1.00031	0.96137	1.04082	1.0046	genitourinary
C8B	Calculus of ureter	Inverse variance weighted	4	0.000714595	0.0508303	0.988783	1.00071	0.905822	1.10555	1.00417	genitourinary
C8B	Chronic pancreatitis	Inverse variance weighted	4	-0.00136462	0.108974	0.990009	0.998636	0.806579	1.23643	1.00412	digestive
C8B	Fracture of clavicle or scapula	Inverse variance weighted	4	0.000859058	0.0763662	0.991025	1.00086	0.861725	1.16246	1.00385	injuries & poisonings
C8B	Malignant neoplasm of uterus	Inverse variance weighted	4	-0.000650191	0.0693151	0.992516	0.99935	0.872399	1.14477	1.00406	neoplasms
C8B	Disorders of menstruation and other abnormal bleeding from female genital tract	Inverse variance weighted	4	-0.00017656	0.0196801	0.992842	0.999823	0.961992	1.03914	1.00309	genitourinary
C8B	Other conditions of brain	Inverse variance weighted	4	0.000586489	0.0658191	0.99289	1.00059	0.879485	1.13836	1.00185	neurological
C8B	Phlebitis and thrombophlebitis	Inverse variance weighted	4	0.000565015	0.0716323	0.993707	1.00057	0.869502	1.15138	1.00138	circulatory system
C8B	Complications of surgical and medical procedures	Inverse variance weighted	4	0.000198142	0.0262348	0.993974	1.0002	0.950068	1.05297	1.00036	injuries & poisonings
C8B	Other disorders of circulatory system	Inverse variance weighted	4	-0.00015033	0.0259257	0.995374	0.99985	0.950312	1.05197	1.00048	circulatory system
C8B	Multiple sclerosis	Inverse variance weighted	4	0.000390512	0.0712837	0.995629	1.00039	0.869945	1.1504	0.999458	neurological
C8B	Circulatory disease NEC	Inverse variance weighted	4	-0.000125713	0.0266396	0.996235	0.999874	0.949007	1.05347	0.998786	circulatory system
C8B	Nonspecific findings on examination of blood	Inverse variance weighted	4	8.79e-05	0.0469936	0.998507	1.00009	0.912087	1.09658	0.999784	symptoms
C8B	Cystitis	Inverse variance weighted	4	3.45e-05	0.0459246	0.999401	1.00003	0.913952	1.09423	0.999401	genitourinary
