# Supplementary material for: Potential therapeutic targets for multisite chronic pain: A proteome-wide Mendelian randomization study
Source: Medicine (Baltimore). 2026 May 8;105(19):e48579. doi: 10.1097/MD.0000000000048579 (PMC13166790; doi:10.1097/MD.0000000000048579)
Supplement: Supplementary file 15 [file medi-105-e48579-s018.xlsx]

## Sheet: Sheet1
Table S15:Phe-MR results of plasma ECM1 in IVW or Wald ratio method.
Protein	Outcome	Method	nsnp	Beta	Se	p	OR	OR_lci95	OR_uci95	FDR	Category
ECM1	Inguinal hernia	Inverse variance weighted	4	-0.0809631	0.0266827	0.00241099	0.922228	0.875237	0.971742	1.88781	digestive
ECM1	Urethral stricture (not specified as infectious)	Inverse variance weighted	4	0.167665	0.0555293	0.00253287	1.18254	1.06059	1.31851	0.991619	genitourinary
ECM1	Other peripheral nerve disorders	Inverse variance weighted	4	0.0831951	0.028919	0.00401688	1.08675	1.02687	1.15013	1.0484	neurological
ECM1	Other disorders of urethra and urinary tract	Inverse variance weighted	4	0.143878	0.0510275	0.00480807	1.15474	1.04484	1.27621	0.94118	genitourinary
ECM1	Prurigo and Lichen	Inverse variance weighted	4	0.321918	0.115316	0.00524443	1.37977	1.10065	1.72968	0.821278	dermatologic
ECM1	Osteoarthrosis	Inverse variance weighted	4	0.0557821	0.0206091	0.00679604	1.05737	1.01551	1.10095	0.886883	musculoskeletal
ECM1	Other intestinal obstruction	Inverse variance weighted	4	-0.146931	0.0554962	0.00810691	0.863354	0.774371	0.962561	0.906816	digestive
ECM1	Malaise and fatigue	Inverse variance weighted	4	0.146455	0.0554903	0.00830812	1.15772	1.03841	1.29074	0.813158	symptoms
ECM1	Arterial embolism and thrombosis of lower extremity artery	Inverse variance weighted	4	-0.349963	0.137571	0.0109634	0.704714	0.538158	0.922818	0.953813	circulatory system
ECM1	Abnormal results of function study of liver	Inverse variance weighted	4	0.139343	0.0554842	0.0120251	1.14952	1.03107	1.28158	0.941565	digestive
ECM1	Osteoarthrosis NOS	Inverse variance weighted	4	0.0724283	0.02893	0.0122946	1.07512	1.01585	1.13784	0.875155	musculoskeletal
ECM1	Delirium due to conditions classified elsewhere	Inverse variance weighted	4	-0.342705	0.138886	0.0136048	0.709848	0.540684	0.931938	0.887715	mental disorders
ECM1	Unspecified polyarthropathy or polyarthritis	Inverse variance weighted	4	0.133059	0.0554497	0.0164114	1.14232	1.02468	1.27346	0.988471	musculoskeletal
ECM1	Erythematous conditions	Inverse variance weighted	4	0.157772	0.0664505	0.0175828	1.1709	1.02791	1.33378	0.983383	dermatologic
ECM1	Retinal detachments and defects	Inverse variance weighted	4	0.136575	0.0592433	0.021148	1.14634	1.02067	1.28749	1.10393	sense organs
ECM1	Other disorders of peritoneum	Inverse variance weighted	4	-0.126264	0.0555293	0.0229764	0.881382	0.790491	0.982724	1.12441	digestive
ECM1	Alcoholic liver damage	Inverse variance weighted	4	0.25536	0.113092	0.0239458	1.29093	1.03428	1.61127	1.10292	mental disorders
ECM1	Allergy/adverse effect of penicillin	Inverse variance weighted	4	0.0617141	0.0278429	0.0266565	1.06366	1.00717	1.12332	1.15956	injuries & poisonings
ECM1	Peritoneal adhesions (postoperative) (postinfection)	Inverse variance weighted	4	-0.127401	0.057658	0.0271332	0.880381	0.786305	0.985712	1.11817	digestive
ECM1	Prolapse of vaginal walls	Inverse variance weighted	4	0.0828876	0.0377607	0.0281581	1.08642	1.00892	1.16988	1.10239	genitourinary
ECM1	Postinflammatory pulmonary fibrosis	Inverse variance weighted	4	0.235985	0.10881	0.0300988	1.26616	1.02298	1.56714	1.12226	respiratory
ECM1	Enthesopathy	Inverse variance weighted	4	0.0721341	0.033314	0.0303664	1.0748	1.00686	1.14732	1.08077	musculoskeletal
ECM1	Type 2 diabetes	Inverse variance weighted	4	0.0525076	0.0244577	0.0318029	1.05391	1.00458	1.10566	1.08268	endocrine/metabolic
ECM1	Dyspareunia	Inverse variance weighted	4	0.199942	0.0933377	0.0321826	1.22133	1.01715	1.46651	1.04996	genitourinary
ECM1	Cystic mastopathy	Inverse variance weighted	4	0.227905	0.106436	0.0322548	1.25597	1.01948	1.54731	1.01022	genitourinary
ECM1	Intestinal obstruction without mention of hernia	Inverse variance weighted	4	-0.109262	0.0510672	0.032389	0.896495	0.811108	0.990871	0.975406	digestive
ECM1	Poisoning by antibiotics	Inverse variance weighted	4	0.051507	0.0244577	0.0352074	1.05286	1.00358	1.10456	1.02101	injuries & poisonings
ECM1	Other congenital musculoskeletal anomalies	Inverse variance weighted	4	-0.278073	0.13289	0.0363937	0.757242	0.583601	0.982546	1.01772	congenital anomalies
ECM1	Chronic pancreatitis	Inverse variance weighted	4	0.297068	0.142056	0.0365101	1.34591	1.01881	1.77802	0.985772	digestive
ECM1	Cancer of kidney and renal pelvis	Inverse variance weighted	4	-0.206231	0.0996527	0.0384996	0.813645	0.669282	0.989148	1.00484	neoplasms
ECM1	Genital prolapse	Inverse variance weighted	4	0.0682591	0.0331919	0.0397348	1.07064	1.00321	1.14261	1.00362	genitourinary
ECM1	Anal and rectal polyp	Inverse variance weighted	4	-0.0761681	0.0377433	0.0435854	0.92666	0.860583	0.997811	1.06648	digestive
ECM1	Myopia	Inverse variance weighted	4	0.182701	0.0909546	0.0445682	1.20046	1.00444	1.43472	1.05748	sense organs
ECM1	Cervical cancer and dysplasia	Inverse variance weighted	4	-0.106822	0.0533217	0.0451389	0.898685	0.809504	0.997691	1.03952	neoplasms
ECM1	Chronic liver disease and cirrhosis	Inverse variance weighted	4	0.136029	0.0679834	0.0454013	1.14572	1.00279	1.30902	1.01569	digestive
ECM1	Atopic/contact dermatitis due to other or unspecified	Inverse variance weighted	4	0.139375	0.0709276	0.0494111	1.14955	1.00036	1.321	1.07469	dermatologic
ECM1	Diseases of the oral soft tissues, excluding lesions specific for gingiva and tongue	Inverse variance weighted	4	0.100102	0.0510672	0.0499723	1.10528	1.00001	1.22164	1.05752	digestive
ECM1	Breast conditions, congenital or relating to hormones	Inverse variance weighted	4	-0.221418	0.113433	0.0509424	0.801382	0.641628	1.00091	1.04968	genitourinary
ECM1	Other arthropathies	Inverse variance weighted	4	0.0354091	0.0181733	0.0513648	1.03604	0.99979	1.07361	1.03125	musculoskeletal
ECM1	Other disorders of synovium, tendon, and bursa	Inverse variance weighted	4	0.0727101	0.0376905	0.0537143	1.07542	0.998837	1.15787	1.05146	musculoskeletal
ECM1	Hyperhidrosis	Inverse variance weighted	4	-0.256161	0.133231	0.0545199	0.774017	0.596131	1.00498	1.0412	dermatologic
ECM1	Disorders of sweat glands	Inverse variance weighted	4	-0.217108	0.113092	0.0548888	0.804843	0.644831	1.00456	1.02328	dermatologic
ECM1	Stricture/obstruction of ureter	Inverse variance weighted	4	-0.209497	0.109314	0.0553057	0.810992	0.654586	1.00477	1.00708	genitourinary
ECM1	Orthostatic hypotension	Inverse variance weighted	4	0.168407	0.08877	0.0578125	1.18342	0.994433	1.40832	1.0288	circulatory system
ECM1	Peripheral enthesopathies and allied syndromes	Inverse variance weighted	4	0.0504257	0.0266827	0.0587806	1.05172	0.998129	1.10819	1.02278	musculoskeletal
ECM1	Miscarriage; stillbirth	Inverse variance weighted	4	-0.0922514	0.0488788	0.0591131	0.911876	0.82857	1.00356	1.00621	pregnancy complications
ECM1	Disease of tricuspid valve	Inverse variance weighted	4	0.187726	0.0996527	0.0595918	1.2065	0.992435	1.46674	0.992774	circulatory system
ECM1	Fracture of clavicle or scapula	Inverse variance weighted	4	0.154162	0.0820765	0.0603447	1.16668	0.993314	1.3703	0.984372	injuries & poisonings
ECM1	Glomerulonephritis	Inverse variance weighted	4	0.211539	0.114276	0.064153	1.23558	0.987634	1.54577	1.02514	genitourinary
ECM1	Periapical abscess	Inverse variance weighted	4	0.218084	0.118243	0.0651292	1.24369	0.986421	1.56806	1.01992	digestive
ECM1	Asthma	Inverse variance weighted	4	0.0544424	0.0296633	0.0664549	1.05595	0.996309	1.11916	1.02028	respiratory
ECM1	Empyema and pneumothorax	Inverse variance weighted	4	0.174999	0.0953855	0.066557	1.19125	0.988115	1.43613	1.00219	respiratory
ECM1	Umbilical cord complications during labor and delivery	Inverse variance weighted	4	-0.256885	0.14189	0.0702265	0.773457	0.585675	1.02145	1.0375	pregnancy complications
ECM1	Endocarditis	Inverse variance weighted	4	-0.243698	0.136513	0.0742359	0.783724	0.599737	1.02416	1.07642	circulatory system
ECM1	Nonrheumatic mitral valve disorders	Inverse variance weighted	4	0.106956	0.0599342	0.0743342	1.11288	0.98954	1.2516	1.05825	circulatory system
ECM1	Swelling, mass, or lump in head and neck [Space-occupying lesion, intracranial NOS]	Inverse variance weighted	4	0.189351	0.106436	0.0752377	1.20846	0.980921	1.48879	1.05198	mental disorders
ECM1	Cellulitis and abscess of face/neck	Inverse variance weighted	4	0.27714	0.156144	0.0759145	1.31935	0.971511	1.79173	1.04283	dermatologic
ECM1	Other disorders of soft tissues	Inverse variance weighted	4	0.0745743	0.0421355	0.0767494	1.07743	0.992021	1.17018	1.03612	musculoskeletal
ECM1	Malignant neoplasm of kidney, except pelvis	Inverse variance weighted	4	-0.180353	0.102162	0.0775025	0.834976	0.683459	1.02008	1.02855	neoplasms
ECM1	Osteoarthritis; localized	Inverse variance weighted	4	0.0427278	0.0244992	0.08115	1.04365	0.994723	1.09499	1.05901	musculoskeletal
ECM1	Nonspecific abnormal findings in stool contents	Inverse variance weighted	4	-0.138838	0.0798433	0.0820557	0.870369	0.744285	1.01781	1.05327	digestive
ECM1	Cancer of urinary organs (incl. kidney and bladder)	Inverse variance weighted	4	-0.119371	0.0699388	0.0878613	0.887479	0.773793	1.01787	1.1096	neoplasms
ECM1	Liver abscess and sequelae of chronic liver disease	Inverse variance weighted	4	0.17633	0.10427	0.0908186	1.19283	0.972351	1.46331	1.12875	digestive
ECM1	Other deficiency anemia	Inverse variance weighted	4	0.160817	0.0955084	0.0922211	1.17447	0.973965	1.41625	1.12827	hematopoietic
ECM1	Pain and other symptoms associated with female genital organs	Inverse variance weighted	4	0.11528	0.068574	0.0927416	1.12219	0.981057	1.28362	1.11718	genitourinary
ECM1	Allergic rhinitis	Inverse variance weighted	4	0.167282	0.0996527	0.0932194	1.18209	0.972353	1.43706	1.10592	respiratory
ECM1	Arthropathy NOS	Inverse variance weighted	4	0.0312602	0.0186351	0.0934455	1.03175	0.994749	1.07014	1.09206	musculoskeletal
ECM1	Diabetes mellitus	Inverse variance weighted	4	0.0408555	0.024407	0.0941445	1.0417	0.993042	1.09275	1.08405	endocrine/metabolic
ECM1	Chronic periodontitis	Inverse variance weighted	4	-0.226469	0.135406	0.094422	0.797344	0.611485	1.03969	1.07148	digestive
ECM1	Pelvic inflammatory disease (PID)	Inverse variance weighted	4	-0.177708	0.106436	0.0949929	0.837187	0.679551	1.03139	1.06256	genitourinary
ECM1	Hypercholesterolemia	Inverse variance weighted	4	0.0325825	0.0195171	0.0950314	1.03312	0.994345	1.07341	1.04802	endocrine/metabolic
ECM1	Cervical cancer	Inverse variance weighted	4	-0.132922	0.0798433	0.0959549	0.875533	0.748701	1.02385	1.04351	neoplasms
ECM1	Other conditions of brain	Inverse variance weighted	4	0.143149	0.0865608	0.0981811	1.1539	0.973838	1.36726	1.05309	neurological
ECM1	Abnormal heart sounds	Inverse variance weighted	4	-0.163682	0.0996527	0.100481	0.849012	0.698374	1.03214	1.0632	circulatory system
ECM1	Megaloblastic anemia	Inverse variance weighted	4	0.159995	0.0976153	0.101206	1.1735	0.969154	1.42094	1.05659	hematopoietic
ECM1	Early onset of delivery	Inverse variance weighted	4	-0.224282	0.137105	0.101873	0.79909	0.610786	1.04545	1.04956	pregnancy complications
ECM1	Musculoskeletal symptoms referable to limbs	Inverse variance weighted	4	0.0779883	0.0479357	0.10375	1.08111	0.984161	1.18761	1.05502	symptoms
ECM1	Degeneration of macula and posterior pole of retina	Inverse variance weighted	4	0.118102	0.0726577	0.104066	1.12536	0.975986	1.29759	1.04466	sense organs
ECM1	Malignant neoplasm of ovary and other uterine adnexa	Inverse variance weighted	4	-0.115034	0.0709276	0.104835	0.891336	0.775651	1.02427	1.03906	neoplasms
ECM1	Carditis	Inverse variance weighted	4	-0.128496	0.0792866	0.105093	0.879417	0.752844	1.02727	1.0286	circulatory system
ECM1	Psoriatic arthropathy	Inverse variance weighted	4	0.1976	0.121974	0.105228	1.21847	0.959379	1.54754	1.0172	dermatologic
ECM1	Fracture of ribs	Inverse variance weighted	4	0.186789	0.115316	0.105274	1.20537	0.96153	1.51105	1.00524	injuries & poisonings
ECM1	Calculus of ureter	Inverse variance weighted	4	-0.107528	0.0665197	0.105991	0.898052	0.788277	1.02311	0.999891	genitourinary
ECM1	Varicose veins of lower extremity	Inverse variance weighted	4	0.050114	0.031083	0.106904	1.05139	0.98925	1.11744	0.996497	circulatory system
ECM1	Mitral valve disease	Inverse variance weighted	4	0.0964474	0.0599004	0.107369	1.10125	0.979261	1.23844	0.989062	circulatory system
ECM1	Secondary malignancy of brain/spine	Inverse variance weighted	4	-0.181896	0.113092	0.107749	0.833688	0.667941	1.04056	0.981013	neoplasms
ECM1	Vascular insufficiency of intestine	Inverse variance weighted	4	0.217785	0.135406	0.10775	1.24332	0.953505	1.62122	0.969753	circulatory system
ECM1	Inflammatory and toxic neuropathy	Inverse variance weighted	4	0.138458	0.0866859	0.110213	1.1485	0.969043	1.36119	0.980646	neurological
ECM1	Malposition and malpresentation of fetus or obstruction	Inverse variance weighted	4	0.147159	0.092148	0.110269	1.15854	0.967102	1.38787	0.970119	digestive
ECM1	Diseases of pulp and periapical tissues	Inverse variance weighted	4	0.189806	0.119312	0.111646	1.20901	0.95691	1.52754	0.971324	digestive
ECM1	Varicose veins of lower extremity, symptomtic	Inverse variance weighted	4	0.204189	0.128752	0.112759	1.22653	0.952977	1.57861	0.970225	circulatory system
ECM1	Congenital anomalies of genital organs	Inverse variance weighted	4	-0.196418	0.124187	0.113734	0.821668	0.644149	1.04811	0.967973	congenital anomalies
ECM1	Retinal detachment with retinal defect	Inverse variance weighted	4	0.136258	0.0866859	0.115983	1.14598	0.966914	1.3582	0.976498	sense organs
ECM1	Ganglion and cyst of synovium, tendon, and bursa	Inverse variance weighted	4	0.0896845	0.057618	0.11958	1.09383	0.977021	1.2246	0.996079	musculoskeletal
ECM1	Genitourinary congenital anomalies	Inverse variance weighted	4	-0.123092	0.0799115	0.123475	0.884183	0.755997	1.0341	1.01769	congenital anomalies
ECM1	Benign neoplasm of ovary	Inverse variance weighted	4	-0.128599	0.0841121	0.126289	0.879327	0.74568	1.03693	1.03005	neoplasms
ECM1	Irritable Bowel Syndrome	Inverse variance weighted	4	0.0698465	0.0457921	0.127186	1.07234	0.980291	1.17304	1.02666	digestive
ECM1	Other chronic nonalcoholic liver disease	Inverse variance weighted	4	0.185975	0.122028	0.127501	1.20439	0.94819	1.52982	1.01871	digestive
ECM1	Acute pharyngitis	Inverse variance weighted	4	-0.184485	0.121302	0.128291	0.831532	0.655578	1.05471	1.01467	respiratory
ECM1	Cataract	Inverse variance weighted	4	0.0369281	0.0243886	0.129987	1.03762	0.989185	1.08842	1.0178	sense organs
ECM1	Malignant neoplasm of ovary	Inverse variance weighted	4	-0.107104	0.0709276	0.131031	0.898432	0.781827	1.03243	1.01582	neoplasms
ECM1	Swelling of limb	Inverse variance weighted	4	0.0767284	0.0509036	0.131727	1.07975	0.977221	1.19303	1.0112	symptoms
ECM1	Macular degeneration (senile) of retina NOS	Inverse variance weighted	4	0.114511	0.0760372	0.132069	1.12133	0.966068	1.30153	1.00398	sense organs
ECM1	Otitis media	Inverse variance weighted	4	0.113435	0.0754704	0.132829	1.12012	0.966101	1.29869	1.00005	sense organs
ECM1	Strabismus (not specified as paralytic)	Inverse variance weighted	4	-0.159448	0.106436	0.134116	0.852614	0.692074	1.0504	1.00012	sense organs
ECM1	Varicose veins	Inverse variance weighted	4	0.0463645	0.0310302	0.135131	1.04746	0.985649	1.11314	0.998183	circulatory system
ECM1	Early or threatened labor; hemorrhage in early pregnancy	Inverse variance weighted	4	-0.0992331	0.0665089	0.135692	0.905532	0.794859	1.03161	0.992959	pregnancy complications
ECM1	Pilonidal cyst	Inverse variance weighted	4	0.196406	0.133231	0.140435	1.21702	0.937323	1.58018	1.01816	dermatologic
ECM1	Other acquired deformities of limbs	Inverse variance weighted	4	0.117115	0.0798779	0.142601	1.12425	0.961322	1.31479	1.02437	musculoskeletal
ECM1	Other disorders of the kidney and ureters	Inverse variance weighted	4	-0.0856823	0.05873	0.144587	0.917886	0.818082	1.02987	1.0292	genitourinary
ECM1	Strabismus and other disorders of binocular eye movements	Inverse variance weighted	4	-0.127011	0.0871136	0.144842	0.880724	0.742484	1.0447	1.02172	sense organs
ECM1	Lump or mass in breast	Inverse variance weighted	4	0.119565	0.0820765	0.145185	1.12701	0.959536	1.32371	1.015	genitourinary
ECM1	Heart valve disorders	Inverse variance weighted	4	0.078641	0.0541212	0.146209	1.08182	0.972936	1.20288	1.01311	circulatory system
ECM1	Ankylosing spondylitis	Inverse variance weighted	4	0.246965	0.170568	0.147646	1.28013	0.916358	1.78832	1.01409	musculoskeletal
ECM1	Calculus of bile duct	Inverse variance weighted	4	0.096075	0.0663831	0.147819	1.10084	0.966537	1.25381	1.00645	digestive
ECM1	Ptosis of eyelid	Inverse variance weighted	4	0.155506	0.108087	0.15023	1.16825	0.945214	1.44391	1.01406	sense organs
ECM1	Diseases of spleen	Inverse variance weighted	4	-0.204036	0.142179	0.151271	0.815433	0.617111	1.07749	1.01235	hematopoietic
ECM1	Cervical intraepithelial neoplasia [CIN] [Cervical dysplasia]	Inverse variance weighted	4	-0.10142	0.0709276	0.152744	0.903554	0.786283	1.03831	1.01354	neoplasms
ECM1	Disorders of refraction and accommodation; blindness and low vision	Inverse variance weighted	4	0.092048	0.064409	0.152971	1.09642	0.966384	1.24395	1.00652	sense organs
ECM1	Hemorrhage during pregnancy; childbirth and postpartum	Inverse variance weighted	4	-0.118876	0.0834705	0.154398	0.887918	0.753913	1.04574	1.00745	pregnancy complications
ECM1	Hematuria	Inverse variance weighted	4	0.0377466	0.0265656	0.15535	1.03847	0.98578	1.09397	1.00528	genitourinary
ECM1	Otitis media and Eustachian tube disorders	Inverse variance weighted	4	0.0973656	0.068816	0.157107	1.10226	0.963181	1.26143	1.00832	sense organs
ECM1	Occlusion and stenosis of precerebral arteries	Inverse variance weighted	4	-0.131428	0.0933377	0.159104	0.876842	0.730249	1.05286	1.01283	circulatory system
ECM1	Epistaxis or throat hemorrhage	Inverse variance weighted	4	0.0906711	0.064409	0.159208	1.09491	0.965055	1.24224	1.00532	respiratory
ECM1	Hypertrophy of breast (Gynecomastia)	Inverse variance weighted	4	-0.169186	0.121137	0.162521	0.844352	0.665901	1.07063	1.01803	genitourinary
ECM1	Other specified cardiac dysrhythmias	Inverse variance weighted	4	0.0793636	0.0576118	0.168339	1.0826	0.967001	1.21201	1.04611	circulatory system
ECM1	Nephritis; nephrosis; renal sclerosis	Inverse variance weighted	4	0.155731	0.113397	0.16965	1.16851	0.935638	1.45935	1.04595	genitourinary
ECM1	Chronic tonsillitis and adenoiditis	Inverse variance weighted	4	-0.130445	0.0954438	0.171714	0.877705	0.727956	1.05826	1.05041	respiratory
ECM1	Cancer of other female genital organs	Inverse variance weighted	4	-0.102221	0.0747955	0.171727	0.90283	0.77972	1.04538	1.04234	neoplasms
ECM1	Disorders of lipoid metabolism	Inverse variance weighted	4	0.0260869	0.0190898	0.171771	1.02643	0.988735	1.06556	1.03459	endocrine/metabolic
ECM1	Hyposmolality and/or hyponatremia	Inverse variance weighted	4	0.102812	0.0754374	0.17292	1.10828	0.955954	1.28489	1.03356	endocrine/metabolic
ECM1	Other symptoms involving abdomen and pelvis	Inverse variance weighted	4	-0.0784824	0.057618	0.173161	0.924518	0.825791	1.03505	1.02716	digestive
ECM1	Osteomyelitis, periostitis, and other infections involving bone	Inverse variance weighted	4	-0.177393	0.130794	0.175009	0.83745	0.648075	1.08216	1.03032	musculoskeletal
ECM1	Emphysema	Inverse variance weighted	4	0.134031	0.0989038	0.175366	1.14343	0.941933	1.38803	1.02472	respiratory
ECM1	Benign neoplasm of brain, cranial nerves, meninges	Inverse variance weighted	4	0.154552	0.115316	0.180163	1.16714	0.931028	1.46312	1.04495	neoplasms
ECM1	Chronic glomerulonephritis, NOS	Inverse variance weighted	4	0.156463	0.117127	0.1816	1.16937	0.929503	1.47113	1.04554	genitourinary
ECM1	Electrolyte imbalance	Inverse variance weighted	4	0.068011	0.0510213	0.182534	1.07038	0.968516	1.18295	1.04324	endocrine/metabolic
ECM1	Other nonmalignant breast conditions	Inverse variance weighted	4	0.0971759	0.0732288	0.184503	1.10205	0.954705	1.27214	1.04685	genitourinary
ECM1	Hallux rigidus	Inverse variance weighted	4	-0.10885	0.0820765	0.184772	0.896865	0.763593	1.0534	1.04084	musculoskeletal
ECM1	Placenta previa and abruptio placenta	Inverse variance weighted	4	-0.169604	0.128056	0.185353	0.843999	0.656656	1.08479	1.03665	pregnancy complications
ECM1	Chronic cystitis	Inverse variance weighted	4	0.143287	0.108471	0.18651	1.15406	0.933032	1.42745	1.03573	genitourinary
ECM1	Hyperlipidemia	Inverse variance weighted	4	0.0251257	0.0190898	0.188112	1.02544	0.987785	1.06454	1.03727	endocrine/metabolic
ECM1	Other symptoms of respiratory system	Inverse variance weighted	4	-0.0438718	0.0333801	0.188742	0.957077	0.896464	1.02179	1.03346	respiratory
ECM1	Intracerebral hemorrhage	Inverse variance weighted	4	-0.157781	0.121974	0.195817	0.854037	0.672436	1.08468	1.06475	circulatory system
ECM1	Anorexia	Inverse variance weighted	4	0.17819	0.137976	0.196545	1.19505	0.911884	1.56615	1.06134	endocrine/metabolic
ECM1	Senile cataract	Inverse variance weighted	4	0.0485416	0.0376155	0.196888	1.04974	0.97513	1.13006	1.05591	sense organs
ECM1	Cellulitis and abscess of trunk	Inverse variance weighted	4	-0.184111	0.142974	0.197841	0.831843	0.62855	1.10089	1.05381	dermatologic
ECM1	Abdominal hernia	Inverse variance weighted	4	-0.0267478	0.0208631	0.199819	0.973607	0.934597	1.01424	1.05715	digestive
ECM1	Arterial embolism and thrombosis	Inverse variance weighted	4	-0.136402	0.106436	0.200004	0.872492	0.708209	1.07488	1.05103	circulatory system
ECM1	Abdominal aortic aneurysm	Inverse variance weighted	4	0.138483	0.108471	0.201712	1.14853	0.928561	1.42061	1.05294	circulatory system
ECM1	Benign mammary dysplasias	Inverse variance weighted	4	0.0841827	0.0660303	0.202341	1.08783	0.955771	1.23813	1.04923	genitourinary
ECM1	Nonspecific chest pain	Inverse variance weighted	4	0.0247306	0.0195171	0.205111	1.02504	0.986568	1.06501	1.05659	circulatory system
ECM1	Elevated blood pressure reading without diagnosis of hypertension	Inverse variance weighted	4	-0.166115	0.131716	0.20725	0.846949	0.654242	1.09642	1.06063	circulatory system
ECM1	Chronic fatigue syndrome	Inverse variance weighted	4	0.167673	0.133014	0.207463	1.18255	0.911163	1.53477	1.05483	symptoms
ECM1	Traumatic arthropathy	Inverse variance weighted	4	-0.196315	0.157255	0.211889	0.821753	0.603786	1.11841	1.07038	injuries & poisonings
ECM1	Postmenopausal atrophic vaginitis	Inverse variance weighted	4	0.192693	0.154746	0.21305	1.21251	0.895289	1.64213	1.06935	genitourinary
ECM1	Peritoneal or intestinal adhesions	Inverse variance weighted	4	-0.14297	0.115222	0.214672	0.86678	0.69156	1.0864	1.07062	digestive
ECM1	Multiple sclerosis	Inverse variance weighted	4	-0.109142	0.0887343	0.218704	0.896603	0.753474	1.06692	1.08383	neurological
ECM1	Abnormal findings on mammogram or breast exam	Inverse variance weighted	4	0.100692	0.0820765	0.219893	1.10594	0.941597	1.29896	1.08287	genitourinary
ECM1	Manlignant and unknown neoplasms of brain and nervous system	Inverse variance weighted	4	0.175511	0.143213	0.220377	1.19185	0.900157	1.57808	1.07847	neoplasms
ECM1	Intestinal malabsorption (non-celiac)	Inverse variance weighted	4	-0.0866462	0.0709622	0.222079	0.917001	0.797932	1.05384	1.08005	digestive
ECM1	Streptococcus infection	Inverse variance weighted	4	0.0974196	0.0798779	0.222614	1.10232	0.942574	1.28915	1.07597	infectious diseases
ECM1	Osteomyelitis	Inverse variance weighted	4	-0.164952	0.135406	0.223147	0.847934	0.650283	1.10566	1.07193	musculoskeletal
ECM1	Osteoarthrosis, localized, primary	Inverse variance weighted	4	0.0428536	0.0354264	0.226413	1.04379	0.973768	1.11884	1.08098	musculoskeletal
ECM1	Colon cancer	Inverse variance weighted	4	-0.0780189	0.0647722	0.228392	0.924947	0.81467	1.05015	1.08382	neoplasms
ECM1	Complications of labor and delivery NEC	Inverse variance weighted	4	-0.0826286	0.068781	0.229624	0.920693	0.804576	1.05357	1.0831	pregnancy complications
ECM1	Other diseases of the teeth and supporting structures	Inverse variance weighted	4	-0.0747377	0.0622237	0.229708	0.927987	0.82144	1.04835	1.07701	digestive
ECM1	Acute periodontitis	Inverse variance weighted	4	0.148283	0.124135	0.23227	1.15984	0.909354	1.47933	1.08254	digestive
ECM1	Dislocation	Inverse variance weighted	4	0.123248	0.103224	0.232485	1.13116	0.923974	1.38482	1.07714	injuries & poisonings
ECM1	Hemorrhage in early pregnancy	Inverse variance weighted	4	-0.118704	0.0996527	0.233586	0.888071	0.730502	1.07963	1.07587	pregnancy complications
ECM1	Constipation	Inverse variance weighted	4	0.0598945	0.0503492	0.234211	1.06172	0.961953	1.17184	1.07244	digestive
ECM1	Hemangioma and lymphangioma, any site	Inverse variance weighted	4	0.104445	0.0878509	0.234482	1.11009	0.934501	1.31868	1.06744	neoplasms
ECM1	Abnormal involuntary movements	Inverse variance weighted	4	-0.128818	0.108471	0.234997	0.879134	0.71076	1.08739	1.0636	neurological
ECM1	Chronic pulmonary heart disease	Inverse variance weighted	4	-0.18325	0.155537	0.238726	0.83256	0.613791	1.1293	1.07426	circulatory system
ECM1	Uterine leiomyoma	Inverse variance weighted	4	0.0566945	0.0483953	0.241403	1.05833	0.962559	1.16364	1.0801	neoplasms
ECM1	Aortic aneurysm	Inverse variance weighted	4	0.100986	0.0866859	0.244034	1.10626	0.933403	1.31113	1.08568	circulatory system
ECM1	Heart failure NOS	Inverse variance weighted	4	0.0586609	0.0509796	0.249866	1.06042	0.95958	1.17185	1.10534	circulatory system
ECM1	Occlusion of cerebral arteries	Inverse variance weighted	4	0.0853604	0.0742357	0.250203	1.08911	0.941631	1.25969	1.10061	circulatory system
ECM1	Other disorders of liver	Inverse variance weighted	4	0.0484986	0.0421936	0.250379	1.04969	0.966377	1.14019	1.09523	digestive
ECM1	Palpitations	Inverse variance weighted	4	0.0609291	0.0531536	0.251678	1.06282	0.95767	1.17952	1.0948	circulatory system
ECM1	Complication of internal orthopedic device	Inverse variance weighted	4	-0.0908984	0.0795292	0.253057	0.913111	0.781316	1.06714	1.09472	injuries & poisonings
ECM1	Disorders of external ear	Inverse variance weighted	4	0.103564	0.0915843	0.258137	1.10912	0.926871	1.3272	1.11056	sense organs
ECM1	Problems associated with amniotic cavity and membranes	Inverse variance weighted	4	0.100513	0.0889062	0.258245	1.10574	0.92891	1.31623	1.10495	pregnancy complications
ECM1	Viral hepatitis	Inverse variance weighted	4	0.105476	0.0933377	0.258454	1.11124	0.925459	1.33432	1.09984	infectious diseases
ECM1	Fracture of lower limb	Inverse variance weighted	4	0.0424683	0.0377759	0.260921	1.04338	0.968921	1.12357	1.10433	injuries & poisonings
ECM1	Sarcoidosis	Inverse variance weighted	4	-0.160141	0.142476	0.261018	0.852023	0.644427	1.1265	1.0988	dermatologic
ECM1	Noninflammatory disorders of vagina	Inverse variance weighted	4	0.159035	0.142809	0.265441	1.17238	0.886149	1.55106	1.11144	genitourinary
ECM1	Neurological disorders	Inverse variance weighted	4	-0.051806	0.0466434	0.266705	0.949513	0.866557	1.04041	1.1108	mental disorders
ECM1	Noninflammatory disorders of ovary, fallopian tube, and broad ligament	Inverse variance weighted	4	0.137551	0.124013	0.267361	1.14746	0.89986	1.46319	1.10764	genitourinary
ECM1	Gram negative septicemia	Inverse variance weighted	4	0.129209	0.116601	0.267805	1.13793	0.905445	1.4301	1.10364	infectious diseases
ECM1	Diseases of pancreas	Inverse variance weighted	4	0.0687604	0.0621381	0.268478	1.07118	0.948351	1.20992	1.10062	digestive
ECM1	Rheumatic disease of the heart valves	Inverse variance weighted	4	0.0515259	0.0466047	0.268902	1.05288	0.960963	1.15358	1.09662	circulatory system
ECM1	Abnormal sputum	Inverse variance weighted	4	0.0761084	0.0688499	0.268975	1.07908	0.94286	1.23498	1.09123	respiratory
ECM1	Shortness of breath	Inverse variance weighted	4	-0.0466123	0.0422055	0.269415	0.954457	0.878679	1.03677	1.08738	respiratory
ECM1	Cystitis	Inverse variance weighted	4	0.0654254	0.0599004	0.274729	1.06761	0.949348	1.20061	1.10314	genitourinary
ECM1	Renal failure NOS	Inverse variance weighted	4	-0.0944421	0.0865608	0.275251	0.90988	0.767896	1.07812	1.0996	genitourinary
ECM1	Fracture of neck of femur	Inverse variance weighted	4	0.0823142	0.0754704	0.275413	1.0858	0.936498	1.2589	1.09466	injuries & poisonings
ECM1	Cyst or abscess of Bartholin's gland	Inverse variance weighted	4	-0.127945	0.117351	0.275594	0.879902	0.699106	1.10745	1.08985	genitourinary
ECM1	Abnormal movement	Inverse variance weighted	4	-0.0675836	0.0620421	0.276013	0.93465	0.827632	1.0555	1.08602	neurological
ECM1	Acute upper respiratory infections of multiple or unspecified sites	Inverse variance weighted	4	-0.0724504	0.0665197	0.276084	0.930112	0.816418	1.05964	1.08087	respiratory
ECM1	Disorders of lacrimal system	Inverse variance weighted	4	0.0746768	0.068816	0.277848	1.07754	0.941574	1.23313	1.08236	sense organs
ECM1	Diseases of the jaws	Inverse variance weighted	4	0.169087	0.156033	0.278516	1.18422	0.872198	1.60787	1.07959	digestive
ECM1	Other disorders of cervical region	Inverse variance weighted	4	-0.152187	0.142056	0.284028	0.858828	0.650108	1.13456	1.09553	musculoskeletal
ECM1	Skull and face fracture and other intercranial injury	Inverse variance weighted	4	0.0639367	0.0599342	0.28607	1.06602	0.947874	1.1989	1.098	injuries & poisonings
ECM1	Inflammatory disease of breast	Inverse variance weighted	4	0.127209	0.119868	0.288581	1.13565	0.897867	1.43642	1.10224	genitourinary
ECM1	Benign neoplasm of brain and other parts of nervous system	Inverse variance weighted	4	0.118967	0.113092	0.292821	1.12633	0.902404	1.40583	1.113	neoplasms
ECM1	Gangrene	Inverse variance weighted	4	-0.177887	0.169514	0.293994	0.837037	0.600415	1.16691	1.11206	symptoms
ECM1	Ulceration of the lower GI tract	Inverse variance weighted	4	-0.144723	0.138162	0.294877	0.865262	0.659996	1.13437	1.11004	digestive
ECM1	Nerve root and plexus disorders	Inverse variance weighted	4	-0.132241	0.126494	0.295824	0.87613	0.683745	1.12265	1.10828	neurological
ECM1	Fracture of hand or wrist	Inverse variance weighted	4	0.0578488	0.0554903	0.297179	1.05955	0.950362	1.18129	1.10805	injuries & poisonings
ECM1	Noninfectious disorders of lymphatic channels	Inverse variance weighted	4	-0.127118	0.121974	0.297329	0.880629	0.693373	1.11846	1.10336	circulatory system
ECM1	Migraine	Inverse variance weighted	4	0.0644876	0.0619715	0.298061	1.06661	0.944616	1.20436	1.10086	neurological
ECM1	Dementias	Inverse variance weighted	4	-0.10842	0.104391	0.298993	0.897251	0.731231	1.10096	1.09911	mental disorders
ECM1	Paroxysmal tachycardia, unspecified	Inverse variance weighted	4	-0.0724912	0.0699829	0.300276	0.930074	0.810862	1.06681	1.09867	circulatory system
ECM1	Osteoarthrosis, generalized	Inverse variance weighted	4	0.136921	0.132951	0.303077	1.14674	0.883677	1.48811	1.10376	musculoskeletal
ECM1	Degenerative skin conditions and other dermatoses	Inverse variance weighted	4	-0.0456161	0.0443322	0.303498	0.955409	0.875897	1.04214	1.10018	dermatologic
ECM1	Polymyalgia Rheumatica	Inverse variance weighted	4	-0.188845	0.184505	0.306061	0.827915	0.576676	1.18861	1.10436	musculoskeletal
ECM1	Cancer of brain and nervous system	Inverse variance weighted	4	0.17507	0.171233	0.306589	1.19133	0.851677	1.66644	1.10119	neoplasms
ECM1	Intestinal infection	Inverse variance weighted	4	0.0339513	0.0333431	0.308563	1.03453	0.969087	1.1044	1.10322	infectious diseases
ECM1	Voice disturbance	Inverse variance weighted	4	-0.108578	0.10681	0.309363	0.897109	0.727657	1.10602	1.10105	respiratory
ECM1	Fracture of upper limb	Inverse variance weighted	4	0.0360034	0.035512	0.31066	1.03666	0.966958	1.11138	1.10066	injuries & poisonings
ECM1	Cardiac dysrhythmias	Inverse variance weighted	4	0.0222243	0.0219529	0.311364	1.02247	0.979412	1.06743	1.09819	circulatory system
ECM1	Hypertensive chronic kidney disease	Inverse variance weighted	4	0.123953	0.122499	0.311598	1.13196	0.890347	1.43915	1.09408	circulatory system
ECM1	Protein-calorie malnutrition	Inverse variance weighted	4	0.141186	0.139927	0.312976	1.15164	0.875403	1.51504	1.09402	endocrine/metabolic
ECM1	Poisoning by other anti-infectives	Inverse variance weighted	4	0.0916859	0.0909546	0.313435	1.09602	0.917057	1.30991	1.09075	injuries & poisonings
ECM1	Symptoms and disorders of the joints	Inverse variance weighted	4	0.0650944	0.0648883	0.315776	1.06726	0.939801	1.212	1.09404	musculoskeletal
ECM1	Aseptic necrosis of bone	Inverse variance weighted	4	-0.137438	0.137632	0.317992	0.871588	0.665513	1.14147	1.09686	musculoskeletal
ECM1	Benign neoplasm of uterus	Inverse variance weighted	4	0.04953	0.0497105	0.319071	1.05078	0.953227	1.15831	1.09576	neoplasms
ECM1	GERD	Inverse variance weighted	4	0.0285107	0.028785	0.321943	1.02892	0.972478	1.08864	1.10079	digestive
ECM1	Hydronephrosis	Inverse variance weighted	4	-0.0723028	0.0732288	0.323469	0.930249	0.805871	1.07382	1.1012	genitourinary
ECM1	Schizophrenia and other psychotic disorders	Inverse variance weighted	4	0.109606	0.111047	0.32363	1.11584	0.897587	1.38716	1.09698	mental disorders
ECM1	Obstetrical/birth trauma	Inverse variance weighted	4	-0.0499819	0.0509552	0.326643	0.951247	0.860834	1.05116	1.10242	pregnancy complications
ECM1	Cystitis and urethritis	Inverse variance weighted	4	0.0564765	0.0577841	0.328385	1.0581	0.944802	1.18499	1.10354	genitourinary
ECM1	Rheumatism, unspecified and fibrositis	Inverse variance weighted	4	0.0996816	0.102162	0.329201	1.10482	0.904335	1.34975	1.10156	musculoskeletal
ECM1	First degree AV block	Inverse variance weighted	4	-0.115274	0.11844	0.330421	0.891122	0.70651	1.12397	1.10093	circulatory system
ECM1	Flatulence	Inverse variance weighted	4	0.0754961	0.0777955	0.331826	1.07842	0.925906	1.25605	1.10093	digestive
ECM1	Acidosis	Inverse variance weighted	4	-0.138277	0.142531	0.331968	0.870857	0.658601	1.15152	1.09675	endocrine/metabolic
ECM1	Other signs and symptoms in breast	Inverse variance weighted	4	0.118016	0.121974	0.333268	1.12526	0.885987	1.42916	1.09642	genitourinary
ECM1	Ulcerative colitis (chronic)	Inverse variance weighted	4	0.147123	0.152585	0.334942	1.1585	0.859038	1.56235	1.09732	digestive
ECM1	Corneal opacity and other disorders of cornea	Inverse variance weighted	4	-0.235829	0.246403	0.338524	0.789916	0.487347	1.28033	1.10443	sense organs
ECM1	Vaginal enterocele, congenital or acquired	Inverse variance weighted	4	0.176306	0.184355	0.3389	1.1928	0.83108	1.71197	1.10107	genitourinary
ECM1	Delirium dementia and amnestic and other cognitive disorders	Inverse variance weighted	4	-0.0698858	0.0732288	0.339907	0.9325	0.807821	1.07642	1.09978	mental disorders
ECM1	Other aneurysm	Inverse variance weighted	4	0.0715758	0.0754704	0.342928	1.0742	0.926495	1.24545	1.10499	circulatory system
ECM1	Other disorders of bone and cartilage	Inverse variance weighted	4	-0.050289	0.0531536	0.344094	0.950955	0.856869	1.05537	1.1042	musculoskeletal
ECM1	Stiffness of joint	Inverse variance weighted	4	0.163023	0.172869	0.345659	1.17706	0.838785	1.65177	1.1047	musculoskeletal
ECM1	Actinic keratosis	Inverse variance weighted	4	-0.097312	0.103227	0.345837	0.907273	0.741087	1.11073	1.10077	dermatologic
ECM1	Diseases of esophagus	Inverse variance weighted	4	0.0173373	0.0184305	0.346867	1.01749	0.981389	1.05492	1.09958	digestive
ECM1	Diseases of sebaceous glands	Inverse variance weighted	4	0.0430879	0.0458052	0.34687	1.04403	0.954383	1.1421	1.09516	dermatologic
ECM1	Superficial cellulitis and abscess	Inverse variance weighted	4	0.0354287	0.0377312	0.347743	1.03606	0.962208	1.11559	1.09351	dermatologic
ECM1	Other headache syndromes	Inverse variance weighted	4	0.0351508	0.0376718	0.350778	1.03578	0.962053	1.11515	1.09864	neurological
ECM1	Acute pancreatitis	Inverse variance weighted	4	0.0678898	0.0731945	0.353653	1.07025	0.927214	1.23535	1.10323	digestive
ECM1	Colorectal cancer	Inverse variance weighted	4	-0.0569725	0.0614404	0.353781	0.94462	0.837448	1.06551	1.09925	neoplasms
ECM1	Retention of urine	Inverse variance weighted	4	0.0429888	0.0464623	0.354841	1.04393	0.95306	1.14346	1.09818	genitourinary
ECM1	Tachycardia NOS	Inverse variance weighted	4	0.0637016	0.0688499	0.354849	1.06577	0.931234	1.21975	1.09389	circulatory system
ECM1	Hemoptysis	Inverse variance weighted	4	0.0658907	0.0712692	0.355209	1.06811	0.92886	1.22824	1.0907	respiratory
ECM1	Esophagitis, GERD and related diseases	Inverse variance weighted	4	0.0183688	0.0199527	0.357251	1.01854	0.979475	1.05916	1.09269	digestive
ECM1	Bipolar	Inverse variance weighted	4	-0.0912161	0.0996527	0.360013	0.91282	0.750861	1.10971	1.09685	mental disorders
ECM1	Chronic sinusitis	Inverse variance weighted	4	0.0623877	0.0683927	0.361665	1.06437	0.930845	1.21706	1.09761	respiratory
ECM1	Kyphoscoliosis and scoliosis	Inverse variance weighted	4	0.0908557	0.0996527	0.361914	1.09511	0.900808	1.33133	1.09413	musculoskeletal
ECM1	Open wounds of extremities	Inverse variance weighted	4	0.0463036	0.050986	0.363792	1.04739	0.947784	1.15747	1.09557	injuries & poisonings
ECM1	Hypertrophy of female genital organs	Inverse variance weighted	4	0.0824519	0.0909546	0.364662	1.08595	0.908628	1.29787	1.09399	genitourinary
ECM1	Labyrinthitis	Inverse variance weighted	4	-0.131082	0.146048	0.369436	0.877146	0.658799	1.16786	1.10408	sense organs
ECM1	Atrioventricular block, complete	Inverse variance weighted	4	0.155977	0.173896	0.369744	1.1688	0.831221	1.64348	1.1008	circulatory system
ECM1	Benign neoplasm of lip, oral cavity, and pharynx	Inverse variance weighted	4	0.0911098	0.102162	0.372489	1.09539	0.896617	1.33823	1.10477	neoplasms
ECM1	Nausea and vomiting	Inverse variance weighted	4	0.0274712	0.0310302	0.375992	1.02785	0.967202	1.09231	1.11095	symptoms
ECM1	Paroxysmal supraventricular tachycardia	Inverse variance weighted	4	-0.0758565	0.0857409	0.376309	0.926949	0.783559	1.09658	1.10771	circulatory system
ECM1	Superficial injury without mention of infection	Inverse variance weighted	4	0.0432491	0.0488932	0.376392	1.0442	0.948777	1.14922	1.1038	injuries & poisonings
ECM1	Diverticulosis and diverticulitis	Inverse variance weighted	4	-0.01879	0.0212872	0.377403	0.981385	0.941282	1.0232	1.10264	digestive
ECM1	Purpura and other hemorrhagic conditions	Inverse variance weighted	4	0.147521	0.167713	0.379073	1.15896	0.834272	1.61001	1.1034	hematopoietic
ECM1	Anal and rectal conditions	Inverse variance weighted	4	-0.0233681	0.0266203	0.380035	0.976903	0.927239	1.02923	1.1021	digestive
ECM1	Other venous embolism and thrombosis	Inverse variance weighted	4	-0.144952	0.167267	0.386165	0.865064	0.623258	1.20068	1.11575	circulatory system
ECM1	Diverticulosis	Inverse variance weighted	4	-0.0184052	0.0212872	0.387251	0.981763	0.941644	1.02359	1.11477	digestive
ECM1	Cancer of larynx, pharynx, nasal cavities	Inverse variance weighted	4	-0.11096	0.128752	0.388789	0.894974	0.695369	1.15188	1.1151	neoplasms
ECM1	Normal delivery	Inverse variance weighted	4	0.0650383	0.0755199	0.389124	1.0672	0.920369	1.23746	1.11199	pregnancy complications
ECM1	Other biliary tract disease	Inverse variance weighted	4	0.0455657	0.0531473	0.391253	1.04662	0.943081	1.16153	1.114	digestive
ECM1	Other and unspecified disc disorder	Inverse variance weighted	4	-0.0417719	0.0487703	0.391719	0.959089	0.871655	1.05529	1.11129	musculoskeletal
ECM1	Acid-base balance disorder	Inverse variance weighted	4	-0.115677	0.135523	0.393351	0.890763	0.682971	1.16177	1.11189	endocrine/metabolic
ECM1	Sebaceous cyst	Inverse variance weighted	4	0.0400272	0.0470138	0.394551	1.04084	0.949215	1.14131	1.11127	dermatologic
ECM1	Carbuncle and furuncle	Inverse variance weighted	4	0.0690032	0.0814489	0.396886	1.07144	0.913349	1.25689	1.11384	dermatologic
ECM1	Secondary hypothyroidism	Inverse variance weighted	4	-0.0824536	0.0976153	0.39829	0.920854	0.7605	1.11502	1.11379	endocrine/metabolic
ECM1	Other derangement of joint	Inverse variance weighted	4	0.061581	0.0730664	0.399335	1.06352	0.921614	1.22727	1.11274	musculoskeletal
ECM1	Other forms of chronic heart disease	Inverse variance weighted	4	0.065362	0.0776361	0.399843	1.06755	0.916856	1.243	1.1102	circulatory system
ECM1	Adverse effects of sedatives or other central nervous system depressants and anesthetics	Inverse variance weighted	4	0.111334	0.133356	0.403795	1.11777	0.860671	1.45166	1.11721	injuries & poisonings
ECM1	Cardiac congenital anomalies	Inverse variance weighted	4	0.053648	0.0643413	0.404392	1.05511	0.930102	1.19693	1.11493	congenital anomalies
ECM1	Diseases of hair and hair follicles	Inverse variance weighted	4	0.0493473	0.0591945	0.404481	1.05059	0.9355	1.17983	1.11126	dermatologic
ECM1	Septicemia	Inverse variance weighted	4	0.0425608	0.0510612	0.404549	1.04348	0.944104	1.15332	1.10756	infectious diseases
ECM1	Fracture of radius and ulna	Inverse variance weighted	4	0.0385308	0.0464766	0.407084	1.03928	0.948794	1.1384	1.11061	injuries & poisonings
ECM1	Ill-defined descriptions and complications of heart disease	Inverse variance weighted	4	-0.09532	0.115189	0.407948	0.909082	0.725358	1.13934	1.10911	circulatory system
ECM1	Alcoholism	Inverse variance weighted	4	-0.038186	0.0461739	0.408234	0.962534	0.879249	1.05371	1.10605	mental disorders
ECM1	Abnormal findings on exam of gastrointestinal tract/ abdominal area	Inverse variance weighted	4	0.0658802	0.0798779	0.409507	1.0681	0.913309	1.24912	1.10567	digestive
ECM1	Fracture of humerus	Inverse variance weighted	4	-0.065073	0.0789703	0.409929	0.936999	0.802635	1.09386	1.103	injuries & poisonings
ECM1	Skin cancer	Inverse variance weighted	4	-0.0236607	0.0288044	0.411403	0.976617	0.923008	1.03334	1.10318	neoplasms
ECM1	Nasal polyps	Inverse variance weighted	4	-0.0472779	0.0576118	0.411858	0.953822	0.851976	1.06784	1.10063	respiratory
ECM1	Pyelonephritis	Inverse variance weighted	4	-0.0728175	0.0887343	0.411861	0.929771	0.781346	1.10639	1.09689	genitourinary
ECM1	Poisoning by analgesics, antipyretics, and antirheumatics	Inverse variance weighted	4	0.05108	0.0624126	0.413115	1.05241	0.93123	1.18935	1.0965	injuries & poisonings
ECM1	Primary angle-closure glaucoma	Inverse variance weighted	4	0.133474	0.163251	0.413585	1.14279	0.829861	1.57372	1.09404	sense organs
ECM1	Acute and chronic tonsillitis	Inverse variance weighted	4	-0.0593369	0.0730664	0.416737	0.942389	0.816648	1.08749	1.09867	respiratory
ECM1	Uterine/Uterovaginal prolapse	Inverse variance weighted	4	0.0358306	0.0443973	0.419641	1.03648	0.9501	1.13071	1.10261	genitourinary
ECM1	Blindness and low vision	Inverse variance weighted	4	0.126895	0.157516	0.420473	1.1353	0.833738	1.54593	1.10111	sense organs
ECM1	Spinal stenosis	Inverse variance weighted	4	0.0428197	0.0533157	0.421897	1.04375	0.940185	1.15872	1.10115	musculoskeletal
ECM1	Abnormality of gait	Inverse variance weighted	4	-0.0635696	0.0799115	0.426323	0.938409	0.802361	1.09752	1.10901	neurological
ECM1	Other dyspnea	Inverse variance weighted	4	-0.0846324	0.106436	0.426527	0.91885	0.745838	1.132	1.10586	respiratory
ECM1	Diseases of hard tissues of teeth	Inverse variance weighted	4	0.0459171	0.0577841	0.426827	1.04699	0.934878	1.17254	1.10299	digestive
ECM1	Mucous polyp of cervix	Inverse variance weighted	4	0.05575	0.0702985	0.42775	1.05733	0.92124	1.21353	1.10174	genitourinary
ECM1	Diseases of the larynx and vocal cords	Inverse variance weighted	4	-0.0710863	0.0898863	0.429033	0.931381	0.780935	1.11081	1.10142	respiratory
ECM1	Urinary tract infection	Inverse variance weighted	4	-0.0227786	0.0288697	0.430102	0.977479	0.923704	1.03438	1.10056	genitourinary
ECM1	Other complications of pregnancy NEC	Inverse variance weighted	4	0.0814837	0.103282	0.430146	1.0849	0.886079	1.32832	1.09708	pregnancy complications
ECM1	Digestive congenital anomalies	Inverse variance weighted	4	0.0962121	0.121974	0.430232	1.10099	0.866879	1.39833	1.09374	congenital anomalies
ECM1	Aortic valve disease	Inverse variance weighted	4	-0.0785929	0.0998146	0.431054	0.924416	0.760158	1.12417	1.09228	circulatory system
ECM1	Respiratory abnormalities	Inverse variance weighted	4	-0.121402	0.154334	0.431507	0.885678	0.654491	1.19853	1.0899	respiratory
ECM1	Facial nerve disorders [CN7]	Inverse variance weighted	4	0.104938	0.133712	0.432567	1.11064	0.854586	1.44342	1.08907	neurological
ECM1	Complications of cardiac/vascular device, implant, and graft	Inverse variance weighted	4	0.0607385	0.0775094	0.433259	1.06262	0.912853	1.23696	1.08731	injuries & poisonings
ECM1	Vitamin B-complex deficiencies	Inverse variance weighted	4	-0.113805	0.145831	0.435161	0.892432	0.670565	1.18771	1.0886	endocrine/metabolic
ECM1	Hemorrhage or hematoma complicating a procedure	Inverse variance weighted	4	0.0345561	0.0443855	0.436248	1.03516	0.948912	1.12925	1.08784	injuries & poisonings
ECM1	Simple and unspecified goiter	Inverse variance weighted	4	-0.101652	0.130853	0.437254	0.903344	0.698986	1.16745	1.08689	endocrine/metabolic
ECM1	Pernicious anemia	Inverse variance weighted	4	0.0911976	0.117698	0.438431	1.09549	0.869802	1.37973	1.08636	hematopoietic
ECM1	Gastritis and duodenitis	Inverse variance weighted	4	0.0217247	0.0280418	0.4385	1.02196	0.967309	1.0797	1.08311	digestive
ECM1	Portal hypertension	Inverse variance weighted	4	0.108174	0.139675	0.438653	1.11424	0.847395	1.46512	1.08008	digestive
ECM1	Diseases of lips	Inverse variance weighted	4	0.0958113	0.124135	0.440213	1.10055	0.862869	1.40371	1.08052	digestive
ECM1	Curvature of spine	Inverse variance weighted	4	0.073493	0.095567	0.441881	1.07626	0.89242	1.29797	1.08123	musculoskeletal
ECM1	Umbilical hernia	Inverse variance weighted	4	0.0410107	0.0533552	0.44211	1.04186	0.938413	1.15672	1.07842	digestive
ECM1	Ulceration of intestine	Inverse variance weighted	4	-0.162507	0.211436	0.44214	0.85001	0.561625	1.28648	1.07514	digestive
ECM1	Ventral hernia	Inverse variance weighted	4	-0.0426177	0.0554903	0.442475	0.958278	0.859522	1.06838	1.07262	digestive
ECM1	Pericarditis	Inverse variance weighted	4	-0.0695666	0.0907706	0.443438	0.932798	0.780768	1.11443	1.07164	circulatory system
ECM1	Other disorders of metabolism	Inverse variance weighted	4	-0.0661455	0.0865608	0.444777	0.935995	0.789935	1.10906	1.07157	endocrine/metabolic
ECM1	Precordial pain	Inverse variance weighted	4	0.0422927	0.0554435	0.445578	1.0432	0.935779	1.16295	1.07021	circulatory system
ECM1	Unstable angina (intermediate coronary syndrome)	Inverse variance weighted	4	0.0354905	0.0465453	0.445766	1.03613	0.945787	1.1351	1.06738	circulatory system
ECM1	Poisoning/allergy of sulfonamides	Inverse variance weighted	4	0.0820576	0.108652	0.450107	1.08552	0.877306	1.34315	1.07449	injuries & poisonings
ECM1	Functional disorders of bladder	Inverse variance weighted	4	-0.0845161	0.111974	0.450377	0.918957	0.737872	1.14448	1.07187	genitourinary
ECM1	Cardiac and circulatory congenital anomalies	Inverse variance weighted	4	0.0467228	0.0620075	0.451148	1.04783	0.927918	1.18324	1.07045	congenital anomalies
ECM1	Large cell lymphoma	Inverse variance weighted	4	-0.101833	0.135406	0.452015	0.90318	0.692651	1.1777	1.06927	neoplasms
ECM1	Noninflammatory female genital disorders	Inverse variance weighted	4	0.036924	0.0494138	0.454918	1.03761	0.941833	1.14314	1.0729	genitourinary
ECM1	Disorders of other cranial nerves	Inverse variance weighted	4	0.0679825	0.0910311	0.455182	1.07035	0.895441	1.27942	1.07029	neurological
ECM1	Ingrowing nail	Inverse variance weighted	4	-0.0889866	0.119944	0.458147	0.914858	0.723195	1.15732	1.07404	dermatologic
ECM1	Diplopia and disorders of binocular vision	Inverse variance weighted	4	0.088911	0.119868	0.458246	1.09298	0.864131	1.38244	1.07106	sense organs
ECM1	Congenital anomalies of great vessels	Inverse variance weighted	4	0.0584394	0.0789083	0.458936	1.06018	0.908264	1.23751	1.06948	congenital anomalies
ECM1	Iron deficiency anemias	Inverse variance weighted	4	-0.0401392	0.054317	0.459919	0.960656	0.863639	1.06857	1.0686	hematopoietic
ECM1	Ulcer of esophagus	Inverse variance weighted	4	0.0343693	0.046526	0.460082	1.03497	0.944763	1.13378	1.06581	digestive
ECM1	Dysmenorrhea	Inverse variance weighted	4	0.0613921	0.0832845	0.461039	1.06332	0.903169	1.25186	1.06488	genitourinary
ECM1	Atherosclerosis of the extremities	Inverse variance weighted	4	0.0986775	0.134019	0.46155	1.10371	0.848743	1.43527	1.06292	circulatory system
ECM1	Psoriasis	Inverse variance weighted	4	0.0504206	0.068816	0.463749	1.05171	0.91901	1.20358	1.06485	dermatologic
ECM1	Iron deficiency anemias, unspecified or not due to blood loss	Inverse variance weighted	4	-0.0361015	0.049299	0.463987	0.964542	0.875704	1.06239	1.06229	hematopoietic
ECM1	Dysphagia	Inverse variance weighted	4	-0.0292859	0.0400125	0.464218	0.971139	0.897888	1.05037	1.05972	digestive
ECM1	Atherosclerosis	Inverse variance weighted	4	-0.0648639	0.0887343	0.464785	0.937195	0.787586	1.11522	1.05793	circulatory system
ECM1	Pancreatic cancer	Inverse variance weighted	4	0.112675	0.154482	0.465772	1.11927	0.826869	1.51507	1.0571	neoplasms
ECM1	Cholecystitis without cholelithiasis	Inverse variance weighted	4	-0.0545888	0.0751112	0.467365	0.946874	0.817253	1.09705	1.05765	digestive
ECM1	Intracranial hemorrhage	Inverse variance weighted	4	-0.057678	0.079482	0.468039	0.943954	0.807782	1.10308	1.05612	circulatory system
ECM1	Secondary malignancy of bone	Inverse variance weighted	4	-0.0499402	0.0688499	0.468238	0.951286	0.831199	1.08872	1.05354	neoplasms
ECM1	Acute tonsillitis	Inverse variance weighted	4	0.0958259	0.132113	0.468248	1.10057	0.849493	1.42585	1.05054	respiratory
ECM1	Gout and other crystal arthropathies	Inverse variance weighted	4	0.0458537	0.0632534	0.468501	1.04692	0.924851	1.1851	1.0481	endocrine/metabolic
ECM1	Gastric ulcer	Inverse variance weighted	4	0.0369826	0.0510213	0.468546	1.03767	0.938926	1.14681	1.04522	digestive
ECM1	Complication due to other implant and internal device	Inverse variance weighted	4	-0.0440812	0.0610886	0.470543	0.956876	0.848899	1.07859	1.04669	injuries & poisonings
ECM1	Synovitis and tenosynovitis	Inverse variance weighted	4	0.044556	0.0620699	0.472859	1.04556	0.925796	1.18082	1.04886	musculoskeletal
ECM1	Respiratory insufficiency	Inverse variance weighted	4	0.0556823	0.077671	0.473436	1.05726	0.907962	1.23111	1.04718	respiratory
ECM1	Acute gastritis	Inverse variance weighted	4	0.0918358	0.128164	0.473653	1.09618	0.852684	1.40922	1.0447	digestive
ECM1	Foreign body injury	Inverse variance weighted	4	0.0751701	0.105257	0.47513	1.07807	0.877101	1.32508	1.04502	injuries & poisonings
ECM1	Contusion	Inverse variance weighted	4	0.0600262	0.0841121	0.475446	1.06186	0.900474	1.25218	1.04279	injuries & poisonings
ECM1	Inflammation of eyelids	Inverse variance weighted	4	-0.0474434	0.0664857	0.475481	0.953664	0.837147	1.0864	1.03995	sense organs
ECM1	Acute renal failure	Inverse variance weighted	4	-0.0693392	0.0971843	0.475548	0.93301	0.77119	1.12879	1.0372	genitourinary
ECM1	Thrombocytopenia	Inverse variance weighted	4	0.123883	0.173703	0.475726	1.13188	0.805273	1.59096	1.0347	hematopoietic
ECM1	Anaphylactic shock NOS	Inverse variance weighted	4	0.0981083	0.137571	0.475757	1.10308	0.842373	1.44448	1.0319	injuries & poisonings
ECM1	Other disorders of stomach and duodenum	Inverse variance weighted	4	0.0601896	0.0846187	0.476896	1.06204	0.899728	1.25363	1.03152	digestive
ECM1	Other cerebral degenerations	Inverse variance weighted	4	0.102064	0.143719	0.477604	1.10745	0.835583	1.46778	1.0302	neurological
ECM1	Type 1 diabetes	Inverse variance weighted	4	0.0455004	0.0643413	0.479459	1.04655	0.922555	1.18721	1.03136	endocrine/metabolic
ECM1	Psoriasis and related disorders	Inverse variance weighted	4	0.0484212	0.0686512	0.48061	1.04961	0.91747	1.20079	1.03101	dermatologic
ECM1	Lipoma	Inverse variance weighted	4	-0.0281727	0.0400241	0.481499	0.97222	0.898867	1.05156	1.03009	neoplasms
ECM1	Irregular menstrual cycle	Inverse variance weighted	4	0.0512353	0.0731945	0.483935	1.05257	0.911899	1.21494	1.03248	genitourinary
ECM1	Other paralytic syndromes	Inverse variance weighted	4	-0.155319	0.222188	0.484526	0.856142	0.55388	1.32335	1.03093	neurological
ECM1	Respiratory failure	Inverse variance weighted	4	0.0510085	0.0730664	0.485108	1.05233	0.911921	1.21436	1.02938	respiratory
ECM1	Hyperpotassemia	Inverse variance weighted	4	0.0920538	0.132805	0.488216	1.09642	0.845147	1.42241	1.03317	endocrine/metabolic
ECM1	Other upper respiratory disease	Inverse variance weighted	4	0.0353351	0.0510213	0.488588	1.03597	0.93738	1.14492	1.03117	respiratory
ECM1	Sicca syndrome	Inverse variance weighted	4	-0.123271	0.178401	0.48958	0.884024	0.623169	1.25407	1.03049	dermatologic
ECM1	Hypertensive heart and/or renal disease	Inverse variance weighted	4	0.0781881	0.113405	0.490534	1.08133	0.865814	1.35048	1.02973	circulatory system
ECM1	Cardiac shunt/ heart septal defect	Inverse variance weighted	4	0.0911807	0.133356	0.494139	1.09547	0.843499	1.4227	1.03452	congenital anomalies
ECM1	Malignant neoplasm of other and ill-defined sites within the digestive organs and peritoneum	Inverse variance weighted	4	-0.0301867	0.0443133	0.495737	0.970264	0.889549	1.0583	1.0351	neoplasms
ECM1	Diseases and other conditions of the tongue	Inverse variance weighted	4	0.0843681	0.123922	0.495989	1.08803	0.853406	1.38716	1.03287	digestive
ECM1	Paralytic ileus	Inverse variance weighted	4	0.0956483	0.142056	0.500748	1.10037	0.83295	1.45365	1.04002	digestive
ECM1	Inflammatory bowel disease and other gastroenteritis and colitis	Inverse variance weighted	4	-0.0327086	0.0487703	0.502433	0.967821	0.879591	1.0649	1.04075	digestive
ECM1	Disturbance of skin sensation	Inverse variance weighted	4	-0.0565995	0.0844671	0.502808	0.944972	0.800791	1.11511	1.03878	dermatologic
ECM1	Noninfectious gastroenteritis	Inverse variance weighted	4	-0.0257928	0.0385227	0.503145	0.974537	0.903664	1.05097	1.03674	digestive
ECM1	Neuralgia, neuritis, and radiculitis NOS	Inverse variance weighted	4	0.063819	0.0953855	0.503455	1.0659	0.884143	1.28502	1.03466	symptoms
ECM1	Other chronic ischemic heart disease, unspecified	Inverse variance weighted	4	-0.0239172	0.0358248	0.504379	0.976367	0.910161	1.04739	1.03384	circulatory system
ECM1	Other diseases of lung	Inverse variance weighted	4	0.0769565	0.115316	0.504545	1.08	0.861516	1.35388	1.03149	respiratory
ECM1	Lymphadenitis	Inverse variance weighted	4	0.0414434	0.0622574	0.505616	1.04231	0.92258	1.17759	1.03098	hematopoietic
ECM1	Blood in stool	Inverse variance weighted	4	0.0438757	0.0661983	0.507464	1.04485	0.917711	1.18961	1.03206	digestive
ECM1	Hematemesis	Inverse variance weighted	4	0.0807549	0.122164	0.508587	1.08411	0.853265	1.3774	1.03167	digestive
ECM1	Viral Enteritis	Inverse variance weighted	4	0.0729684	0.111047	0.51112	1.0757	0.865296	1.33726	1.03413	infectious diseases
ECM1	Melanomas of skin, dx or hx	Inverse variance weighted	4	-0.0408539	0.0622574	0.511689	0.959969	0.849695	1.08456	1.03261	neoplasms
ECM1	Melanomas of skin	Inverse variance weighted	4	-0.0408539	0.0622574	0.511689	0.959969	0.849695	1.08456	1.02995	neoplasms
ECM1	Candidiasis	Inverse variance weighted	4	-0.0509633	0.0777339	0.512074	0.950314	0.816016	1.10671	1.02809	infectious diseases
ECM1	Cellulitis and abscess of foot, toe	Inverse variance weighted	4	0.0372395	0.0578772	0.519949	1.03794	0.926631	1.16262	1.04123	dermatologic
ECM1	Abnormal findings on examination of urine	Inverse variance weighted	4	-0.0355875	0.055437	0.520909	0.965038	0.865677	1.0758	1.04049	genitourinary
ECM1	Cardiac arrest	Inverse variance weighted	4	-0.0679395	0.106436	0.523269	0.934317	0.758393	1.15105	1.04254	circulatory system
ECM1	Other disorders of tympanic membrane	Inverse variance weighted	4	0.0564462	0.0887343	0.524694	1.05807	0.889165	1.25906	1.04273	sense organs
ECM1	Inflammatory diseases of female pelvic organs	Inverse variance weighted	4	-0.0266761	0.0420874	0.526194	0.973677	0.89658	1.0574	1.04306	genitourinary
ECM1	Abdominal pain	Inverse variance weighted	4	0.0105312	0.0166539	0.527157	1.01059	0.978132	1.04412	1.04233	symptoms
ECM1	Dental caries	Inverse variance weighted	4	0.036318	0.057817	0.529902	1.03699	0.925887	1.16142	1.04512	digestive
ECM1	Chronic pharyngitis and nasopharyngitis	Inverse variance weighted	4	0.0654175	0.10427	0.530405	1.0676	0.870271	1.30968	1.04349	respiratory
ECM1	Other disorders of male genital organs	Inverse variance weighted	4	0.067491	0.107758	0.531105	1.06982	0.866135	1.32141	1.04224	genitourinary
ECM1	Aneurysm and dissection of heart	Inverse variance weighted	4	0.0762722	0.121974	0.531763	1.07926	0.849764	1.37073	1.04093	circulatory system
ECM1	Bacterial infection NOS	Inverse variance weighted	4	0.0266115	0.0425685	0.531876	1.02697	0.944761	1.11633	1.03855	infectious diseases
ECM1	Renal failure	Inverse variance weighted	4	-0.0436602	0.0703836	0.535049	0.957279	0.833925	1.09888	1.04215	genitourinary
ECM1	Vertiginous syndromes and other disorders of vestibular system	Inverse variance weighted	4	-0.0261259	0.0421228	0.535105	0.974212	0.897011	1.05806	1.03967	sense organs
ECM1	Symptoms involving digestive system	Inverse variance weighted	4	0.0163995	0.0265656	0.537022	1.01653	0.96496	1.07087	1.04081	digestive
ECM1	Unspecified monoarthritis	Inverse variance weighted	4	0.0166327	0.0272176	0.541132	1.01677	0.963952	1.07249	1.04619	musculoskeletal
ECM1	Overweight, obesity and other hyperalimentation	Inverse variance weighted	4	-0.0189487	0.0311496	0.54298	0.98123	0.923115	1.043	1.04718	endocrine/metabolic
ECM1	Chronic bronchitis	Inverse variance weighted	4	0.0363793	0.0599342	0.543859	1.03705	0.922109	1.16632	1.04629	respiratory
ECM1	Cellulitis and abscess of arm/hand	Inverse variance weighted	4	0.0329785	0.0544374	0.544644	1.03353	0.928933	1.1499	1.04523	dermatologic
ECM1	Cancer of bladder	Inverse variance weighted	4	-0.0663524	0.109602	0.544918	0.935801	0.754898	1.16006	1.04321	neoplasms
ECM1	Intracranial hemorrhage (injury)	Inverse variance weighted	4	0.106417	0.176122	0.545695	1.11229	0.787586	1.57085	1.04214	injuries & poisonings
ECM1	Epilepsy, recurrent seizures, convulsions	Inverse variance weighted	4	0.0396771	0.0657237	0.546046	1.04047	0.914716	1.18352	1.04028	neurological
ECM1	Secondary malignancy of respiratory organs	Inverse variance weighted	4	0.0414397	0.0688499	0.547251	1.04231	0.910732	1.1929	1.04004	neoplasms
ECM1	Peripheral vascular disease	Inverse variance weighted	4	0.0331112	0.055286	0.549235	1.03367	0.927512	1.15197	1.04128	circulatory system
ECM1	Cholelithiasis	Inverse variance weighted	4	-0.0172443	0.0288044	0.549394	0.982904	0.928949	1.03999	1.03907	digestive
ECM1	Abnormal function study of cardiovascular system	Inverse variance weighted	4	-0.0915075	0.152895	0.549506	0.912554	0.676258	1.23142	1.03678	circulatory system
ECM1	Symptoms involving female genital tract	Inverse variance weighted	4	0.0474357	0.0798045	0.552246	1.04858	0.896747	1.22612	1.03944	genitourinary
ECM1	Bronchitis	Inverse variance weighted	4	0.121552	0.204958	0.553143	1.12925	0.755659	1.68754	1.03863	respiratory
ECM1	Fracture of pelvis	Inverse variance weighted	4	0.0710395	0.119868	0.553418	1.07362	0.848825	1.35796	1.03667	injuries & poisonings
ECM1	Other disorders of intestine	Inverse variance weighted	4	-0.0456438	0.077254	0.554636	0.955382	0.82114	1.11157	1.03647	digestive
ECM1	Malignant neoplasm of uterus	Inverse variance weighted	4	-0.064684	0.109871	0.556044	0.937364	0.75576	1.1626	1.03662	neoplasms
ECM1	Urinary calculus	Inverse variance weighted	4	-0.029402	0.0502635	0.558576	0.971026	0.879925	1.07156	1.03887	genitourinary
ECM1	Pleurisy; pleural effusion	Inverse variance weighted	4	-0.0233043	0.0399625	0.559789	0.976965	0.903363	1.05656	1.03866	respiratory
ECM1	Infection/inflammation of internal prosthetic device; implant; and graft	Inverse variance weighted	4	-0.0568924	0.0975875	0.559901	0.944696	0.780232	1.14383	1.03641	infectious diseases
ECM1	Acquired absence of breast	Inverse variance weighted	4	-0.0387298	0.0664857	0.56021	0.962011	0.844474	1.09591	1.03454	neoplasms
ECM1	Duodenitis	Inverse variance weighted	4	-0.0298909	0.0513497	0.560496	0.970551	0.877625	1.07332	1.03263	digestive
ECM1	Other acquired musculoskeletal deformity	Inverse variance weighted	4	-0.0697773	0.12063	0.562966	0.932601	0.736231	1.18135	1.03475	musculoskeletal
ECM1	Congenital anomalies of urinary system	Inverse variance weighted	4	-0.0637768	0.111047	0.565749	0.938214	0.754705	1.16635	1.03743	congenital anomalies
ECM1	Cellulitis and abscess of leg, except foot	Inverse variance weighted	4	0.0322688	0.0563407	0.566818	1.0328	0.924817	1.15338	1.03696	dermatologic
ECM1	Cholelithiasis with other cholecystitis	Inverse variance weighted	4	0.0305231	0.053674	0.569576	1.03099	0.928042	1.14537	1.03958	digestive
ECM1	Joint effusions	Inverse variance weighted	4	-0.0574027	0.101056	0.570015	0.944214	0.774551	1.15104	1.03796	musculoskeletal
ECM1	Stricture and stenosis of esophagus	Inverse variance weighted	4	0.057856	0.10211	0.570983	1.05956	0.867378	1.29433	1.03731	digestive
ECM1	Gout	Inverse variance weighted	4	0.0489513	0.0874095	0.575464	1.05017	0.88482	1.24642	1.04303	endocrine/metabolic
ECM1	Depression	Inverse variance weighted	4	0.0182686	0.0331075	0.581088	1.01844	0.954448	1.08671	1.05079	mental disorders
ECM1	Altered mental status	Inverse variance weighted	4	-0.0617976	0.112092	0.581421	0.940073	0.754652	1.17105	1.04897	mental disorders
ECM1	Secondary malignant neoplasm of liver	Inverse variance weighted	4	-0.0476862	0.0865492	0.581653	0.953433	0.80467	1.1297	1.04698	neoplasms
ECM1	Osteopenia or other disorder of bone and cartilage	Inverse variance weighted	4	0.0618584	0.113092	0.584395	1.06381	0.852313	1.32779	1.0495	musculoskeletal
ECM1	Cancer of bronchus; lung	Inverse variance weighted	4	-0.0388019	0.0709622	0.584519	0.961941	0.837036	1.10548	1.04732	neoplasms
ECM1	Fracture of patella	Inverse variance weighted	4	0.063993	0.117351	0.585539	1.06608	0.847033	1.34179	1.04675	injuries & poisonings
ECM1	Benign neoplasm of colon	Inverse variance weighted	4	-0.02265	0.0419192	0.588973	0.977605	0.900494	1.06132	1.05049	neoplasms
ECM1	Atrioventricular [AV] block	Inverse variance weighted	4	-0.0510702	0.0946061	0.589322	0.950212	0.789387	1.1438	1.04872	circulatory system
ECM1	Diseases of white blood cells	Inverse variance weighted	4	-0.0286632	0.0531473	0.589669	0.971744	0.875612	1.07843	1.04696	hematopoietic
ECM1	Other symptoms	Inverse variance weighted	4	-0.0705991	0.131026	0.590012	0.931835	0.720788	1.20468	1.0452	symptoms
ECM1	Chronic ulcer of skin	Inverse variance weighted	4	0.0765207	0.142066	0.590145	1.07952	0.817152	1.42614	1.04308	dermatologic
ECM1	Degeneration of intervertebral disc	Inverse variance weighted	4	-0.057725	0.107278	0.590516	0.943909	0.764916	1.16479	1.04138	musculoskeletal
ECM1	Paroxysmal ventricular tachycardia	Inverse variance weighted	4	0.0783649	0.14577	0.590858	1.08152	0.81274	1.43918	1.03964	circulatory system
ECM1	Other ill-defined and unknown causes of morbidity and mortality	Inverse variance weighted	4	0.0142194	0.0266203	0.593234	1.01432	0.962755	1.06865	1.04148	symptoms
ECM1	Other abnormal blood chemistry	Inverse variance weighted	4	-0.0372973	0.0700195	0.594262	0.96339	0.839847	1.10511	1.04096	symptoms
ECM1	Ectropion or entropion	Inverse variance weighted	4	-0.0530022	0.0996527	0.594816	0.948378	0.780109	1.15294	1.0396	sense organs
ECM1	Rash and other nonspecific skin eruption	Inverse variance weighted	4	0.0568179	0.106955	0.595258	1.05846	0.858289	1.30532	1.03806	dermatologic
ECM1	Diseases of nail, NOS	Inverse variance weighted	4	-0.0858012	0.162088	0.596564	0.917777	0.667982	1.26098	1.03802	dermatologic
ECM1	Hemorrhoids	Inverse variance weighted	4	-0.0115871	0.0219529	0.597627	0.98848	0.94685	1.03194	1.03757	circulatory system
ECM1	Other anemias	Inverse variance weighted	4	0.019735	0.0374048	0.597773	1.01993	0.947832	1.09751	1.03552	hematopoietic
ECM1	Periodontitis (acute or chronic)	Inverse variance weighted	4	-0.0490583	0.0929912	0.597806	0.952126	0.793485	1.14248	1.03329	digestive
ECM1	Chemotherapy	Inverse variance weighted	4	0.0149642	0.0283899	0.598127	1.01508	0.960136	1.07316	1.03157	neoplasms
ECM1	Hypopotassemia	Inverse variance weighted	4	-0.0442527	0.0845091	0.600526	0.956712	0.810673	1.12906	1.03343	endocrine/metabolic
ECM1	Amblyopia	Inverse variance weighted	4	-0.0721779	0.139675	0.605326	0.930365	0.707555	1.22334	1.03941	sense organs
ECM1	Scar conditions and fibrosis of skin	Inverse variance weighted	4	0.0340594	0.0664857	0.608454	1.03465	0.908235	1.17865	1.04249	dermatologic
ECM1	Jaundice (not of newborn)	Inverse variance weighted	4	0.0554968	0.108471	0.60891	1.05707	0.854614	1.30748	1.041	digestive
ECM1	Breast cancer [female]	Inverse variance weighted	4	-0.0156862	0.0309741	0.612554	0.984436	0.92645	1.04605	1.04495	neoplasms
ECM1	Disorders of esophageal motility	Inverse variance weighted	4	0.0901737	0.179187	0.614797	1.09436	0.770256	1.55485	1.04649	digestive
ECM1	Injury, NOS	Inverse variance weighted	4	0.0205831	0.0412677	0.617941	1.0208	0.941481	1.10679	1.04956	injuries & poisonings
ECM1	Hearing loss	Inverse variance weighted	4	0.0350807	0.0705456	0.618994	1.0357	0.901957	1.18928	1.04907	sense organs
ECM1	Cardiomyopathy	Inverse variance weighted	4	0.0459822	0.0929912	0.620968	1.04706	0.872598	1.25639	1.05015	circulatory system
ECM1	Other disorders of middle ear and mastoid	Inverse variance weighted	4	0.0559173	0.113092	0.620994	1.05751	0.847265	1.31993	1.04793	sense organs
ECM1	Agorophobia, social phobia, and panic disorder	Inverse variance weighted	4	0.0594488	0.121974	0.625982	1.06125	0.835588	1.34786	1.05407	mental disorders
ECM1	Other disorders of eyelids	Inverse variance weighted	4	0.0255244	0.0524905	0.626778	1.02585	0.925559	1.13701	1.05315	sense organs
ECM1	Other hypertrophic and atrophic conditions of skin	Inverse variance weighted	4	-0.0241278	0.0499275	0.628914	0.976161	0.885161	1.07652	1.05447	dermatologic
ECM1	Disorder of skin and subcutaneous tissue NOS	Inverse variance weighted	4	-0.0202902	0.0421936	0.6306	0.979914	0.902136	1.0644	1.05504	dermatologic
ECM1	Rheumatoid arthritis	Inverse variance weighted	4	-0.0233948	0.0488932	0.632303	0.976877	0.887608	1.07512	1.05564	musculoskeletal
ECM1	Secondary malignant neoplasm	Inverse variance weighted	4	-0.0238948	0.0500584	0.633121	0.976388	0.88514	1.07704	1.05475	neoplasms
ECM1	Osteoporosis, osteopenia and pathological fracture	Inverse variance weighted	4	0.0207739	0.0436676	0.634268	1.02099	0.937241	1.11222	1.05442	musculoskeletal
ECM1	Nevus, non-neoplastic	Inverse variance weighted	4	-0.066726	0.140548	0.634961	0.935451	0.710206	1.23213	1.05334	neoplasms
ECM1	Other non-epithelial cancer of skin	Inverse variance weighted	4	-0.0143966	0.0311008	0.643434	0.985707	0.927415	1.04766	1.06513	neoplasms
ECM1	Benign neoplasm of other endocrine glands and related structures	Inverse variance weighted	4	-0.0503126	0.108871	0.643989	0.950932	0.768204	1.17713	1.0638	neoplasms
ECM1	Cancer of mouth	Inverse variance weighted	4	0.0670594	0.1452	0.644195	1.06936	0.804502	1.42141	1.0619	neoplasms
ECM1	Tinnitus	Inverse variance weighted	4	0.0723049	0.15725	0.645654	1.07498	0.789855	1.46304	1.06207	sense organs
ECM1	Breast cancer	Inverse variance weighted	4	-0.0132631	0.02893	0.646626	0.986824	0.932426	1.0444	1.06144	neoplasms
ECM1	Sleep disorders	Inverse variance weighted	4	-0.02116	0.0465128	0.64916	0.979062	0.893754	1.07251	1.06337	neurological
ECM1	Carcinoma in situ of skin	Inverse variance weighted	4	-0.0600276	0.132041	0.649388	0.941739	0.727	1.21991	1.06153	neoplasms
ECM1	Cardiac pacemaker/device in situ	Inverse variance weighted	4	-0.0291842	0.064409	0.650472	0.971238	0.856051	1.10192	1.06108	circulatory system
ECM1	Disorders of the pituitary gland and its hypothalamic control	Inverse variance weighted	4	0.0907896	0.201041	0.651559	1.09504	0.738414	1.6239	1.06065	endocrine/metabolic
ECM1	Stricture of artery	Inverse variance weighted	4	0.0490212	0.108931	0.652695	1.05024	0.848332	1.30021	1.06029	circulatory system
ECM1	Cervicalgia	Inverse variance weighted	4	0.0347108	0.0776361	0.654806	1.03532	0.88918	1.20548	1.06152	symptoms
ECM1	Coronary atherosclerosis	Inverse variance weighted	4	-0.0109125	0.0244403	0.655239	0.989147	0.942881	1.03768	1.06002	circulatory system
ECM1	Psoriasis vulgaris	Inverse variance weighted	4	-0.035567	0.0797809	0.655736	0.965058	0.825358	1.1284	1.05864	dermatologic
ECM1	Myeloproliferative disease	Inverse variance weighted	4	-0.0622132	0.139879	0.656491	0.939683	0.714354	1.23609	1.05768	neoplasms
ECM1	Schizophrenia	Inverse variance weighted	4	0.0602015	0.135406	0.656608	1.06205	0.814489	1.38486	1.0557	mental disorders
ECM1	Other benign neoplasm of connective and other soft tissue	Inverse variance weighted	4	-0.043333	0.0976153	0.657103	0.957592	0.79084	1.1595	1.05433	neoplasms
ECM1	Known or suspected fetal abnormality affecting management of mother	Inverse variance weighted	4	-0.0328853	0.0741292	0.657316	0.967649	0.836793	1.11897	1.05251	pregnancy complications
ECM1	Other symptoms/disorders or the urinary system	Inverse variance weighted	4	0.0150334	0.0339363	0.657774	1.01515	0.949821	1.08497	1.0511	genitourinary
ECM1	Antepartum hemorrhage, abruptio placentae, and placenta previa	Inverse variance weighted	4	-0.0497983	0.113271	0.660198	0.951421	0.762	1.18793	1.05282	pregnancy complications
ECM1	Other retinal disorders	Inverse variance weighted	4	0.0305947	0.0697874	0.661098	1.03107	0.899255	1.1822	1.05211	sense organs
ECM1	Abnormal findings examination of lungs	Inverse variance weighted	4	0.0404662	0.0930863	0.663768	1.0413	0.867636	1.24971	1.05422	respiratory
ECM1	Other diseases of respiratory system, NEC	Inverse variance weighted	4	0.01726	0.039771	0.6643	1.01741	0.941114	1.09989	1.05293	respiratory
ECM1	Renal colic	Inverse variance weighted	4	0.0307963	0.0709957	0.664451	1.03128	0.897309	1.18524	1.05104	genitourinary
ECM1	Cancer of esophagus	Inverse variance weighted	4	-0.051809	0.119868	0.665584	0.94951	0.750699	1.20097	1.05071	neoplasms
ECM1	Prolapse of vaginal vault after hysterectomy	Inverse variance weighted	4	-0.0614113	0.142179	0.665794	0.940436	0.711711	1.24267	1.04893	genitourinary
ECM1	Perforation of tympanic membrane	Inverse variance weighted	4	0.0499828	0.116804	0.668709	1.05125	0.836146	1.3217	1.0514	sense organs
ECM1	stress incontinence, female	Inverse variance weighted	4	0.0314151	0.0734178	0.668727	1.03191	0.893612	1.19162	1.04933	genitourinary
ECM1	Symptoms involving nervous and musculoskeletal systems	Inverse variance weighted	4	-0.0369491	0.0869566	0.670899	0.963725	0.812707	1.14281	1.05063	symptoms
ECM1	Peripheral vascular disease, unspecified	Inverse variance weighted	4	0.0273403	0.0643758	0.671057	1.02772	0.905891	1.16593	1.04878	circulatory system
ECM1	Cholelithiasis and cholecystitis	Inverse variance weighted	4	-0.0111932	0.0266203	0.674137	0.988869	0.938597	1.04183	1.05149	digestive
ECM1	Other acute and subacute forms of ischemic heart disease	Inverse variance weighted	4	0.0632253	0.150995	0.675418	1.06527	0.792371	1.43215	1.0514	circulatory system
ECM1	Acquired spondylolisthesis	Inverse variance weighted	4	-0.0465565	0.111995	0.677629	0.954511	0.766387	1.18881	1.05275	musculoskeletal
ECM1	Other mental disorder	Inverse variance weighted	4	-0.0104054	0.0250476	0.677832	0.989649	0.942237	1.03945	1.05097	mental disorders
ECM1	Diaphragmatic hernia	Inverse variance weighted	4	-0.0145447	0.0350722	0.678357	0.985561	0.920088	1.05569	1.04971	digestive
ECM1	Celiac disease	Inverse variance weighted	4	-0.0388162	0.0937249	0.678764	0.961928	0.800501	1.15591	1.04827	digestive
ECM1	Angina pectoris	Inverse variance weighted	4	0.0143333	0.0350036	0.682187	1.01444	0.947173	1.08648	1.05148	circulatory system
ECM1	Myalgia and myositis unspecified	Inverse variance weighted	4	0.072749	0.177981	0.682726	1.07546	0.758742	1.52439	1.05024	symptoms
ECM1	Other specified osteoporosis	Inverse variance weighted	4	-0.0569713	0.139675	0.683358	0.944621	0.718396	1.24208	1.04916	musculoskeletal
ECM1	Diseases of the salivary glands	Inverse variance weighted	4	-0.0496889	0.121974	0.683734	0.951525	0.749194	1.2085	1.04768	digestive
ECM1	Decubitus ulcer	Inverse variance weighted	4	0.0658509	0.162157	0.684673	1.06807	0.777263	1.46767	1.04707	dermatologic
ECM1	Noninflammatory disorders of cervix	Inverse variance weighted	4	-0.024224	0.0599004	0.685916	0.976067	0.867943	1.09766	1.04692	genitourinary
ECM1	Obesity	Inverse variance weighted	4	-0.0134088	0.0331937	0.686246	0.986681	0.924531	1.05301	1.04539	endocrine/metabolic
ECM1	Complications of surgical and medical procedures	Inverse variance weighted	4	0.0133827	0.0333317	0.688053	1.01347	0.949379	1.08189	1.04611	injuries & poisonings
ECM1	Anemia of chronic disease	Inverse variance weighted	4	0.0500276	0.125523	0.690222	1.0513	0.822015	1.34454	1.04737	hematopoietic
ECM1	Cerebral ischemia	Inverse variance weighted	4	-0.0328922	0.0826905	0.690796	0.967643	0.822863	1.1379	1.04622	circulatory system
ECM1	Other local infections of skin and subcutaneous tissue	Inverse variance weighted	4	0.022423	0.0572179	0.695141	1.02268	0.914183	1.14404	1.05076	dermatologic
ECM1	Obstructive chronic bronchitis	Inverse variance weighted	4	0.0241737	0.0622574	0.697804	1.02447	0.906784	1.15743	1.05276	respiratory
ECM1	Mood disorders	Inverse variance weighted	4	0.0125514	0.0325837	0.700086	1.01263	0.949982	1.07941	1.05417	mental disorders
ECM1	Poisoning by psychotropic agents	Inverse variance weighted	4	-0.03391	0.0880887	0.700272	0.966658	0.813374	1.14883	1.05242	injuries & poisonings
ECM1	Irregular menstrual bleeding	Inverse variance weighted	4	0.0204974	0.0532807	0.700455	1.02071	0.919493	1.13307	1.05068	genitourinary
ECM1	Hypertension	Inverse variance weighted	4	0.00558105	0.0146331	0.702907	1.0056	0.977165	1.03486	1.05235	circulatory system
ECM1	Nonspecific abnormal findings on radiological and other examination of other intrathoracic organs (echocardiogram, etc)	Inverse variance weighted	4	0.0606459	0.159314	0.703448	1.06252	0.777549	1.45194	1.05115	circulatory system
ECM1	Cyst of kidney, acquired	Inverse variance weighted	4	-0.0343371	0.0908937	0.7056	0.966246	0.808569	1.15467	1.05235	genitourinary
ECM1	Rheumatoid arthritis and other inflammatory polyarthropathies	Inverse variance weighted	4	-0.0206436	0.054649	0.705617	0.979568	0.880068	1.09032	1.05038	musculoskeletal
ECM1	Ischemic Heart Disease	Inverse variance weighted	4	-0.00768311	0.0204052	0.706525	0.992346	0.953441	1.03284	1.04973	circulatory system
ECM1	Vascular hamartomas and non-neoplastic nevi	Inverse variance weighted	4	-0.0520301	0.13827	0.706699	0.9493	0.723945	1.24481	1.048	neoplasms
ECM1	Rupture of synovium	Inverse variance weighted	4	0.0567016	0.150752	0.706823	1.05834	0.787595	1.42216	1.0462	musculoskeletal
ECM1	Duodenal ulcer	Inverse variance weighted	4	-0.0224944	0.0599004	0.707266	0.977757	0.869446	1.09956	1.04489	digestive
ECM1	Chronic airway obstruction	Inverse variance weighted	4	-0.0123643	0.0332493	0.709991	0.987712	0.925396	1.05422	1.04694	respiratory
ECM1	Congestive heart failure; nonhypertensive	Inverse variance weighted	4	0.018369	0.0494953	0.710544	1.01854	0.924371	1.1223	1.04578	circulatory system
ECM1	Adverse drug events and drug allergies	Inverse variance weighted	4	0.045071	0.121974	0.711745	1.0461	0.82366	1.32862	1.04558	injuries & poisonings
ECM1	Hemorrhage of gastrointestinal tract	Inverse variance weighted	4	-0.0180514	0.0491947	0.713665	0.982111	0.891836	1.08152	1.04644	digestive
ECM1	Primary/intrinsic cardiomyopathies	Inverse variance weighted	4	0.0339873	0.0933377	0.715759	1.03457	0.861608	1.24226	1.04755	circulatory system
ECM1	Polyp of corpus uteri	Inverse variance weighted	4	-0.0136447	0.0376781	0.717249	0.986448	0.916225	1.06205	1.04777	genitourinary
ECM1	Respiratory failure, insufficiency, arrest	Inverse variance weighted	4	0.0293331	0.0813934	0.718558	1.02977	0.877922	1.20788	1.04773	respiratory
ECM1	Otitis externa	Inverse variance weighted	4	0.0506949	0.14171	0.720539	1.052	0.796876	1.38881	1.04867	sense organs
ECM1	Glaucoma	Inverse variance weighted	4	0.0210247	0.0588657	0.72097	1.02125	0.909962	1.14614	1.04735	sense organs
ECM1	Other diseases of respiratory system, not elsewhere classified	Inverse variance weighted	4	0.0119135	0.033606	0.72296	1.01198	0.947475	1.08089	1.04829	respiratory
ECM1	Hemorrhage from gastrointestinal ulcer	Inverse variance weighted	4	0.0459785	0.130794	0.725188	1.04705	0.810278	1.35301	1.04958	digestive
ECM1	Visual disturbances	Inverse variance weighted	4	0.019355	0.0555293	0.727424	1.01954	0.914404	1.13677	1.05087	sense organs
ECM1	Primary open angle glaucoma	Inverse variance weighted	4	-0.0347185	0.0997741	0.727862	0.965877	0.794314	1.1745	1.04957	sense organs
ECM1	Menopausal and postmenopausal disorders	Inverse variance weighted	4	0.0133476	0.0384212	0.728291	1.01344	0.939922	1.0927	1.04826	genitourinary
ECM1	Dyschromia and Vitiligo	Inverse variance weighted	4	0.0353354	0.102162	0.729434	1.03597	0.847977	1.26563	1.04798	dermatologic
ECM1	Malignant neoplasm of rectum, rectosigmoid junction, and anus	Inverse variance weighted	4	-0.030859	0.08999	0.731662	0.969612	0.812825	1.15664	1.04925	neoplasms
ECM1	Essential hypertension	Inverse variance weighted	4	0.005016	0.0146453	0.731976	1.00503	0.97659	1.0343	1.04778	circulatory system
ECM1	Edema	Inverse variance weighted	4	0.0273487	0.0798779	0.732064	1.02773	0.878788	1.20191	1.046	symptoms
ECM1	Heart valve replaced	Inverse variance weighted	4	0.0286401	0.0841121	0.73348	1.02905	0.872651	1.21349	1.04611	circulatory system
ECM1	Cancer of other lymphoid, histiocytic tissue	Inverse variance weighted	4	-0.0233727	0.068816	0.734127	0.976898	0.853635	1.11796	1.04513	neoplasms
ECM1	Cerebral artery occlusion, with cerebral infarction	Inverse variance weighted	4	0.0631568	0.186743	0.735212	1.06519	0.738702	1.53599	1.04477	circulatory system
ECM1	Other abnormality of urination	Inverse variance weighted	4	-0.0247734	0.0733231	0.735464	0.975531	0.844943	1.1263	1.04324	genitourinary
ECM1	Ulcerative colitis	Inverse variance weighted	4	-0.0194141	0.057658	0.736334	0.980773	0.87597	1.09812	1.04259	digestive
ECM1	Crystal arthropathies	Inverse variance weighted	4	0.0439552	0.130794	0.736822	1.04494	0.80864	1.35028	1.04139	endocrine/metabolic
ECM1	Other disorders of gallbladder	Inverse variance weighted	4	0.036796	0.109767	0.73746	1.03748	0.836652	1.28652	1.04042	digestive
ECM1	Nonspecific findings on examination of blood	Inverse variance weighted	4	-0.0227242	0.0678142	0.737553	0.977532	0.855867	1.11649	1.03868	symptoms
ECM1	Intervertebral disc disorders	Inverse variance weighted	4	-0.0118211	0.0354264	0.738621	0.988248	0.921957	1.05931	1.03831	musculoskeletal
ECM1	Regional enteritis	Inverse variance weighted	4	-0.0331578	0.0995698	0.739126	0.967386	0.795874	1.17586	1.03716	digestive
ECM1	Other open wound of head and face	Inverse variance weighted	4	-0.0208277	0.062844	0.740328	0.979388	0.865886	1.10777	1.03699	injuries & poisonings
ECM1	Subjective visual disturbances	Inverse variance weighted	4	-0.043291	0.130794	0.740655	0.957633	0.74108	1.23747	1.03559	sense organs
ECM1	Endometrial hyperplasia	Inverse variance weighted	4	-0.0518611	0.156758	0.74077	0.949461	0.698299	1.29096	1.03391	genitourinary
ECM1	Symptoms involving skin and other integumentary tissue	Inverse variance weighted	4	0.0249139	0.0754374	0.741204	1.02523	0.884314	1.18859	1.03267	symptoms
ECM1	Ascites (non malignant)	Inverse variance weighted	4	0.0270225	0.0820765	0.741978	1.02739	0.874723	1.2067	1.03192	digestive
ECM1	Peptic ulcer (excl. esophageal)	Inverse variance weighted	4	0.0124249	0.0377759	0.742223	1.0125	0.940244	1.09031	1.03043	digestive
ECM1	Symptoms affecting skin	Inverse variance weighted	4	0.0145622	0.0443003	0.74237	1.01467	0.930283	1.10671	1.02881	dermatologic
ECM1	Hyperparathyroidism	Inverse variance weighted	4	0.0542857	0.165369	0.742707	1.05579	0.763504	1.45996	1.02746	endocrine/metabolic
ECM1	Sepsis and SIRS	Inverse variance weighted	4	0.0229271	0.0699084	0.742942	1.02319	0.892175	1.17345	1.02597	infectious diseases
ECM1	Sepsis	Inverse variance weighted	4	0.0229271	0.0699084	0.742942	1.02319	0.892175	1.17345	1.02416	infectious diseases
ECM1	Symptoms concerning nutrition, metabolism, and development	Inverse variance weighted	4	0.0145063	0.0443671	0.743698	1.01461	0.930109	1.10679	1.0234	symptoms
ECM1	Other inflammatory spondylopathies	Inverse variance weighted	4	0.0386923	0.118471	0.743972	1.03945	0.824062	1.31114	1.02198	musculoskeletal
ECM1	Displacement of intervertebral disc	Inverse variance weighted	4	-0.0460202	0.142056	0.74597	0.955023	0.722925	1.26164	1.02293	musculoskeletal
ECM1	Bronchiectasis	Inverse variance weighted	4	0.0282497	0.0885501	0.749708	1.02865	0.864755	1.22361	1.02626	respiratory
ECM1	Malignant neoplasm of bladder	Inverse variance weighted	4	-0.034778	0.109133	0.749974	0.96582	0.77983	1.19617	1.02483	neoplasms
ECM1	Other disorders of circulatory system	Inverse variance weighted	4	0.012053	0.0379054	0.750502	1.01213	0.939656	1.09019	1.02377	circulatory system
ECM1	Raynaud's syndrome	Inverse variance weighted	4	0.0428167	0.135627	0.752235	1.04375	0.800105	1.36158	1.02435	circulatory system
ECM1	Open wounds of head; neck; and trunk	Inverse variance weighted	4	-0.024637	0.0781419	0.752545	0.975664	0.837114	1.13715	1.02299	injuries & poisonings
ECM1	Cancer within the respiratory system	Inverse variance weighted	4	-0.01959	0.0621381	0.75256	0.980601	0.868159	1.10761	1.02124	neoplasms
ECM1	Viral infection	Inverse variance weighted	4	0.0195017	0.0619715	0.752999	1.01969	0.903063	1.15139	1.02007	infectious diseases
ECM1	Appendiceal conditions	Inverse variance weighted	4	0.0174188	0.0554903	0.753592	1.01757	0.912705	1.13449	1.01911	digestive
ECM1	Pain in joint	Inverse variance weighted	4	0.0117905	0.0376155	0.75394	1.01186	0.939943	1.08928	1.01782	musculoskeletal
ECM1	Disorders of mineral metabolism	Inverse variance weighted	4	-0.0327752	0.105972	0.757107	0.967756	0.78625	1.19116	1.02034	endocrine/metabolic
ECM1	Hammer toe (acquired)	Inverse variance weighted	4	0.0312942	0.101272	0.757312	1.03179	0.846032	1.25833	1.01886	musculoskeletal
ECM1	Urinary incontinence	Inverse variance weighted	4	0.0217375	0.0704484	0.757657	1.02198	0.890171	1.1733	1.01757	genitourinary
ECM1	Cardiac arrest and ventricular fibrillation	Inverse variance weighted	4	-0.0291658	0.0953855	0.759782	0.971255	0.805638	1.17092	1.01868	circulatory system
ECM1	Non-Hodgkins lymphoma	Inverse variance weighted	4	-0.0232261	0.0775094	0.76444	0.977042	0.839336	1.13734	1.02317	neoplasms
ECM1	Convulsions	Inverse variance weighted	4	-0.0260509	0.0869719	0.764534	0.974285	0.821588	1.15536	1.02155	neurological
ECM1	Pneumococcal pneumonia	Inverse variance weighted	4	0.0125183	0.0421876	0.766673	1.0126	0.932236	1.09989	1.02267	respiratory
ECM1	Acquired foot deformities	Inverse variance weighted	4	0.00985108	0.0333259	0.767536	1.0099	0.946043	1.07807	1.02208	musculoskeletal
ECM1	Subarachnoid hemorrhage	Inverse variance weighted	4	-0.0415985	0.141169	0.768246	0.959255	0.727391	1.26503	1.02128	circulatory system
ECM1	Cardiac conduction disorders	Inverse variance weighted	4	-0.0132474	0.0452706	0.769807	0.98684	0.90305	1.0784	1.02163	circulatory system
ECM1	Open-angle glaucoma	Inverse variance weighted	4	-0.0291594	0.0997741	0.770092	0.971262	0.798742	1.18104	1.02027	sense organs
ECM1	Bacterial enteritis	Inverse variance weighted	4	0.017571	0.0620421	0.777015	1.01773	0.901197	1.14932	1.02771	infectious diseases
ECM1	Circulatory disease NEC	Inverse variance weighted	4	0.0105318	0.0373281	0.777836	1.01059	0.93929	1.0873	1.02706	circulatory system
ECM1	Spondylosis and allied disorders	Inverse variance weighted	4	-0.0181813	0.0650979	0.780021	0.981983	0.864354	1.11562	1.02821	musculoskeletal
ECM1	Aphakia and other disorders of lens	Inverse variance weighted	4	-0.0210283	0.0754704	0.780529	0.979191	0.844551	1.1353	1.02715	sense organs
ECM1	Calculus of kidney	Inverse variance weighted	4	-0.0286182	0.103324	0.781798	0.971787	0.793635	1.18993	1.02709	genitourinary
ECM1	Malignant neoplasm of testis	Inverse variance weighted	4	-0.0147046	0.0531408	0.782002	0.985403	0.887932	1.09357	1.02564	neoplasms
ECM1	Cough	Inverse variance weighted	4	-0.0218365	0.07892	0.782017	0.9784	0.838182	1.14207	1.02395	respiratory
ECM1	Personal history of diseases of digestive system	Inverse variance weighted	4	-0.0161068	0.0584899	0.783026	0.984022	0.87744	1.10355	1.02355	digestive
ECM1	Hypoglycemia	Inverse variance weighted	4	0.029114	0.106436	0.784441	1.02954	0.835688	1.26836	1.0237	endocrine/metabolic
ECM1	Peritonitis and retroperitoneal infections	Inverse variance weighted	4	0.0295319	0.108471	0.785424	1.02997	0.83271	1.27397	1.02327	digestive
ECM1	Osteoporosis NOS	Inverse variance weighted	4	0.0162421	0.0598023	0.785932	1.01637	0.90396	1.14277	1.02223	musculoskeletal
ECM1	Left bundle branch block	Inverse variance weighted	4	0.0243034	0.0897087	0.786457	1.0246	0.859396	1.22156	1.02122	circulatory system
ECM1	Noninflammatory disorders of vulva and perineum	Inverse variance weighted	4	0.0295648	0.110729	0.789468	1.03001	0.829059	1.27966	1.02343	genitourinary
ECM1	Other tests	Inverse variance weighted	4	0.0172596	0.0649679	0.790498	1.01741	0.895765	1.15557	1.02307	symptoms
ECM1	Malignant neoplasm of female breast	Inverse variance weighted	4	-0.00820623	0.0310488	0.791548	0.991827	0.933269	1.05406	1.02274	neoplasms
ECM1	Other disorders of bladder	Inverse variance weighted	4	-0.00873551	0.0332621	0.792838	0.991303	0.928737	1.05808	1.02272	genitourinary
ECM1	Pain	Inverse variance weighted	4	-0.0396652	0.151736	0.793777	0.961111	0.713861	1.294	1.02225	symptoms
ECM1	Phobia	Inverse variance weighted	4	0.037632	0.144288	0.794238	1.03835	0.782569	1.37773	1.02116	mental disorders
ECM1	Chondrocalcinosis	Inverse variance weighted	4	0.0360629	0.140959	0.798075	1.03672	0.786457	1.36662	1.02441	endocrine/metabolic
ECM1	Effects radiation NOS	Inverse variance weighted	4	0.0147385	0.057658	0.798244	1.01485	0.906403	1.13627	1.02295	injuries & poisonings
ECM1	Acute appendicitis	Inverse variance weighted	4	-0.0233521	0.0923282	0.800326	0.976918	0.815205	1.17071	1.02395	digestive
ECM1	Hypovolemia	Inverse variance weighted	4	-0.0183999	0.0729355	0.800828	0.981768	0.850991	1.13264	1.02292	endocrine/metabolic
ECM1	Functional digestive disorders	Inverse variance weighted	4	0.0115224	0.0462474	0.803247	1.01159	0.923927	1.10757	1.02434	digestive
ECM1	Pneumonia	Inverse variance weighted	4	0.00824731	0.0332493	0.8041	1.00828	0.944668	1.07618	1.02376	respiratory
ECM1	Postoperative infection	Inverse variance weighted	4	-0.0120766	0.0487303	0.80427	0.987996	0.897998	1.08701	1.02231	infectious diseases
ECM1	Fever of unknown origin	Inverse variance weighted	4	-0.0196914	0.0811261	0.808218	0.980501	0.836358	1.14949	1.02566	symptoms
ECM1	Disorders of calcium/phosphorus metabolism	Inverse variance weighted	4	-0.0251508	0.10549	0.811555	0.975163	0.793017	1.19914	1.02823	endocrine/metabolic
ECM1	Esophageal bleeding (varices/hemorrhage)	Inverse variance weighted	4	0.01903	0.0798433	0.811616	1.01921	0.871567	1.19187	1.02665	digestive
ECM1	Retinal vascular changes and abnomalities	Inverse variance weighted	4	-0.0273486	0.114803	0.811709	0.973022	0.776962	1.21856	1.02511	sense organs
ECM1	Type 2 diabetes with neurological manifestations	Inverse variance weighted	4	-0.0320432	0.135406	0.812931	0.968465	0.742718	1.26283	1.025	endocrine/metabolic
ECM1	Disorders of parathyroid gland	Inverse variance weighted	4	0.0320951	0.135749	0.813099	1.03262	0.791383	1.34738	1.02356	endocrine/metabolic
ECM1	Injuries to the nervous system	Inverse variance weighted	4	-0.0208611	0.0887343	0.814134	0.979355	0.823015	1.16539	1.02322	injuries & poisonings
ECM1	Cardiac pacemaker in situ	Inverse variance weighted	4	-0.0161521	0.068781	0.814338	0.983978	0.85988	1.12599	1.02184	circulatory system
ECM1	Viral warts & HPV	Inverse variance weighted	4	0.0239312	0.102162	0.814792	1.02422	0.838362	1.25128	1.02077	infectious diseases
ECM1	Benign neoplasm of unspecified sites	Inverse variance weighted	4	0.0155652	0.0664857	0.814897	1.01569	0.891592	1.15705	1.01927	neoplasms
ECM1	Bundle branch block	Inverse variance weighted	4	0.0139999	0.060021	0.815567	1.0141	0.901549	1.1407	1.01848	circulatory system
ECM1	Other disorders of pancreatic internal secretion	Inverse variance weighted	4	0.026045	0.112174	0.816396	1.02639	0.823809	1.27878	1.01789	endocrine/metabolic
ECM1	Osteoporosis	Inverse variance weighted	4	0.00928703	0.0400241	0.81651	1.00933	0.933177	1.0917	1.01642	musculoskeletal
ECM1	Infection of the eye	Inverse variance weighted	4	0.0314111	0.135406	0.816555	1.03191	0.791374	1.34556	1.01486	sense organs
ECM1	Torus fracture	Inverse variance weighted	4	0.018371	0.0798433	0.818023	1.01854	0.870993	1.19108	1.01508	injuries & poisonings
ECM1	Nonspecific abnormal findings on radiological and other examination of musculoskeletal system	Inverse variance weighted	4	0.0321651	0.140298	0.818665	1.03269	0.784413	1.35954	1.01426	injuries & poisonings
ECM1	Bursitis	Inverse variance weighted	4	-0.0252164	0.111047	0.820362	0.975099	0.784375	1.2122	1.01476	musculoskeletal
ECM1	Anxiety disorders	Inverse variance weighted	4	0.0109019	0.0482812	0.821357	1.01096	0.91968	1.1113	1.01439	mental disorders
ECM1	Fracture of foot	Inverse variance weighted	4	0.0169985	0.0754374	0.82172	1.01714	0.877342	1.17922	1.01324	injuries & poisonings
ECM1	Myocardial infarction	Inverse variance weighted	4	-0.0116019	0.0515704	0.822001	0.988465	0.893437	1.0936	1.01199	circulatory system
ECM1	Poisoning by anticonvulsants and anti-Parkinsonism drugs	Inverse variance weighted	4	0.0323743	0.144288	0.822468	1.0329	0.778465	1.37051	1.01098	injuries & poisonings
ECM1	Disorders of vitreous body	Inverse variance weighted	4	-0.019443	0.0866859	0.82253	0.980745	0.827499	1.16237	1.00947	sense organs
ECM1	Secondary malignancy of lymph nodes	Inverse variance weighted	4	-0.0114495	0.0514313	0.823833	0.988616	0.893816	1.09347	1.00949	neoplasms
ECM1	Septal Deviations/Turbinate Hypertrophy	Inverse variance weighted	4	-0.0103692	0.0466047	0.823931	0.989684	0.903288	1.08434	1.00803	respiratory
ECM1	Hypothyroidism NOS	Inverse variance weighted	4	0.006407	0.0288517	0.824262	1.00643	0.951094	1.06498	1.00686	endocrine/metabolic
ECM1	Suppurative and unspecified otitis media	Inverse variance weighted	4	0.0245285	0.111047	0.825183	1.02483	0.82438	1.27402	1.00641	sense organs
ECM1	Other specified nonpsychotic and/or transient mental disorders	Inverse variance weighted	4	0.0312869	0.143983	0.827978	1.03178	0.778085	1.3682	1.00825	mental disorders
ECM1	Neoplasm of uncertain behavior	Inverse variance weighted	4	-0.0321733	0.148258	0.828201	0.968339	0.724148	1.29487	1.00696	neoplasms
ECM1	Pulmonary collapse; interstitial and compensatory emphysema	Inverse variance weighted	4	-0.015667	0.0730311	0.830138	0.984455	0.85316	1.13596	1.00775	respiratory
ECM1	Benign neoplasm of skin	Inverse variance weighted	4	0.0079884	0.0376781	0.832094	1.00802	0.936261	1.08528	1.00856	neoplasms
ECM1	Cancer, suspected or other	Inverse variance weighted	4	-0.00661573	0.0313459	0.832844	0.993406	0.93421	1.05635	1.00791	neoplasms
ECM1	Pelvic peritoneal adhesions, female (postoperative) (postinfection)	Inverse variance weighted	4	-0.0156872	0.0749927	0.834306	0.984435	0.849869	1.14031	1.00812	genitourinary
ECM1	Lipoma of skin and subcutaneous tissue	Inverse variance weighted	4	-0.0101016	0.0486885	0.83564	0.989949	0.899847	1.08907	1.00818	neoplasms
ECM1	Neoplasm of unspecified nature of digestive system	Inverse variance weighted	4	-0.020503	0.0996527	0.83699	0.979706	0.805879	1.19103	1.00825	neoplasms
ECM1	Infertility, female	Inverse variance weighted	4	0.0182459	0.088791	0.837187	1.01841	0.855744	1.21201	1.00694	genitourinary
ECM1	Heartburn	Inverse variance weighted	4	0.0236116	0.115176	0.837569	1.02389	0.816985	1.2832	1.00585	digestive
ECM1	Cholesteatoma	Inverse variance weighted	4	0.0396277	0.193379	0.837633	1.04042	0.712201	1.51991	1.00439	sense organs
ECM1	Mechanical complication of unspecified genitourinary device, implant, and graft	Inverse variance weighted	4	0.0196452	0.0990052	0.842712	1.01984	0.839957	1.23825	1.00894	injuries & poisonings
ECM1	Degenerative disease of the spinal cord	Inverse variance weighted	4	-0.01496	0.0754704	0.84287	0.985151	0.849691	1.14221	1.00758	neurological
ECM1	Vitamin deficiency	Inverse variance weighted	4	0.0203654	0.104456	0.845419	1.02057	0.83163	1.25245	1.00909	endocrine/metabolic
ECM1	Arrhythmia (cardiac) NOS	Inverse variance weighted	4	-0.0218226	0.114398	0.848714	0.978414	0.781888	1.22434	1.01148	circulatory system
ECM1	Hypotension	Inverse variance weighted	4	0.0155617	0.0826877	0.850721	1.01568	0.86372	1.19438	1.01233	circulatory system
ECM1	Diffuse diseases of connective tissue	Inverse variance weighted	4	-0.0164633	0.0888388	0.852981	0.983671	0.826474	1.17077	1.01348	dermatologic
ECM1	Pathologic fracture	Inverse variance weighted	4	0.0299429	0.167637	0.858238	1.0304	0.741838	1.4312	1.01818	musculoskeletal
ECM1	Disorders of uterus, NEC	Inverse variance weighted	4	0.0100685	0.0564093	0.858339	1.01012	0.904391	1.12821	1.01676	genitourinary
ECM1	Reflux esophagitis	Inverse variance weighted	4	0.00592343	0.0331937	0.858369	1.00594	0.942578	1.07356	1.01526	digestive
ECM1	Fracture of ankle and foot	Inverse variance weighted	4	-0.0118325	0.0665783	0.85894	0.988237	0.867338	1.12599	1.0144	injuries & poisonings
ECM1	Other dyschromia	Inverse variance weighted	4	0.0202913	0.115316	0.860323	1.0205	0.814055	1.2793	1.01451	dermatologic
ECM1	Hallux valgus (Bunion)	Inverse variance weighted	4	0.00700228	0.0399861	0.860987	1.00703	0.931117	1.08913	1.01376	musculoskeletal
ECM1	Excessive or frequent menstruation	Inverse variance weighted	4	-0.00871575	0.0507147	0.863549	0.991322	0.897523	1.09492	1.01525	genitourinary
ECM1	Effects of other external causes	Inverse variance weighted	4	-0.00838293	0.0489317	0.863973	0.991652	0.900965	1.09147	1.01423	symptoms
ECM1	Ovarian cyst	Inverse variance weighted	4	-0.00795285	0.0466491	0.864631	0.992079	0.905394	1.08706	1.01348	genitourinary
ECM1	Chronic renal failure [CKD]	Inverse variance weighted	4	0.0108653	0.0643413	0.8659	1.01092	0.891149	1.1468	1.01345	genitourinary
ECM1	Hemiplegia	Inverse variance weighted	4	-0.0140791	0.0841121	0.867067	0.98602	0.836157	1.16274	1.0133	neurological
ECM1	Psychogenic and somatoform disorders	Inverse variance weighted	4	0.023566	0.141332	0.867573	1.02385	0.776122	1.35064	1.01238	mental disorders
ECM1	Dysuria	Inverse variance weighted	4	0.018071	0.108981	0.8683	1.01824	0.822397	1.26071	1.01173	genitourinary
ECM1	Secondary malignant neoplasm of digestive systems	Inverse variance weighted	4	0.0148659	0.0908781	0.870061	1.01498	0.849374	1.21287	1.01227	neoplasms
ECM1	Other specified benign mammary dysplasias	Inverse variance weighted	4	-0.0325129	0.199822	0.870747	0.96801	0.654317	1.43209	1.01157	genitourinary
ECM1	Pruritus and related conditions	Inverse variance weighted	4	-0.0197346	0.122161	0.871664	0.980459	0.771692	1.2457	1.01113	dermatologic
ECM1	Postmenopausal bleeding	Inverse variance weighted	4	0.00618243	0.0385597	0.872618	1.0062	0.932958	1.08519	1.01074	genitourinary
ECM1	Derangement of joint, non-traumatic	Inverse variance weighted	4	0.00937268	0.0599004	0.875662	1.00942	0.897599	1.13516	1.01277	musculoskeletal
ECM1	Fracture of vertebral column without mention of spinal cord injury	Inverse variance weighted	4	-0.0137706	0.0887343	0.876672	0.986324	0.828872	1.17369	1.01244	injuries & poisonings
ECM1	Disorders of tooth development	Inverse variance weighted	4	0.0148393	0.096611	0.877926	1.01495	0.839862	1.22654	1.01239	digestive
ECM1	Dizziness and giddiness (Light-headedness and vertigo)	Inverse variance weighted	4	-0.00745531	0.0486885	0.878301	0.992572	0.902231	1.09196	1.01134	sense organs
ECM1	Other disorders of biliary tract	Inverse variance weighted	4	0.0149414	0.0996527	0.880816	1.01505	0.834955	1.234	1.01274	digestive
ECM1	Hypotension NOS	Inverse variance weighted	4	-0.0216082	0.144378	0.881029	0.978624	0.737427	1.29871	1.0115	circulatory system
ECM1	Late effects of cerebrovascular disease	Inverse variance weighted	4	0.0134773	0.0908937	0.882125	1.01357	0.84817	1.21122	1.01128	circulatory system
ECM1	Malunion and nonunion of fracture	Inverse variance weighted	4	0.0133513	0.0907706	0.883062	1.01344	0.848268	1.21078	1.01087	musculoskeletal
ECM1	Parkinson's disease	Inverse variance weighted	4	0.0139985	0.0955084	0.883473	1.0141	0.840971	1.22286	1.00987	neurological
ECM1	Polyp of female genital organs	Inverse variance weighted	4	0.00693571	0.0479116	0.8849	1.00696	0.916704	1.1061	1.01002	genitourinary
ECM1	Cancer of stomach	Inverse variance weighted	4	-0.0198721	0.137448	0.885043	0.980324	0.74881	1.28342	1.00872	neoplasms
ECM1	Disorders of iron metabolism	Inverse variance weighted	4	0.0228927	0.165705	0.890119	1.02316	0.73942	1.41577	1.01303	hematopoietic
ECM1	Syncope and collapse	Inverse variance weighted	4	-0.00612164	0.0455833	0.893169	0.993897	0.90895	1.08678	1.01502	symptoms
ECM1	Polyarteritis nodosa and allied conditions	Inverse variance weighted	4	-0.019098	0.142307	0.893242	0.981083	0.742286	1.2967	1.01364	circulatory system
ECM1	Transient cerebral ischemia	Inverse variance weighted	4	0.00968284	0.072278	0.893429	1.00973	0.876357	1.1634	1.01238	circulatory system
ECM1	Contracture of palmar fascia [Dupuytren's disease]	Inverse variance weighted	4	-0.00723475	0.0554903	0.896267	0.992791	0.890479	1.10686	1.01413	musculoskeletal
ECM1	Disorders of conjunctiva	Inverse variance weighted	4	0.01508	0.117351	0.897751	1.01519	0.806599	1.27773	1.01434	sense organs
ECM1	Fracture of tibia and fibula	Inverse variance weighted	4	-0.00900779	0.0709276	0.89894	0.991033	0.862409	1.13884	1.01422	injuries & poisonings
ECM1	Congestive heart failure (CHF) NOS	Inverse variance weighted	4	0.00885664	0.0731945	0.90369	1.0089	0.874062	1.16453	1.01811	circulatory system
ECM1	Lymphoid leukemia, chronic	Inverse variance weighted	4	-0.017315	0.144227	0.90444	0.982834	0.740818	1.30391	1.0175	neoplasms
ECM1	Complication of colostomy or enterostomy	Inverse variance weighted	4	-0.0186708	0.157636	0.905717	0.981502	0.720624	1.33682	1.01747	injuries & poisonings
ECM1	Hemorrhage of rectum and anus	Inverse variance weighted	4	-0.00341021	0.0287981	0.905737	0.996596	0.941902	1.05447	1.01603	digestive
ECM1	Anxiety disorder	Inverse variance weighted	4	0.00574518	0.0487455	0.906178	1.00576	0.914118	1.10659	1.01507	mental disorders
ECM1	Disorders of fluid, electrolyte, and acid-base balance	Inverse variance weighted	4	0.00434218	0.0377433	0.908409	1.00435	0.932735	1.08147	1.01612	endocrine/metabolic
ECM1	Sciatica	Inverse variance weighted	4	-0.0121826	0.106523	0.908947	0.987891	0.801743	1.21726	1.01527	symptoms
ECM1	Cerebrovascular disease	Inverse variance weighted	4	-0.00586222	0.0521867	0.91056	0.994155	0.897495	1.10123	1.01563	circulatory system
ECM1	Intestinal infection due to C. difficile	Inverse variance weighted	4	-0.0147052	0.133588	0.912347	0.985402	0.758405	1.28034	1.01617	infectious diseases
ECM1	Gastrointestinal hemorrhage	Inverse variance weighted	4	-0.00244283	0.0222211	0.912462	0.99756	0.955046	1.04197	1.01486	digestive
ECM1	Frequency of urination and polyuria	Inverse variance weighted	4	-0.00540935	0.0510612	0.915631	0.994605	0.899884	1.0993	1.01694	genitourinary
ECM1	Pneumonitis due to inhalation of food or vomitus	Inverse variance weighted	4	-0.0138181	0.133356	0.917472	0.986277	0.759424	1.28089	1.01754	respiratory
ECM1	Pain in limb	Inverse variance weighted	4	-0.00432348	0.0420809	0.918168	0.995686	0.916858	1.08129	1.01687	symptoms
ECM1	Irregular menstrual cycle/bleeding	Inverse variance weighted	4	0.00415942	0.041821	0.920775	1.00417	0.92514	1.08995	1.01831	genitourinary
ECM1	Seborrheic keratosis	Inverse variance weighted	4	0.00526921	0.0577782	0.927336	1.00528	0.897649	1.12582	1.02412	dermatologic
ECM1	Endometriosis	Inverse variance weighted	4	-0.00453791	0.0510672	0.929192	0.995472	0.900658	1.10027	1.02473	genitourinary
ECM1	Other unspecified back disorders	Inverse variance weighted	4	0.0068831	0.0799115	0.93136	1.00691	0.860929	1.17764	1.02567	musculoskeletal
ECM1	Spondylosis without myelopathy	Inverse variance weighted	4	0.00520529	0.0605357	0.931477	1.00522	0.892754	1.13185	1.02436	musculoskeletal
ECM1	Abnormal glucose	Inverse variance weighted	4	0.0135984	0.164036	0.933932	1.01369	0.73498	1.39809	1.02562	endocrine/metabolic
ECM1	Phlebitis and thrombophlebitis	Inverse variance weighted	4	-0.00487252	0.060986	0.93632	0.995139	0.883022	1.12149	1.0268	circulatory system
ECM1	Memory loss	Inverse variance weighted	4	-0.00961175	0.121974	0.93719	0.990434	0.779829	1.25792	1.02632	mental disorders
ECM1	Other disorders of eye	Inverse variance weighted	4	0.00417569	0.0531473	0.937376	1.00418	0.904844	1.11443	1.02509	sense organs
ECM1	Right bundle branch block	Inverse variance weighted	4	0.00821458	0.104866	0.937562	1.00825	0.820926	1.23832	1.02387	circulatory system
ECM1	Other specified gastritis	Inverse variance weighted	4	0.003727	0.0479059	0.937988	1.00373	0.913777	1.10255	1.0229	digestive
ECM1	Tobacco use disorder	Inverse variance weighted	4	-0.0022358	0.0292234	0.939015	0.997767	0.942223	1.05659	1.0226	mental disorders
ECM1	Bacterial pneumonia	Inverse variance weighted	4	0.00304076	0.0399565	0.939338	1.00305	0.927489	1.08476	1.02153	respiratory
ECM1	Disturbances in tooth eruption	Inverse variance weighted	4	-0.00713831	0.0954136	0.940362	0.992887	0.823535	1.19706	1.02123	digestive
ECM1	Benign neoplasm of other parts of digestive system	Inverse variance weighted	4	-0.0033107	0.0444365	0.940609	0.996695	0.91356	1.08739	1.02008	neoplasms
ECM1	Obstruction of bile duct	Inverse variance weighted	4	0.00910042	0.122892	0.940969	1.00914	0.793131	1.28398	1.01906	digestive
ECM1	Disorders of adrenal glands	Inverse variance weighted	4	0.00951709	0.128627	0.941018	1.00956	0.784592	1.29904	1.0177	endocrine/metabolic
ECM1	Disorders of muscle, ligament, and fascia	Inverse variance weighted	4	0.00360285	0.0488932	0.941258	1.00361	0.911897	1.10454	1.01656	musculoskeletal
ECM1	Staphylococcus infections	Inverse variance weighted	4	0.00405188	0.057658	0.943975	1.00406	0.896768	1.12419	1.01809	infectious diseases
ECM1	Atrial fibrillation and flutter	Inverse variance weighted	4	-0.00190557	0.028785	0.947219	0.998096	0.943344	1.05603	1.02018	circulatory system
ECM1	Fasciitis	Inverse variance weighted	4	-0.00333595	0.0533096	0.950103	0.99667	0.897787	1.10644	1.02188	musculoskeletal
ECM1	Lymphoid leukemia	Inverse variance weighted	4	-0.0083198	0.135406	0.951006	0.991715	0.760549	1.29314	1.02145	neoplasms
ECM1	Alcohol-related disorders	Inverse variance weighted	4	0.00186699	0.0311524	0.952211	1.00187	0.942526	1.06495	1.02134	mental disorders
ECM1	Other and unspecified disorders of back	Inverse variance weighted	4	-0.0042402	0.0709622	0.952352	0.995769	0.866472	1.14436	1.0201	musculoskeletal
ECM1	Decreased white blood cell count	Inverse variance weighted	4	-0.00336555	0.057618	0.953421	0.99664	0.890211	1.11579	1.01985	hematopoietic
ECM1	Neutropenia	Inverse variance weighted	4	-0.00336555	0.057618	0.953421	0.99664	0.890211	1.11579	1.01846	hematopoietic
ECM1	Epiphora	Inverse variance weighted	4	-0.0104162	0.180967	0.9541	0.989638	0.694119	1.41097	1.01779	sense organs
ECM1	Extrapyramidal disease and abnormal movement disorders	Inverse variance weighted	4	-0.00768396	0.133581	0.954129	0.992345	0.76376	1.28934	1.01644	neurological
ECM1	Bladder neck obstruction	Inverse variance weighted	4	-0.00417982	0.0732288	0.954482	0.995829	0.862683	1.14952	1.01543	genitourinary
ECM1	Meniere's disease	Inverse variance weighted	4	-0.00768875	0.135406	0.954718	0.992341	0.761029	1.29396	1.01431	sense organs
ECM1	Premature beats	Inverse variance weighted	4	-0.00789994	0.139675	0.954896	0.992131	0.754528	1.30456	1.01312	circulatory system
ECM1	Nontoxic nodular goiter	Inverse variance weighted	4	-0.00588607	0.104619	0.955133	0.994131	0.809823	1.22039	1.012	endocrine/metabolic
ECM1	Late pregnancy and failed induction	Inverse variance weighted	4	-0.00496612	0.0933924	0.957593	0.995046	0.828602	1.19492	1.01324	pregnancy complications
ECM1	E. coli	Inverse variance weighted	4	0.00537867	0.104896	0.959106	1.00539	0.818552	1.23488	1.01347	infectious diseases
ECM1	Appendicitis	Inverse variance weighted	4	-0.00291975	0.057618	0.959585	0.997085	0.890608	1.11629	1.01261	digestive
ECM1	Benign neoplasm of breast	Inverse variance weighted	4	-0.00399265	0.0820765	0.961202	0.996015	0.84801	1.16985	1.01295	genitourinary
ECM1	Cholelithiasis with acute cholecystitis	Inverse variance weighted	4	-0.0077062	0.162016	0.962063	0.992323	0.722342	1.36321	1.01249	digestive
ECM1	Epilepsy	Inverse variance weighted	4	0.00489878	0.108471	0.963978	1.00491	0.812448	1.24297	1.01315	neurological
ECM1	Opiates and related narcotics causing adverse effects in therapeutic use	Inverse variance weighted	4	-0.00413466	0.0955084	0.965469	0.995874	0.825859	1.20089	1.01335	injuries & poisonings
ECM1	Unspecified diffuse connective tissue disease	Inverse variance weighted	4	0.0043178	0.100079	0.965587	1.00433	0.825441	1.22198	1.01212	dermatologic
ECM1	Missed abortion/Hydatidiform mole	Inverse variance weighted	4	0.00447504	0.105416	0.966139	1.00449	0.81698	1.23502	1.01135	pregnancy complications
ECM1	Cellulitis and abscess of fingers/toes	Inverse variance weighted	4	0.00563135	0.135406	0.966827	1.00565	0.771233	1.31131	1.01071	dermatologic
ECM1	Ileostomy status	Inverse variance weighted	4	-0.00380622	0.0929163	0.967325	0.996201	0.830338	1.1952	1.00989	digestive
ECM1	Thyrotoxicosis with or without goiter	Inverse variance weighted	4	-0.0030879	0.0754033	0.967334	0.996917	0.859952	1.1557	1.00855	endocrine/metabolic
ECM1	Crushing or internal injury to organs	Inverse variance weighted	4	-0.00525653	0.139495	0.969941	0.994757	0.756791	1.30755	1.00993	injuries & poisonings
ECM1	Acquired toe deformities	Inverse variance weighted	4	0.00181989	0.0492875	0.970546	1.00182	0.90957	1.10343	1.00921	musculoskeletal
ECM1	Internal derangement of knee	Inverse variance weighted	4	0.00107208	0.0297151	0.97122	1.00107	0.944434	1.06111	1.00857	injuries & poisonings
ECM1	Diabetic retinopathy	Inverse variance weighted	4	0.00319441	0.0887343	0.971283	1.0032	0.843054	1.19377	1.0073	endocrine/metabolic
ECM1	Leukemia	Inverse variance weighted	4	-0.00258503	0.0798779	0.974183	0.997418	0.852872	1.16646	1.00898	neoplasms
ECM1	Symptoms involving head and neck	Inverse variance weighted	4	0.00192117	0.0598653	0.974399	1.00192	0.890997	1.12666	1.00787	mental disorders
ECM1	Cardiomegaly	Inverse variance weighted	4	-0.00190843	0.0643758	0.97635	0.998093	0.879779	1.13232	1.00855	circulatory system
ECM1	Sleep apnea	Inverse variance weighted	4	0.00141558	0.0487703	0.976844	1.00142	0.910124	1.10187	1.00773	neurological
ECM1	Type 2 diabetes with ophthalmic manifestations	Inverse variance weighted	4	-0.00247031	0.0907706	0.978288	0.997533	0.834952	1.19177	1.00789	endocrine/metabolic
ECM1	Phlebitis and thrombophlebitis of lower extremities	Inverse variance weighted	4	0.00146036	0.0554435	0.978986	1.00146	0.898338	1.11642	1.00729	circulatory system
ECM1	Coagulation defects	Inverse variance weighted	4	0.00277466	0.111031	0.980063	1.00278	0.806666	1.24657	1.00707	hematopoietic
ECM1	Gingival and periodontal diseases	Inverse variance weighted	4	-0.00243115	0.111145	0.982549	0.997572	0.802298	1.24037	1.0083	digestive
ECM1	Other disorders of arteries and arterioles	Inverse variance weighted	4	-0.00206228	0.097833	0.983182	0.99794	0.82381	1.20888	1.00763	circulatory system
ECM1	Fracture of unspecified bones	Inverse variance weighted	4	-0.00185979	0.0887343	0.983278	0.998142	0.838803	1.18775	1.00641	injuries & poisonings
ECM1	Multiple myeloma	Inverse variance weighted	4	0.00463831	0.227144	0.983708	1.00465	0.643673	1.56806	1.00554	neoplasms
ECM1	Calculus of lower urinary tract	Inverse variance weighted	4	-0.00226081	0.115316	0.984358	0.997742	0.795902	1.25077	1.00489	genitourinary
ECM1	Back pain	Inverse variance weighted	4	-0.000811152	0.0414959	0.984404	0.999189	0.92114	1.08385	1.00363	symptoms
ECM1	Hypertension complicating pregnancy, childbirth, and the puerperium	Inverse variance weighted	4	0.00269975	0.143967	0.985038	1.0027	0.756181	1.3296	1.00297	pregnancy complications
ECM1	Femoral hernia	Inverse variance weighted	4	0.00232098	0.126582	0.985371	1.00232	0.782094	1.28457	1.00201	digestive
ECM1	Symptoms of the muscles	Inverse variance weighted	4	0.00217687	0.121974	0.985761	1.00218	0.789077	1.27283	1.0011	symptoms
ECM1	Pulmonary heart disease	Inverse variance weighted	4	0.00085307	0.0489317	0.98609	1.00085	0.909325	1.1016	1.00014	circulatory system
ECM1	Inflammation of the eye	Inverse variance weighted	4	0.00120584	0.0705966	0.986372	1.00121	0.871828	1.14979	0.999133	sense organs
ECM1	Other diseases of blood and blood-forming organs	Inverse variance weighted	4	-0.000759068	0.050986	0.988122	0.999241	0.904212	1.10426	0.999611	hematopoietic
ECM1	Nontoxic multinodular goiter	Inverse variance weighted	4	0.00176591	0.173023	0.991857	1.00177	0.713652	1.4062	1.0021	endocrine/metabolic
ECM1	Disorders of menstruation and other abnormal bleeding from female genital tract	Inverse variance weighted	4	-0.000439179	0.0430829	0.991867	0.999561	0.918621	1.08763	1.00081	genitourinary
ECM1	Burns	Inverse variance weighted	4	0.00106972	0.133356	0.9936	1.00107	0.770815	1.30011	1.00127	injuries & poisonings
ECM1	Fetal distress and abnormal forces of labor	Inverse variance weighted	4	0.000623674	0.112444	0.995575	1.00062	0.802706	1.24734	1.00197	pregnancy complications
ECM1	Inflammatory disease of cervix, vagina, and vulva	Inverse variance weighted	4	-0.000265985	0.0599342	0.996459	0.999734	0.88893	1.12435	1.00158	genitourinary
ECM1	Aphasia/speech disturbance	Inverse variance weighted	4	-0.000347125	0.0917153	0.99698	0.999653	0.835179	1.19652	1.00081	mental disorders
ECM1	Malignant neoplasm, other	Inverse variance weighted	4	0.000120481	0.0327352	0.997063	1.00012	0.937967	1.06639	0.999617	neoplasms
ECM1	Cervicitis and endocervicitis	Inverse variance weighted	4	-0.000227041	0.0887343	0.997958	0.999773	0.840174	1.18969	0.999235	genitourinary
ECM1	Hypothyroidism	Inverse variance weighted	4	-4.86e-05	0.0287981	0.998653	0.999951	0.945073	1.05802	0.998653	endocrine/metabolic
