# Supplementary material for: Potential therapeutic targets for multisite chronic pain: A proteome-wide Mendelian randomization study
Source: Medicine (Baltimore). 2026 May 8;105(19):e48579. doi: 10.1097/MD.0000000000048579 (PMC13166790; doi:10.1097/MD.0000000000048579)
Supplement: Supplementary file 16 [file medi-105-e48579-s019.xlsx]

## Sheet: Sheet1
Table S16:Phe-MR results of plasma LRP11 in IVW or Wald ratio method.
Protein	Outcome	Method	nsnp	Beta	Se	p	OR	OR_lci95	OR_uci95	FDR	Category
LRP11	Abdominal hernia	Inverse variance weighted	4	-0.0423132	0.0122082	0.000528356	0.95857	0.935905	0.981783	0.412118	digestive
LRP11	Inguinal hernia	Inverse variance weighted	4	-0.0746492	0.0216612	0.000568476	0.928069	0.889492	0.968319	0.221706	digestive
LRP11	Hypertension complicating pregnancy, childbirth, and the puerperium	Inverse variance weighted	4	0.234406	0.0767831	0.00226692	1.26416	1.08753	1.46947	0.5894	pregnancy complications
LRP11	Candidiasis	Inverse variance weighted	4	-0.159016	0.0534387	0.00292344	0.852982	0.768161	0.94717	0.570071	infectious diseases
LRP11	Diaphragmatic hernia	Inverse variance weighted	4	-0.0456472	0.0162133	0.0048714	0.955379	0.925496	0.986227	0.759938	digestive
LRP11	Crushing or internal injury to organs	Inverse variance weighted	4	-0.217355	0.0784644	0.00560369	0.804644	0.689943	0.938413	0.72848	injuries & poisonings
LRP11	Disorders of lacrimal system	Inverse variance weighted	4	0.154509	0.0557934	0.00561762	1.16708	1.04619	1.30195	0.625963	sense organs
LRP11	Hematuria	Inverse variance weighted	4	-0.0752585	0.0278709	0.00692862	0.927504	0.878196	0.97958	0.67554	genitourinary
LRP11	Retinal detachments and defects	Inverse variance weighted	4	-0.122889	0.0464711	0.00818332	0.884362	0.807371	0.968695	0.709221	sense organs
LRP11	stress incontinence, female	Inverse variance weighted	4	-0.0878356	0.0334274	0.00859769	0.915911	0.857827	0.977929	0.67062	genitourinary
LRP11	Otitis media and Eustachian tube disorders	Inverse variance weighted	4	-0.133422	0.0534087	0.012485	0.875096	0.788122	0.971668	0.885303	sense organs
LRP11	Contusion	Inverse variance weighted	4	-0.161063	0.0650927	0.0133476	0.851239	0.749279	0.967073	0.867595	injuries & poisonings
LRP11	Respiratory insufficiency	Inverse variance weighted	4	-0.147019	0.060077	0.014398	0.863277	0.767382	0.971156	0.863877	respiratory
LRP11	Hypertrophy of female genital organs	Inverse variance weighted	4	0.170589	0.0701152	0.0149749	1.186	1.03372	1.36072	0.834315	genitourinary
LRP11	Musculoskeletal symptoms referable to limbs	Inverse variance weighted	4	-0.0809203	0.0334274	0.0154874	0.922267	0.863779	0.984715	0.805346	symptoms
LRP11	Congenital anomalies of genital organs	Inverse variance weighted	4	0.221573	0.0918817	0.015887	1.24804	1.04236	1.4943	0.774492	congenital anomalies
LRP11	Pain	Inverse variance weighted	4	0.217278	0.0901254	0.0159158	1.24269	1.04147	1.48279	0.730253	symptoms
LRP11	Symptoms involving female genital tract	Inverse variance weighted	4	-0.0759951	0.0316994	0.0165135	0.926821	0.870989	0.986231	0.715586	genitourinary
LRP11	Cardiac arrest and ventricular fibrillation	Inverse variance weighted	4	-0.175915	0.0735231	0.0167269	0.838689	0.726134	0.96869	0.686684	circulatory system
LRP11	Disorders of iron metabolism	Inverse variance weighted	4	0.228484	0.0967933	0.0182484	1.25669	1.03953	1.51922	0.711687	hematopoietic
LRP11	Hypopotassemia	Inverse variance weighted	4	-0.153683	0.0652018	0.0184215	0.857544	0.754667	0.974445	0.684226	endocrine/metabolic
LRP11	Diseases of esophagus	Inverse variance weighted	4	-0.033483	0.0143473	0.0196088	0.967071	0.940256	0.994652	0.69522	digestive
LRP11	Abdominal pain	Inverse variance weighted	4	-0.0297261	0.012854	0.0207454	0.970711	0.946561	0.995478	0.70354	symptoms
LRP11	Pilonidal cyst	Inverse variance weighted	4	-0.2378	0.103543	0.0216402	0.78836	0.643557	0.965745	0.703306	dermatologic
LRP11	Hyperlipidemia	Inverse variance weighted	4	-0.0335211	0.0147057	0.0226393	0.967035	0.939559	0.995313	0.706347	endocrine/metabolic
LRP11	Adverse effects of sedatives or other central nervous system depressants and anesthetics	Inverse variance weighted	4	-0.23582	0.103478	0.02267	0.789923	0.644915	0.967534	0.680101	injuries & poisonings
LRP11	Disorders of lipoid metabolism	Inverse variance weighted	4	-0.0333789	0.0147057	0.02322	0.967172	0.939693	0.995455	0.670799	endocrine/metabolic
LRP11	Esophagitis, GERD and related diseases	Inverse variance weighted	4	-0.0340477	0.0150307	0.0235001	0.966525	0.938467	0.995423	0.654645	digestive
LRP11	Aseptic necrosis of bone	Inverse variance weighted	4	0.240885	0.106877	0.0242059	1.27238	1.0319	1.56888	0.651055	musculoskeletal
LRP11	Dysphagia	Inverse variance weighted	4	-0.0732778	0.0327545	0.0252744	0.929343	0.871555	0.990962	0.657133	digestive
LRP11	Asthma	Inverse variance weighted	4	0.0369142	0.0165219	0.025466	1.0376	1.00454	1.07175	0.640757	respiratory
LRP11	Neuralgia, neuritis, and radiculitis NOS	Inverse variance weighted	4	-0.160231	0.0718765	0.0257972	0.851947	0.739997	0.980833	0.628807	symptoms
LRP11	Other symptoms of respiratory system	Inverse variance weighted	4	-0.0587884	0.026677	0.0275449	0.942906	0.894871	0.99352	0.65106	respiratory
LRP11	Stricture and stenosis of esophagus	Inverse variance weighted	4	-0.128211	0.058425	0.0282031	0.879668	0.784488	0.986396	0.647011	digestive
LRP11	Otitis media	Inverse variance weighted	4	-0.128059	0.0584538	0.0284678	0.879801	0.784563	0.986601	0.634426	sense organs
LRP11	Pelvic inflammatory disease (PID)	Inverse variance weighted	4	-0.178957	0.0818147	0.0287173	0.836142	0.712259	0.981572	0.622209	genitourinary
LRP11	Fasciitis	Inverse variance weighted	4	0.0910675	0.0416712	0.0288606	1.09534	1.00944	1.18856	0.608413	musculoskeletal
LRP11	Bacterial infection NOS	Inverse variance weighted	4	-0.0509762	0.0233435	0.0289814	0.950301	0.907802	0.994791	0.594881	infectious diseases
LRP11	Gout	Inverse variance weighted	4	-0.0977158	0.0450522	0.0300867	0.906907	0.830259	0.990631	0.601734	endocrine/metabolic
LRP11	Cardiac arrest	Inverse variance weighted	4	-0.174888	0.0818147	0.0325487	0.839551	0.715163	0.985574	0.634699	circulatory system
LRP11	Erythematous conditions	Inverse variance weighted	4	-0.107086	0.050133	0.0326758	0.898448	0.814365	0.991213	0.621637	dermatologic
LRP11	GERD	Inverse variance weighted	4	-0.0462049	0.0216612	0.0329187	0.954846	0.915156	0.996258	0.611347	digestive
LRP11	Urinary incontinence	Inverse variance weighted	4	-0.0636091	0.0300125	0.0340551	0.938372	0.884765	0.995227	0.617743	genitourinary
LRP11	Varicose veins	Inverse variance weighted	4	-0.0493217	0.0233884	0.0349615	0.951875	0.909225	0.996526	0.619772	circulatory system
LRP11	Actinic keratosis	Inverse variance weighted	4	0.10183	0.048452	0.0355815	1.1072	1.00689	1.2175	0.616745	dermatologic
LRP11	Mood disorders	Inverse variance weighted	4	0.0526438	0.0251756	0.0365228	1.05405	1.0033	1.10737	0.619299	mental disorders
LRP11	Internal derangement of knee	Inverse variance weighted	4	0.04528	0.0216612	0.0365838	1.04632	1.00283	1.0917	0.607136	injuries & poisonings
LRP11	Allergy/adverse effect of penicillin	Inverse variance weighted	4	-0.0409779	0.020082	0.0412975	0.95985	0.922804	0.998384	0.671085	injuries & poisonings
LRP11	Retinal vascular changes and abnomalities	Inverse variance weighted	4	-0.173844	0.0852137	0.0413404	0.840428	0.711156	0.993198	0.658072	sense organs
LRP11	Swelling of limb	Inverse variance weighted	4	-0.0741876	0.0367615	0.0435834	0.928498	0.86395	0.997867	0.6799	symptoms
LRP11	Depression	Inverse variance weighted	4	0.0557257	0.027691	0.0441763	1.05731	1.00145	1.11628	0.675637	mental disorders
LRP11	Nonspecific chest pain	Inverse variance weighted	4	-0.045588	0.0227542	0.0451237	0.955435	0.913761	0.999011	0.676855	circulatory system
LRP11	Contracture of palmar fascia [Dupuytren's disease]	Inverse variance weighted	4	0.0860548	0.0433534	0.0471486	1.08987	1.00108	1.18652	0.693885	musculoskeletal
LRP11	Skull and face fracture and other intercranial injury	Inverse variance weighted	4	0.0992278	0.0505147	0.0494912	1.10432	1.00022	1.21925	0.714872	injuries & poisonings
LRP11	Gastric ulcer	Inverse variance weighted	4	-0.0830795	0.0423987	0.0500564	0.920278	0.846893	1.00002	0.70989	digestive
LRP11	Altered mental status	Inverse variance weighted	4	0.103433	0.0534387	0.052924	1.10897	0.998694	1.23143	0.737155	mental disorders
LRP11	Angina pectoris	Inverse variance weighted	4	-0.0474012	0.0246465	0.0544498	0.953705	0.908729	1.00091	0.745103	circulatory system
LRP11	Problems associated with amniotic cavity and membranes	Inverse variance weighted	4	0.131368	0.0685076	0.0551654	1.14039	0.997098	1.30427	0.741879	pregnancy complications
LRP11	Disorders of the pituitary gland and its hypothalamic control	Inverse variance weighted	4	0.18184	0.0951115	0.0558935	1.19942	0.995432	1.44522	0.738931	endocrine/metabolic
LRP11	Cholelithiasis with acute cholecystitis	Inverse variance weighted	4	0.127456	0.0675401	0.059144	1.13594	0.99509	1.29672	0.768871	digestive
LRP11	Varicose veins of lower extremity	Inverse variance weighted	4	-0.0440896	0.0234508	0.0600956	0.956868	0.913883	1.00188	0.768435	circulatory system
LRP11	Acute pharyngitis	Inverse variance weighted	4	-0.159925	0.085103	0.0602176	0.852208	0.721281	1.0069	0.757577	respiratory
LRP11	Multiple sclerosis	Inverse variance weighted	4	0.128342	0.0684263	0.0607075	1.13694	0.994243	1.30012	0.751617	neurological
LRP11	Myalgia and myositis unspecified	Inverse variance weighted	4	-0.184501	0.098521	0.0611086	0.831519	0.685503	1.00864	0.744761	symptoms
LRP11	Retinal detachment with retinal defect	Inverse variance weighted	4	-0.1245	0.0668101	0.0623929	0.882938	0.774569	1.00647	0.748714	sense organs
LRP11	Prolapse of vaginal walls	Inverse variance weighted	4	0.0556604	0.0299801	0.0633717	1.05724	0.996904	1.12122	0.748938	genitourinary
LRP11	Calculus of kidney	Inverse variance weighted	4	0.0857951	0.0462978	0.0638658	1.08958	0.995064	1.19308	0.743512	genitourinary
LRP11	Corneal opacity and other disorders of cornea	Inverse variance weighted	4	-0.170061	0.0918531	0.0641054	0.843613	0.704622	1.01002	0.735326	sense organs
LRP11	Symptoms and disorders of the joints	Inverse variance weighted	4	-0.0931442	0.050491	0.0650713	0.911062	0.825219	1.00584	0.735589	musculoskeletal
LRP11	Fever of unknown origin	Inverse variance weighted	4	0.073581	0.0400663	0.0662869	1.07636	0.995063	1.16429	0.738626	symptoms
LRP11	Psychogenic and somatoform disorders	Inverse variance weighted	4	0.199254	0.10853	0.0663669	1.22049	0.986626	1.50979	0.729102	mental disorders
LRP11	Acute gastritis	Inverse variance weighted	4	-0.144431	0.0789535	0.0673515	0.865514	0.741426	1.01037	0.729641	digestive
LRP11	Blood in stool	Inverse variance weighted	4	-0.103012	0.0569923	0.0706895	0.902116	0.80677	1.00873	0.755312	digestive
LRP11	Gangrene	Inverse variance weighted	4	-0.203216	0.113334	0.0729607	0.816102	0.653541	1.0191	0.769046	symptoms
LRP11	Sicca syndrome	Inverse variance weighted	4	-0.227031	0.126657	0.0730539	0.796896	0.621712	1.02144	0.759761	dermatologic
LRP11	Dysmenorrhea	Inverse variance weighted	4	-0.106781	0.060077	0.075501	0.898722	0.79889	1.01103	0.774878	genitourinary
LRP11	Ascites (non malignant)	Inverse variance weighted	4	-0.11188	0.063411	0.0776704	0.894151	0.78965	1.01248	0.786791	digestive
LRP11	Hypercholesterolemia	Inverse variance weighted	4	-0.0265715	0.0151885	0.0802127	0.973778	0.945217	1.0032	0.802127	endocrine/metabolic
LRP11	Superficial cellulitis and abscess	Inverse variance weighted	4	-0.058337	0.0333522	0.0802708	0.943332	0.883638	1.00706	0.792547	dermatologic
LRP11	Ulcerative colitis	Inverse variance weighted	4	-0.0787363	0.0450522	0.0805213	0.924284	0.846167	1.00961	0.785083	digestive
LRP11	Ischemic Heart Disease	Inverse variance weighted	4	-0.0330962	0.0191089	0.0832766	0.967445	0.931882	1.00437	0.801923	circulatory system
LRP11	Genital prolapse	Inverse variance weighted	4	0.0405929	0.0234508	0.0834542	1.04143	0.994644	1.09041	0.793833	genitourinary
LRP11	Other deficiency anemia	Inverse variance weighted	4	0.1265	0.073558	0.0854809	1.13485	0.982482	1.31085	0.803314	hematopoietic
LRP11	Respiratory failure	Inverse variance weighted	4	-0.0946748	0.05512	0.0858672	0.909669	0.816515	1.01345	0.797338	respiratory
LRP11	Late pregnancy and failed induction	Inverse variance weighted	4	0.123276	0.0718418	0.0861738	1.1312	0.982619	1.30224	0.790771	pregnancy complications
LRP11	Disorders of muscle, ligament, and fascia	Inverse variance weighted	4	0.0656337	0.0383675	0.0871441	1.06784	0.990479	1.15123	0.790376	musculoskeletal
LRP11	Malignant neoplasm of rectum, rectosigmoid junction, and anus	Inverse variance weighted	4	-0.0941551	0.055091	0.0874355	0.910142	0.816986	1.01392	0.783905	neoplasms
LRP11	Degenerative skin conditions and other dermatoses	Inverse variance weighted	4	0.0569134	0.0334274	0.0886436	1.05856	0.991433	1.13024	0.785705	dermatologic
LRP11	Osteopenia or other disorder of bone and cartilage	Inverse variance weighted	4	0.14766	0.0868665	0.0891592	1.15912	0.977655	1.37426	0.781395	musculoskeletal
LRP11	Other disorders of soft tissues	Inverse variance weighted	4	-0.0536577	0.0317742	0.0912733	0.947756	0.890533	1.00866	0.791035	musculoskeletal
LRP11	Back pain	Inverse variance weighted	4	-0.0395963	0.0234508	0.0913181	0.961177	0.917998	1.00639	0.782727	symptoms
LRP11	Gout and other crystal arthropathies	Inverse variance weighted	4	-0.0856763	0.0509088	0.0923873	0.917891	0.830724	1.0142	0.783284	endocrine/metabolic
LRP11	Other retinal disorders	Inverse variance weighted	4	-0.0674177	0.0400954	0.0926792	0.934805	0.864154	1.01123	0.777309	sense organs
LRP11	Secondary malignant neoplasm of liver	Inverse variance weighted	4	0.0814179	0.048452	0.0928828	1.08482	0.986543	1.1929	0.77073	neoplasms
LRP11	Disorders of esophageal motility	Inverse variance weighted	4	-0.16454	0.0985567	0.0950201	0.848284	0.699275	1.02905	0.780165	digestive
LRP11	Inflammatory bowel disease and other gastroenteritis and colitis	Inverse variance weighted	4	-0.063607	0.038337	0.0970846	0.938374	0.870448	1.0116	0.788812	digestive
LRP11	Chronic sinusitis	Inverse variance weighted	4	-0.0801051	0.048452	0.0982722	0.923019	0.839397	1.01497	0.79023	respiratory
LRP11	Functional digestive disorders	Inverse variance weighted	4	-0.0301858	0.0182861	0.0987895	0.970265	0.936106	1.00567	0.786284	digestive
LRP11	Bronchiectasis	Inverse variance weighted	4	-0.096322	0.058425	0.0992209	0.908172	0.809908	1.01836	0.78174	respiratory
LRP11	Respiratory abnormalities	Inverse variance weighted	4	-0.165063	0.100238	0.0996171	0.84784	0.69661	1.0319	0.777014	respiratory
LRP11	Shortness of breath	Inverse variance weighted	4	-0.0546728	0.0333139	0.100768	0.946795	0.886949	1.01068	0.778207	respiratory
LRP11	Empyema and pneumothorax	Inverse variance weighted	4	-0.12556	0.0766673	0.10148	0.882003	0.758944	1.02502	0.776025	respiratory
LRP11	Diseases and other conditions of the tongue	Inverse variance weighted	4	-0.120593	0.0736419	0.101514	0.886395	0.767259	1.02403	0.768748	digestive
LRP11	Noninfectious gastroenteritis	Inverse variance weighted	4	-0.0339567	0.0207775	0.102196	0.966613	0.92804	1.00679	0.766472	digestive
LRP11	Poisoning by antibiotics	Inverse variance weighted	4	-0.0299706	0.0184335	0.103976	0.970474	0.936037	1.00618	0.77239	injuries & poisonings
LRP11	Emphysema	Inverse variance weighted	4	-0.0973142	0.0601418	0.105646	0.907271	0.806386	1.02078	0.777395	respiratory
LRP11	Diffuse diseases of connective tissue	Inverse variance weighted	4	-0.0692985	0.0435757	0.111767	0.933048	0.856666	1.01624	0.814748	dermatologic
LRP11	Endocarditis	Inverse variance weighted	4	-0.17076	0.108859	0.116733	0.843024	0.681047	1.04352	0.843069	circulatory system
LRP11	Acquired spondylolisthesis	Inverse variance weighted	4	-0.111939	0.0716728	0.118335	0.894099	0.77692	1.02895	0.846799	musculoskeletal
LRP11	Other local infections of skin and subcutaneous tissue	Inverse variance weighted	4	-0.065155	0.0417612	0.118717	0.936922	0.863288	1.01684	0.841813	dermatologic
LRP11	Urinary calculus	Inverse variance weighted	4	0.0638219	0.0409682	0.119271	1.0659	0.983659	1.15502	0.83812	genitourinary
LRP11	Streptococcus infection	Inverse variance weighted	4	-0.10471	0.0676651	0.121749	0.900586	0.788728	1.02831	0.847892	infectious diseases
LRP11	Stiffness of joint	Inverse variance weighted	4	-0.154941	0.100209	0.122061	0.856465	0.703736	1.04234	0.842546	musculoskeletal
LRP11	Cellulitis and abscess of face/neck	Inverse variance weighted	4	-0.200149	0.129573	0.122422	0.818609	0.635012	1.05529	0.837627	dermatologic
LRP11	Lipoma	Inverse variance weighted	4	-0.048274	0.0316994	0.127792	0.952873	0.895472	1.01395	0.866765	neoplasms
LRP11	Stricture/obstruction of ureter	Inverse variance weighted	4	0.124169	0.0818796	0.129397	1.13221	0.964337	1.3293	0.870084	genitourinary
LRP11	Other chronic ischemic heart disease, unspecified	Inverse variance weighted	4	-0.0545457	0.036127	0.131086	0.946915	0.882184	1.0164	0.873907	circulatory system
LRP11	Other disorders of bone and cartilage	Inverse variance weighted	4	0.0599808	0.0400954	0.134667	1.06182	0.981566	1.14863	0.89017	musculoskeletal
LRP11	Type 2 diabetes with ophthalmic manifestations	Inverse variance weighted	4	-0.104045	0.0700785	0.137627	0.901185	0.785528	1.03387	0.902092	endocrine/metabolic
LRP11	Hematemesis	Inverse variance weighted	4	-0.0835095	0.0567727	0.141306	0.919882	0.823012	1.02815	0.918487	digestive
LRP11	Poisoning by analgesics, antipyretics, and antirheumatics	Inverse variance weighted	4	-0.044254	0.030093	0.141407	0.956711	0.901914	1.01484	0.911547	injuries & poisonings
LRP11	Colorectal cancer	Inverse variance weighted	4	-0.0539716	0.0367955	0.14243	0.947459	0.881535	1.01831	0.910618	neoplasms
LRP11	Degeneration of macula and posterior pole of retina	Inverse variance weighted	4	-0.0778712	0.0534387	0.14506	0.925084	0.833092	1.02723	0.919891	sense organs
LRP11	Obstructive chronic bronchitis	Inverse variance weighted	4	-0.113612	0.0781377	0.145946	0.892604	0.765855	1.04033	0.918048	respiratory
LRP11	Endometrial hyperplasia	Inverse variance weighted	4	0.106757	0.0735231	0.146495	1.11266	0.963341	1.28513	0.914127	genitourinary
LRP11	Neoplasm of uncertain behavior	Inverse variance weighted	4	-0.0961289	0.0667448	0.149798	0.908347	0.796962	1.0353	0.927321	neoplasms
LRP11	Macular degeneration (senile) of retina NOS	Inverse variance weighted	4	-0.0768813	0.0534387	0.150241	0.926	0.833917	1.02825	0.922737	sense organs
LRP11	Pneumonia	Inverse variance weighted	4	-0.0360866	0.025105	0.150597	0.964557	0.918244	1.01321	0.9177	respiratory
LRP11	Sciatica	Inverse variance weighted	4	0.0740975	0.0517568	0.152245	1.07691	0.973025	1.19189	0.920551	symptoms
LRP11	Megaloblastic anemia	Inverse variance weighted	4	0.107418	0.075211	0.153229	1.1134	0.960793	1.29024	0.919377	hematopoietic
LRP11	Pernicious anemia	Inverse variance weighted	4	0.128217	0.0902005	0.155181	1.1368	0.952585	1.35664	0.923979	hematopoietic
LRP11	Chronic cystitis	Inverse variance weighted	4	0.120626	0.0849127	0.155435	1.1282	0.955231	1.3325	0.918479	genitourinary
LRP11	Displacement of intervertebral disc	Inverse variance weighted	4	-0.15535	0.110211	0.158669	0.856116	0.689793	1.06254	0.93054	musculoskeletal
LRP11	Malignant neoplasm of other and ill-defined sites within the digestive organs and peritoneum	Inverse variance weighted	4	-0.0469088	0.0334274	0.160526	0.954174	0.893663	1.01878	0.934407	neoplasms
LRP11	Alcoholism	Inverse variance weighted	4	0.037421	0.0267583	0.161968	1.03813	0.985087	1.09403	0.935815	mental disorders
LRP11	Respiratory failure, insufficiency, arrest	Inverse variance weighted	4	-0.0691345	0.0501046	0.167647	0.933201	0.845912	1.0295	0.961506	respiratory
LRP11	Cellulitis and abscess of fingers/toes	Inverse variance weighted	4	-0.14476	0.105196	0.168791	0.86523	0.704024	1.06335	0.960997	dermatologic
LRP11	Unstable angina (intermediate coronary syndrome)	Inverse variance weighted	4	-0.0501564	0.0367688	0.172535	0.951081	0.884951	1.02215	0.975199	circulatory system
LRP11	Malignant neoplasm of ovary and other uterine adnexa	Inverse variance weighted	4	0.0750604	0.0550536	0.172755	1.07795	0.967689	1.20077	0.969415	neoplasms
LRP11	Fracture of foot	Inverse variance weighted	4	-0.0795895	0.058425	0.173119	0.923495	0.823573	1.03554	0.96452	injuries & poisonings
LRP11	Late effects of cerebrovascular disease	Inverse variance weighted	4	0.0954798	0.0701152	0.173275	1.10019	0.958922	1.26226	0.958542	circulatory system
LRP11	Intestinal obstruction without mention of hernia	Inverse variance weighted	4	-0.0543263	0.0400195	0.174624	0.947123	0.875671	1.02441	0.959202	digestive
LRP11	Benign mammary dysplasias	Inverse variance weighted	4	0.0588854	0.0434004	0.174847	1.06065	0.97416	1.15483	0.953709	genitourinary
LRP11	Chronic tonsillitis and adenoiditis	Inverse variance weighted	4	0.0996989	0.073558	0.175297	1.10484	0.9565	1.27618	0.949526	respiratory
LRP11	Urethral stricture (not specified as infectious)	Inverse variance weighted	4	0.061619	0.0458343	0.178823	1.06356	0.972178	1.16353	0.961944	genitourinary
LRP11	Other acquired musculoskeletal deformity	Inverse variance weighted	4	-0.0762687	0.0567727	0.179141	0.926567	0.828993	1.03563	0.957054	musculoskeletal
LRP11	Nontoxic nodular goiter	Inverse variance weighted	4	-0.0986566	0.0735231	0.179646	0.906054	0.784458	1.0465	0.953224	endocrine/metabolic
LRP11	Cervical intraepithelial neoplasia [CIN] [Cervical dysplasia]	Inverse variance weighted	4	0.0785864	0.0586399	0.180196	1.08176	0.964305	1.21351	0.94968	neoplasms
LRP11	Injuries to the nervous system	Inverse variance weighted	4	0.0916852	0.0685076	0.180792	1.09602	0.958304	1.25353	0.946426	injuries & poisonings
LRP11	Ventral hernia	Inverse variance weighted	4	-0.0744932	0.0559401	0.182972	0.928214	0.831823	1.03577	0.951454	digestive
LRP11	Stricture of artery	Inverse variance weighted	4	0.112942	0.085103	0.184467	1.11957	0.947565	1.32279	0.952875	circulatory system
LRP11	Fracture of clavicle or scapula	Inverse variance weighted	4	-0.0847221	0.0643514	0.187989	0.918768	0.809895	1.04228	0.964679	injuries & poisonings
LRP11	Nerve root and plexus disorders	Inverse variance weighted	4	0.0954954	0.0735231	0.193996	1.1002	0.952553	1.27074	0.988997	neurological
LRP11	Nontoxic multinodular goiter	Inverse variance weighted	4	-0.123647	0.0952225	0.194114	0.883692	0.73324	1.06502	0.983177	endocrine/metabolic
LRP11	Symptoms involving digestive system	Inverse variance weighted	4	-0.0259757	0.0200098	0.194236	0.974359	0.936885	1.01333	0.977444	digestive
LRP11	Complication of colostomy or enterostomy	Inverse variance weighted	4	0.144554	0.111864	0.196277	1.15552	0.928023	1.4388	0.981384	injuries & poisonings
LRP11	Hypotension NOS	Inverse variance weighted	4	-0.0880281	0.0684752	0.198601	0.915735	0.800724	1.04727	0.986681	circulatory system
LRP11	Malignant neoplasm of bladder	Inverse variance weighted	4	-0.0702409	0.055091	0.20231	0.932169	0.836759	1.03846	0.998747	neoplasms
LRP11	Right bundle branch block	Inverse variance weighted	4	-0.0827394	0.0650927	0.203692	0.920591	0.810324	1.04586	0.999245	circulatory system
LRP11	Abnormal heart sounds	Inverse variance weighted	4	0.0989937	0.0779528	0.204114	1.10406	0.947627	1.28631	0.995056	circulatory system
LRP11	Congenital anomalies of great vessels	Inverse variance weighted	4	0.0742686	0.0584889	0.204159	1.0771	0.960434	1.20793	0.989095	congenital anomalies
LRP11	Other and unspecified disorders of back	Inverse variance weighted	4	-0.0899749	0.0709059	0.204465	0.913954	0.795368	1.05022	0.98446	musculoskeletal
LRP11	Anemia of chronic disease	Inverse variance weighted	4	0.117805	0.0935345	0.207858	1.12502	0.936577	1.35139	0.994658	hematopoietic
LRP11	Other peripheral nerve disorders	Inverse variance weighted	4	0.0293989	0.0233435	0.207885	1.02984	0.983779	1.07805	0.988723	neurological
LRP11	Myocardial infarction	Inverse variance weighted	4	-0.0408307	0.0324791	0.208704	0.959992	0.900784	1.02309	0.9866	circulatory system
LRP11	Large cell lymphoma	Inverse variance weighted	4	0.129557	0.103543	0.210848	1.13832	0.92924	1.39445	0.990732	neoplasms
LRP11	Inflammation of eyelids	Inverse variance weighted	4	-0.0625056	0.050133	0.212472	0.939408	0.851491	1.0364	0.992385	sense organs
LRP11	Abnormal glucose	Inverse variance weighted	4	-0.152846	0.122671	0.21277	0.858262	0.674839	1.09154	0.98786	endocrine/metabolic
LRP11	Other tests	Inverse variance weighted	4	-0.0395451	0.0317742	0.213291	0.961227	0.90319	1.02299	0.984419	symptoms
LRP11	Benign neoplasm of breast	Inverse variance weighted	4	0.078716	0.063411	0.214472	1.0819	0.955453	1.22507	0.984049	genitourinary
LRP11	Sepsis and SIRS	Inverse variance weighted	4	-0.0579321	0.0467703	0.215475	0.943714	0.861051	1.03431	0.982869	infectious diseases
LRP11	Sepsis	Inverse variance weighted	4	-0.0579321	0.0467703	0.215475	0.943714	0.861051	1.03431	0.977155	infectious diseases
LRP11	Electrolyte imbalance	Inverse variance weighted	4	-0.0494299	0.0400195	0.216777	0.951772	0.879969	1.02943	0.977376	endocrine/metabolic
LRP11	Chronic airway obstruction	Inverse variance weighted	4	-0.0399534	0.0325254	0.219305	0.960834	0.901493	1.02408	0.983092	respiratory
LRP11	Hypertrophy of breast (Gynecomastia)	Inverse variance weighted	4	0.127183	0.104281	0.22261	1.13563	0.925697	1.39316	0.992207	genitourinary
LRP11	Primary angle-closure glaucoma	Inverse variance weighted	4	0.113472	0.0935345	0.225068	1.12016	0.932529	1.34555	0.997461	sense organs
LRP11	Epistaxis or throat hemorrhage	Inverse variance weighted	4	-0.0800949	0.066032	0.225141	0.923029	0.810975	1.05056	0.992145	respiratory
LRP11	Pain in joint	Inverse variance weighted	4	0.0388714	0.0320737	0.225535	1.03964	0.976293	1.10709	0.988301	musculoskeletal
LRP11	Uterine/Uterovaginal prolapse	Inverse variance weighted	4	0.0424516	0.0350336	0.225611	1.04337	0.974126	1.11753	0.98311	genitourinary
LRP11	Pain and other symptoms associated with female genital organs	Inverse variance weighted	4	0.0565096	0.046687	0.226129	1.05814	0.965608	1.15953	0.979891	genitourinary
LRP11	Nonspecific findings on examination of blood	Inverse variance weighted	4	-0.0380438	0.0316994	0.230084	0.962671	0.904679	1.02438	0.991522	symptoms
LRP11	Pericarditis	Inverse variance weighted	4	0.0840483	0.0701152	0.230638	1.08768	0.948022	1.24791	0.988447	circulatory system
LRP11	Intracranial hemorrhage (injury)	Inverse variance weighted	4	0.13173	0.110211	0.231991	1.1408	0.919169	1.41587	0.988816	injuries & poisonings
LRP11	Cervical cancer and dysplasia	Inverse variance weighted	4	0.0670956	0.0563719	0.233956	1.0694	0.957535	1.19433	0.991769	neoplasms
LRP11	Superficial injury without mention of infection	Inverse variance weighted	4	-0.0454076	0.0384142	0.237185	0.955608	0.8863	1.03034	1.00002	injuries & poisonings
LRP11	Malignant neoplasm of ovary	Inverse variance weighted	4	0.0649224	0.055091	0.238615	1.06708	0.957858	1.18875	1.00064	neoplasms
LRP11	Benign neoplasm of lip, oral cavity, and pharynx	Inverse variance weighted	4	-0.0938995	0.0800873	0.241011	0.910374	0.778123	1.0651	1.00528	neoplasms
LRP11	Convulsions	Inverse variance weighted	4	0.0623627	0.0534387	0.243213	1.06435	0.958508	1.18188	1.00907	neurological
LRP11	Postmenopausal atrophic vaginitis	Inverse variance weighted	4	0.0876247	0.0751014	0.24331	1.09158	0.942166	1.26469	1.00414	genitourinary
LRP11	Lipoma of skin and subcutaneous tissue	Inverse variance weighted	4	-0.0428792	0.0367615	0.243447	0.958027	0.891427	1.0296	0.999414	neoplasms
LRP11	Other disorders of male genital organs	Inverse variance weighted	4	-0.0543058	0.0467989	0.245883	0.947142	0.86413	1.03813	1.00413	genitourinary
LRP11	Aneurysm and dissection of heart	Inverse variance weighted	4	-0.123798	0.106925	0.246943	0.883558	0.716505	1.08956	1.00321	circulatory system
LRP11	Peptic ulcer (excl. esophageal)	Inverse variance weighted	4	-0.0367638	0.0318752	0.248759	0.963904	0.905526	1.02604	1.00535	digestive
LRP11	Breast conditions, congenital or relating to hormones	Inverse variance weighted	4	0.139649	0.121871	0.251845	1.14987	0.905546	1.46012	1.01257	genitourinary
LRP11	Paroxysmal supraventricular tachycardia	Inverse variance weighted	4	-0.0705984	0.0616312	0.252003	0.931836	0.825806	1.05148	1.00801	circulatory system
LRP11	Early onset of delivery	Inverse variance weighted	4	-0.116372	0.101891	0.253404	0.890144	0.729003	1.08691	1.00844	pregnancy complications
LRP11	Chronic ulcer of skin	Inverse variance weighted	4	-0.0646916	0.056743	0.254252	0.937357	0.838695	1.04762	1.00668	dermatologic
LRP11	Other anemias	Inverse variance weighted	4	-0.0281142	0.0246683	0.254417	0.972277	0.926386	1.02044	1.00225	hematopoietic
LRP11	Calculus of bile duct	Inverse variance weighted	4	-0.0551265	0.048452	0.255223	0.946365	0.860628	1.04064	1.00037	digestive
LRP11	Epilepsy	Inverse variance weighted	3	-0.0957872	0.0845097	0.257027	0.908657	0.769953	1.07235	1.00241	neurological
LRP11	Other mental disorder	Inverse variance weighted	4	-0.0187492	0.0165734	0.257937	0.981425	0.950057	1.01383	1.00095	mental disorders
LRP11	Personal history of diseases of digestive system	Inverse variance weighted	4	-0.0244586	0.0216612	0.258837	0.975838	0.935275	1.01816	0.99947	digestive
LRP11	Chronic pharyngitis and nasopharyngitis	Inverse variance weighted	4	0.0904736	0.0801981	0.259267	1.09469	0.935462	1.28103	0.996197	respiratory
LRP11	Other dyschromia	Inverse variance weighted	4	0.0997716	0.088519	0.259691	1.10492	0.928927	1.31425	0.992938	dermatologic
LRP11	Tachycardia NOS	Inverse variance weighted	4	0.0593559	0.0534387	0.266685	1.06115	0.95563	1.17833	1.01471	circulatory system
LRP11	Cancer of other female genital organs	Inverse variance weighted	4	0.0603352	0.0544808	0.268096	1.06219	0.954615	1.18189	1.01512	neoplasms
LRP11	Hemiplegia	Inverse variance weighted	4	0.0720192	0.0650927	0.268549	1.07468	0.945953	1.22092	1.01192	neurological
LRP11	Disorders of tooth development	Inverse variance weighted	4	0.055433	0.0501046	0.268577	1.057	0.95813	1.16607	1.00716	digestive
LRP11	Secondary hypothyroidism	Inverse variance weighted	4	0.0827817	0.0751014	0.270346	1.0863	0.937614	1.25858	1.00895	endocrine/metabolic
LRP11	Fracture of patella	Inverse variance weighted	4	-0.0992112	0.0901713	0.271222	0.905551	0.758853	1.08061	1.0074	injuries & poisonings
LRP11	Symptoms of the muscles	Inverse variance weighted	4	0.104543	0.0951115	0.271699	1.1102	0.921386	1.33771	1.00439	symptoms
LRP11	Irritable Bowel Syndrome	Inverse variance weighted	4	-0.0366416	0.0334274	0.273012	0.964022	0.902886	1.0293	1.00448	digestive
LRP11	Other intestinal obstruction	Inverse variance weighted	4	-0.0475254	0.0434004	0.273497	0.953586	0.875824	1.03825	1.00154	digestive
LRP11	Melanomas of skin, dx or hx	Inverse variance weighted	4	0.0750755	0.0691086	0.277328	1.07797	0.941409	1.23433	1.01082	neoplasms
LRP11	Melanomas of skin	Inverse variance weighted	4	0.0750755	0.0691086	0.277328	1.07797	0.941409	1.23433	1.00612	neoplasms
LRP11	Diabetic retinopathy	Inverse variance weighted	4	-0.0816439	0.0751972	0.277598	0.9216	0.795304	1.06795	1.00244	endocrine/metabolic
LRP11	Other diseases of lung	Inverse variance weighted	4	0.106802	0.0984556	0.278022	1.11271	0.917437	1.34956	0.999341	respiratory
LRP11	Swelling, mass, or lump in head and neck [Space-occupying lesion, intracranial NOS]	Inverse variance weighted	4	-0.0903223	0.0834212	0.27893	0.913637	0.775825	1.07593	0.998007	mental disorders
LRP11	Chronic bronchitis	Inverse variance weighted	4	-0.0778038	0.071955	0.279571	0.925146	0.803454	1.06527	0.995731	respiratory
LRP11	Strabismus (not specified as paralytic)	Inverse variance weighted	4	0.0877343	0.0818796	0.283943	1.0917	0.929834	1.28174	1.00671	sense organs
LRP11	Prolapse of vaginal vault after hysterectomy	Inverse variance weighted	4	0.118003	0.110182	0.284179	1.12525	0.90669	1.39649	1.00298	genitourinary
LRP11	Delirium dementia and amnestic and other cognitive disorders	Inverse variance weighted	4	-0.0607502	0.0567727	0.284592	0.941058	0.841958	1.05182	0.999917	mental disorders
LRP11	Cough	Inverse variance weighted	4	-0.0500009	0.0467703	0.285037	0.951229	0.867907	1.04255	0.996991	respiratory
LRP11	Chronic pancreatitis	Inverse variance weighted	4	0.11753	0.110211	0.28624	1.12472	0.90621	1.39591	0.996729	digestive
LRP11	Vascular hamartomas and non-neoplastic nevi	Inverse variance weighted	4	0.104486	0.0984454	0.288524	1.11014	0.915334	1.34641	1.00022	neoplasms
LRP11	Noninflammatory disorders of vagina	Inverse variance weighted	4	0.0636583	0.060077	0.289322	1.06573	0.947344	1.19891	0.998544	genitourinary
LRP11	Atherosclerosis of the extremities	Inverse variance weighted	4	-0.093581	0.0884433	0.290015	0.910664	0.765727	1.08304	0.996526	circulatory system
LRP11	Left bundle branch block	Inverse variance weighted	4	0.0635287	0.060077	0.290305	1.06559	0.947221	1.19875	0.993148	circulatory system
LRP11	Alcohol-related disorders	Inverse variance weighted	4	0.0246247	0.0233117	0.290821	1.02493	0.979154	1.07285	0.990571	mental disorders
LRP11	Other disorders of peritoneum	Inverse variance weighted	4	0.0457253	0.0434358	0.292475	1.04679	0.961357	1.13981	0.991871	digestive
LRP11	Septicemia	Inverse variance weighted	4	-0.0420237	0.0400195	0.293682	0.958847	0.886511	1.03709	0.991653	infectious diseases
LRP11	Normal delivery	Inverse variance weighted	4	0.0897495	0.0858836	0.296017	1.0939	0.924426	1.29444	0.995228	pregnancy complications
LRP11	Intestinal infection	Inverse variance weighted	4	-0.0278673	0.026677	0.296199	0.972517	0.922974	1.02472	0.991566	infectious diseases
LRP11	Disorders of calcium/phosphorus metabolism	Inverse variance weighted	4	-0.0749796	0.0717968	0.296332	0.927762	0.805976	1.06795	0.987774	endocrine/metabolic
LRP11	Atherosclerosis	Inverse variance weighted	4	-0.0713961	0.0685076	0.297336	0.931093	0.814101	1.0649	0.986903	circulatory system
LRP11	Type 2 diabetes with neurological manifestations	Inverse variance weighted	4	-0.137962	0.132635	0.298267	0.871132	0.671711	1.12976	0.985796	endocrine/metabolic
LRP11	Memory loss	Inverse variance weighted	4	-0.0985788	0.0951115	0.29999	0.906124	0.752016	1.09181	0.987308	mental disorders
LRP11	Cancer of bladder	Inverse variance weighted	4	-0.0536341	0.0517568	0.300076	0.947779	0.856349	1.04897	0.983443	neoplasms
LRP11	Cellulitis and abscess of trunk	Inverse variance weighted	4	0.124844	0.12121	0.303017	1.13297	0.893395	1.4368	0.988926	dermatologic
LRP11	Secondary malignancy of lymph nodes	Inverse variance weighted	4	0.0358842	0.0349648	0.304753	1.03654	0.96788	1.11006	0.990447	neoplasms
LRP11	Excessive or frequent menstruation	Inverse variance weighted	4	0.0273527	0.026677	0.305208	1.02773	0.975374	1.0829	0.98781	genitourinary
LRP11	Inflammation of the eye	Inverse variance weighted	4	-0.0444344	0.0434647	0.306634	0.956538	0.878425	1.0416	0.988325	sense organs
LRP11	Diseases of pancreas	Inverse variance weighted	4	0.0495213	0.048452	0.306748	1.05077	0.955573	1.15545	0.984623	digestive
LRP11	Fracture of unspecified bones	Inverse variance weighted	4	-0.0699292	0.0685076	0.307372	0.93246	0.815296	1.06646	0.982584	injuries & poisonings
LRP11	E. coli	Inverse variance weighted	4	-0.063602	0.0623234	0.307484	0.938378	0.830476	1.0603	0.978929	infectious diseases
LRP11	Complications of surgical and medical procedures	Inverse variance weighted	4	0.0270989	0.0266461	0.309157	1.02747	0.975186	1.08256	0.980254	injuries & poisonings
LRP11	Varicose veins of lower extremity, symptomtic	Inverse variance weighted	4	-0.117713	0.115877	0.309701	0.888951	0.70834	1.11561	0.978005	circulatory system
LRP11	Paralytic ileus	Inverse variance weighted	4	-0.110029	0.108559	0.310801	0.895808	0.724115	1.10821	0.977518	digestive
LRP11	Osteoporosis, osteopenia and pathological fracture	Inverse variance weighted	4	0.0288147	0.0284398	0.310973	1.02923	0.973432	1.08823	0.974133	musculoskeletal
LRP11	Other unspecified back disorders	Inverse variance weighted	4	-0.0892876	0.0883828	0.312382	0.914582	0.769113	1.08757	0.974631	musculoskeletal
LRP11	Obesity	Inverse variance weighted	4	0.0251889	0.0249952	0.313575	1.02551	0.976479	1.077	0.974458	endocrine/metabolic
LRP11	Duodenitis	Inverse variance weighted	4	0.0286417	0.0284398	0.313886	1.02906	0.973264	1.08805	0.971552	digestive
LRP11	Fracture of ankle and foot	Inverse variance weighted	4	-0.0521498	0.0517861	0.313923	0.949187	0.857572	1.05059	0.967825	injuries & poisonings
LRP11	Fracture of ribs	Inverse variance weighted	4	-0.14101	0.14014	0.314317	0.868481	0.659889	1.14301	0.965225	injuries & poisonings
LRP11	Other abnormal blood chemistry	Inverse variance weighted	4	-0.0385815	0.0384327	0.315441	0.962153	0.892339	1.03743	0.964879	symptoms
LRP11	Symptoms concerning nutrition, metabolism, and development	Inverse variance weighted	4	-0.0334657	0.0334274	0.316757	0.967088	0.905758	1.03257	0.965118	symptoms
LRP11	Cancer within the respiratory system	Inverse variance weighted	4	0.0484418	0.048452	0.317412	1.04963	0.954542	1.1542	0.963352	neoplasms
LRP11	Cellulitis and abscess of arm/hand	Inverse variance weighted	4	-0.0334002	0.0334274	0.317705	0.967151	0.905817	1.03264	0.960503	dermatologic
LRP11	Other inflammatory spondylopathies	Inverse variance weighted	4	-0.061315	0.0617589	0.320801	0.940527	0.833299	1.06155	0.96612	musculoskeletal
LRP11	Acid-base balance disorder	Inverse variance weighted	4	0.0725458	0.0734492	0.3233	1.07524	0.931076	1.24173	0.969899	endocrine/metabolic
LRP11	Postoperative infection	Inverse variance weighted	4	-0.0414052	0.0420115	0.324346	0.95944	0.883603	1.04179	0.969309	infectious diseases
LRP11	Other hypertrophic and atrophic conditions of skin	Inverse variance weighted	4	0.0361489	0.0366855	0.324442	1.03681	0.964877	1.11411	0.965895	dermatologic
LRP11	Fracture of upper limb	Inverse variance weighted	4	-0.0278715	0.0283289	0.325188	0.972513	0.919987	1.02804	0.964436	injuries & poisonings
LRP11	Aortic valve disease	Inverse variance weighted	4	0.0683779	0.0701152	0.32945	1.07077	0.933282	1.22851	0.973376	circulatory system
LRP11	Pyelonephritis	Inverse variance weighted	4	-0.110665	0.113503	0.329562	0.895238	0.716676	1.11829	0.970033	genitourinary
LRP11	Diverticulosis and diverticulitis	Inverse variance weighted	4	-0.0267832	0.0275915	0.331696	0.973572	0.92232	1.02767	0.972644	digestive
LRP11	Diverticulosis	Inverse variance weighted	4	-0.0267444	0.0275658	0.331946	0.97361	0.922403	1.02766	0.96973	digestive
LRP11	Disturbances in tooth eruption	Inverse variance weighted	4	0.0500529	0.0517568	0.333505	1.05133	0.949908	1.16357	0.970648	digestive
LRP11	Type 1 diabetes	Inverse variance weighted	4	0.0468242	0.048452	0.333842	1.04794	0.952999	1.15233	0.968017	endocrine/metabolic
LRP11	Abnormal findings examination of lungs	Inverse variance weighted	4	-0.0620278	0.0642607	0.334418	0.939857	0.828632	1.06601	0.966097	respiratory
LRP11	Degenerative disease of the spinal cord	Inverse variance weighted	4	-0.0562245	0.0584538	0.336119	0.945327	0.842995	1.06008	0.967427	neurological
LRP11	Miscarriage; stillbirth	Inverse variance weighted	4	-0.0352636	0.0366855	0.336431	0.965351	0.898375	1.03732	0.964765	pregnancy complications
LRP11	Iron deficiency anemias, unspecified or not due to blood loss	Inverse variance weighted	4	-0.028739	0.0299801	0.33776	0.97167	0.916219	1.03048	0.965028	hematopoietic
LRP11	Complication of internal orthopedic device	Inverse variance weighted	4	0.0815802	0.0855247	0.340145	1.085	0.91755	1.28301	0.968296	injuries & poisonings
LRP11	Symptoms involving head and neck	Inverse variance weighted	4	-0.0429564	0.0451177	0.341049	0.957953	0.876878	1.04652	0.967338	mental disorders
LRP11	Staphylococcus infections	Inverse variance weighted	4	-0.0545896	0.0577411	0.344445	0.946874	0.845555	1.06033	0.973431	infectious diseases
LRP11	Effects of other external causes	Inverse variance weighted	4	0.036215	0.0384142	0.345809	1.03688	0.961677	1.11796	0.973758	symptoms
LRP11	Acidosis	Inverse variance weighted	4	0.0722683	0.0767831	0.346602	1.07494	0.924755	1.24952	0.97248	endocrine/metabolic
LRP11	Overweight, obesity and other hyperalimentation	Inverse variance weighted	4	0.0234789	0.0249952	0.347558	1.02376	0.974811	1.07516	0.971667	endocrine/metabolic
LRP11	Tinnitus	Inverse variance weighted	4	0.103015	0.110182	0.349815	1.10851	0.893202	1.37571	0.974484	sense organs
LRP11	Femoral hernia	Inverse variance weighted	4	-0.0913305	0.0984454	0.353549	0.912716	0.752553	1.10697	0.981381	digestive
LRP11	Chronic pulmonary heart disease	Inverse variance weighted	4	-0.110646	0.119287	0.353637	0.895256	0.708611	1.13106	0.978144	circulatory system
LRP11	Traumatic arthropathy	Inverse variance weighted	4	0.100618	0.10853	0.353874	1.10585	0.893954	1.36798	0.975343	injuries & poisonings
LRP11	Thyrotoxicosis with or without goiter	Inverse variance weighted	4	-0.0626651	0.0677502	0.354995	0.939258	0.82246	1.07264	0.974987	endocrine/metabolic
LRP11	Nevus, non-neoplastic	Inverse variance weighted	4	0.0942234	0.101891	0.355096	1.09881	0.89989	1.34169	0.971843	neoplasms
LRP11	Ulcerative colitis (chronic)	Inverse variance weighted	4	-0.100912	0.109276	0.355771	0.904013	0.729721	1.11993	0.970285	digestive
LRP11	Nonspecific abnormal findings on radiological and other examination of other intrathoracic organs (echocardiogram, etc)	Inverse variance weighted	4	0.0968123	0.105196	0.357413	1.10165	0.896398	1.35391	0.971365	circulatory system
LRP11	Cellulitis and abscess of leg, except foot	Inverse variance weighted	4	-0.0307598	0.0334274	0.357471	0.969709	0.908212	1.03537	0.96815	dermatologic
LRP11	Calculus of ureter	Inverse variance weighted	4	0.0588377	0.0640954	0.358634	1.0606	0.935392	1.20257	0.967939	genitourinary
LRP11	Other cerebral degenerations	Inverse variance weighted	4	0.0687953	0.0751014	0.35965	1.07122	0.924591	1.24109	0.967334	neurological
LRP11	Cancer of bronchus; lung	Inverse variance weighted	4	0.0504038	0.055091	0.360235	1.0517	0.944051	1.17161	0.965578	neoplasms
LRP11	Edema	Inverse variance weighted	4	-0.0737183	0.0809778	0.362637	0.928933	0.792601	1.08872	0.968687	symptoms
LRP11	Symptoms involving skin and other integumentary tissue	Inverse variance weighted	4	-0.0676416	0.0743204	0.362751	0.934595	0.807906	1.08115	0.965686	symptoms
LRP11	Fracture of radius and ulna	Inverse variance weighted	4	-0.0415063	0.0457204	0.363968	0.959343	0.877114	1.04928	0.965629	injuries & poisonings
LRP11	Benign neoplasm of uterus	Inverse variance weighted	4	0.0226311	0.0249952	0.365245	1.02289	0.973985	1.07425	0.965732	neoplasms
LRP11	Diplopia and disorders of binocular vision	Inverse variance weighted	4	0.0827481	0.0918531	0.367655	1.08627	0.907298	1.30054	0.968822	sense organs
LRP11	Intestinal infection due to C. difficile	Inverse variance weighted	4	-0.0892255	0.099653	0.370593	0.914639	0.752356	1.11193	0.973276	infectious diseases
LRP11	Retention of urine	Inverse variance weighted	4	0.0287464	0.0322481	0.372707	1.02916	0.966127	1.09631	0.975542	genitourinary
LRP11	Secondary malignant neoplasm of digestive systems	Inverse variance weighted	4	-0.0591257	0.0663994	0.373221	0.942588	0.827564	1.0736	0.973621	neoplasms
LRP11	Portal hypertension	Inverse variance weighted	4	0.0952044	0.10853	0.380368	1.09988	0.889128	1.3606	0.988957	digestive
LRP11	Adverse drug events and drug allergies	Inverse variance weighted	4	-0.155783	0.177888	0.381174	0.855745	0.603841	1.21273	0.987759	injuries & poisonings
LRP11	Bursitis	Inverse variance weighted	4	0.0745078	0.0851848	0.381759	1.07735	0.911691	1.27312	0.986	musculoskeletal
LRP11	Cellulitis and abscess of foot, toe	Inverse variance weighted	4	-0.0291613	0.0334274	0.383002	0.97126	0.909665	1.03703	0.985947	dermatologic
LRP11	Placenta previa and abruptio placenta	Inverse variance weighted	4	-0.0623621	0.0718418	0.385368	0.939543	0.816138	1.08161	0.988773	pregnancy complications
LRP11	Symptoms affecting skin	Inverse variance weighted	4	-0.0329495	0.0380067	0.385975	0.967587	0.898128	1.04242	0.987084	dermatologic
LRP11	Cholelithiasis and cholecystitis	Inverse variance weighted	4	-0.0173922	0.020082	0.386456	0.982758	0.944827	1.02221	0.985085	digestive
LRP11	Degeneration of intervertebral disc	Inverse variance weighted	4	-0.0405203	0.0467989	0.386579	0.96029	0.876125	1.05254	0.982187	musculoskeletal
LRP11	Fracture of neck of femur	Inverse variance weighted	4	0.0555723	0.0645749	0.389466	1.05715	0.931467	1.19978	0.98631	injuries & poisonings
LRP11	Palpitations	Inverse variance weighted	4	-0.0344183	0.0401302	0.391078	0.966167	0.893085	1.04523	0.987186	circulatory system
LRP11	Other disorders of bladder	Inverse variance weighted	4	-0.0214059	0.025105	0.39385	0.978822	0.931824	1.02819	0.990978	genitourinary
LRP11	Dislocation	Inverse variance weighted	4	-0.0469208	0.055091	0.394383	0.954163	0.856502	1.06296	0.989128	injuries & poisonings
LRP11	Other benign neoplasm of connective and other soft tissue	Inverse variance weighted	4	0.0823085	0.0969744	0.396012	1.08579	0.897842	1.31308	0.990031	neoplasms
LRP11	Coagulation defects	Inverse variance weighted	4	-0.0768122	0.091607	0.401752	0.926064	0.773862	1.1082	1.00117	hematopoietic
LRP11	Phobia	Inverse variance weighted	4	-0.0936371	0.111797	0.402277	0.910613	0.731426	1.1337	0.999286	mental disorders
LRP11	Hammer toe (acquired)	Inverse variance weighted	4	-0.0607951	0.0728765	0.404156	0.941016	0.815762	1.0855	1.00077	musculoskeletal
LRP11	Hypothyroidism NOS	Inverse variance weighted	4	-0.0181595	0.0217696	0.404188	0.982004	0.940985	1.02481	0.997679	endocrine/metabolic
LRP11	Dental caries	Inverse variance weighted	4	0.0372993	0.0451177	0.408401	1.038	0.950154	1.13398	1.0049	digestive
LRP11	Esophageal bleeding (varices/hemorrhage)	Inverse variance weighted	4	-0.0630787	0.0763844	0.408914	0.93887	0.808324	1.0905	1.003	digestive
LRP11	Other symptoms	Inverse variance weighted	4	0.0592175	0.0717673	0.409296	1.06101	0.921782	1.22126	1.00079	symptoms
LRP11	Ankylosing spondylitis	Inverse variance weighted	4	-0.0824541	0.100209	0.410611	0.920854	0.756643	1.1207	1.00086	musculoskeletal
LRP11	Subarachnoid hemorrhage	Inverse variance weighted	4	0.0714744	0.0868665	0.410617	1.07409	0.905938	1.27345	0.997762	circulatory system
LRP11	Scar conditions and fibrosis of skin	Inverse variance weighted	4	0.0425432	0.0517568	0.411087	1.04346	0.942801	1.15487	0.995802	dermatologic
LRP11	Viral infection	Inverse variance weighted	4	0.0390816	0.0476248	0.411866	1.03986	0.947183	1.14159	0.994598	infectious diseases
LRP11	Pneumonitis due to inhalation of food or vomitus	Inverse variance weighted	4	-0.084691	0.103543	0.413399	0.918796	0.750035	1.12553	0.995219	respiratory
LRP11	Hearing loss	Inverse variance weighted	4	-0.0311423	0.0384142	0.41754	0.969338	0.899034	1.04514	1.0021	sense organs
LRP11	Effects radiation NOS	Inverse variance weighted	4	0.0365123	0.0450522	0.417685	1.03719	0.949528	1.13294	0.999369	injuries & poisonings
LRP11	Hemorrhage of rectum and anus	Inverse variance weighted	4	0.0174757	0.021691	0.420437	1.01763	0.975272	1.06183	1.00288	digestive
LRP11	Cervicalgia	Inverse variance weighted	4	-0.0471076	0.0584889	0.420582	0.953985	0.850657	1.06986	1.00016	symptoms
LRP11	Chronic renal failure [CKD]	Inverse variance weighted	4	-0.0536269	0.0670864	0.424076	0.947786	0.831008	1.08097	1.00541	genitourinary
LRP11	Coronary atherosclerosis	Inverse variance weighted	4	-0.0204995	0.0256938	0.424964	0.979709	0.931593	1.03031	1.00446	circulatory system
LRP11	Hyposmolality and/or hyponatremia	Inverse variance weighted	4	-0.0464722	0.058425	0.426371	0.954591	0.851305	1.07041	1.00474	endocrine/metabolic
LRP11	Psoriatic arthropathy	Inverse variance weighted	4	0.0740479	0.0935345	0.428557	1.07686	0.89648	1.29353	1.00685	dermatologic
LRP11	Umbilical hernia	Inverse variance weighted	4	-0.0368658	0.046833	0.431179	0.963806	0.879274	1.05646	1.00997	digestive
LRP11	Intestinal malabsorption (non-celiac)	Inverse variance weighted	4	-0.0465841	0.0592818	0.43198	0.954484	0.849781	1.07209	1.00882	digestive
LRP11	Uterine leiomyoma	Inverse variance weighted	4	0.0197061	0.025105	0.432483	1.0199	0.970931	1.07134	1.00698	neoplasms
LRP11	Inflammatory disease of breast	Inverse variance weighted	4	0.0964492	0.123002	0.432964	1.10125	0.865339	1.40148	1.0051	genitourinary
LRP11	Amblyopia	Inverse variance weighted	4	0.0836366	0.106877	0.433893	1.08723	0.881753	1.3406	1.00426	sense organs
LRP11	Hemorrhage in early pregnancy	Inverse variance weighted	4	-0.0601513	0.0768924	0.434051	0.941622	0.809887	1.09478	1.00166	pregnancy complications
LRP11	Benign neoplasm of brain and other parts of nervous system	Inverse variance weighted	4	0.0679319	0.0868665	0.434199	1.07029	0.902735	1.26895	0.999043	neoplasms
LRP11	Epiphora	Inverse variance weighted	4	0.0652191	0.0834212	0.434329	1.06739	0.906389	1.257	0.996403	sense organs
LRP11	Other congenital musculoskeletal anomalies	Inverse variance weighted	4	0.0796244	0.101891	0.434527	1.08288	0.886848	1.32224	0.993933	congenital anomalies
LRP11	Occlusion of cerebral arteries	Inverse variance weighted	4	0.0502557	0.0643832	0.435055	1.05154	0.926876	1.19297	0.99223	circulatory system
LRP11	Urinary tract infection	Inverse variance weighted	4	-0.0169258	0.0217696	0.436867	0.983217	0.942147	1.02608	0.993458	genitourinary
LRP11	Septal Deviations/Turbinate Hypertrophy	Inverse variance weighted	4	-0.0409853	0.0530613	0.439869	0.959843	0.865035	1.06504	0.997378	respiratory
LRP11	Heartburn	Inverse variance weighted	4	0.0423805	0.055091	0.441726	1.04329	0.936507	1.16225	0.998685	digestive
LRP11	Rash and other nonspecific skin eruption	Inverse variance weighted	4	-0.0411073	0.0534387	0.44175	0.959726	0.86429	1.0657	0.995852	dermatologic
LRP11	Otitis externa	Inverse variance weighted	4	-0.0833615	0.10853	0.442429	0.920018	0.743728	1.1381	0.994509	sense organs
LRP11	Other disorders of urethra and urinary tract	Inverse variance weighted	4	0.0306787	0.0400195	0.443323	1.03115	0.953363	1.11529	0.993656	genitourinary
LRP11	Early or threatened labor; hemorrhage in early pregnancy	Inverse variance weighted	4	-0.0396596	0.0517568	0.443518	0.961117	0.8684	1.06373	0.991243	pregnancy complications
LRP11	Benign neoplasm of brain, cranial nerves, meninges	Inverse variance weighted	4	0.0684557	0.0901254	0.447517	1.07085	0.897457	1.27775	0.997324	neoplasms
LRP11	Diseases of lips	Inverse variance weighted	4	0.072205	0.0951871	0.448116	1.07488	0.891935	1.29534	0.995814	digestive
LRP11	Curvature of spine	Inverse variance weighted	4	0.0549003	0.073558	0.455454	1.05644	0.914595	1.22027	1.00924	musculoskeletal
LRP11	Digestive congenital anomalies	Inverse variance weighted	4	0.0690619	0.0935345	0.460297	1.0715	0.892021	1.2871	1.01709	congenital anomalies
LRP11	Other disorders of arteries and arterioles	Inverse variance weighted	4	0.074362	0.100754	0.460479	1.0772	0.884162	1.31238	1.01461	circulatory system
LRP11	Elevated blood pressure reading without diagnosis of hypertension	Inverse variance weighted	4	-0.0688797	0.0941213	0.46428	0.933439	0.77619	1.12254	1.02011	circulatory system
LRP11	Acquired absence of breast	Inverse variance weighted	4	-0.0403425	0.0552199	0.465036	0.96046	0.861937	1.07025	1.0189	neoplasms
LRP11	Other disorders of tympanic membrane	Inverse variance weighted	4	-0.0498587	0.0683967	0.466024	0.951364	0.832006	1.08785	1.0182	sense organs
LRP11	Poisoning by psychotropic agents	Inverse variance weighted	3	0.0419121	0.05759	0.466756	1.0428	0.931495	1.16741	1.01695	injuries & poisonings
LRP11	Other specified nonpsychotic and/or transient mental disorders	Inverse variance weighted	4	0.0833143	0.115893	0.472208	1.08688	0.86603	1.36406	1.02597	mental disorders
LRP11	Hemorrhage from gastrointestinal ulcer	Inverse variance weighted	4	0.0851994	0.119438	0.475639	1.08893	0.861656	1.37616	1.03055	digestive
LRP11	Labyrinthitis	Inverse variance weighted	4	-0.0638571	0.0901713	0.478836	0.938139	0.786162	1.1195	1.03461	sense organs
LRP11	Colon cancer	Inverse variance weighted	4	-0.0318961	0.0451177	0.479596	0.968607	0.886631	1.05816	1.03338	neoplasms
LRP11	Diseases of hard tissues of teeth	Inverse variance weighted	4	0.0317718	0.0450819	0.480961	1.03228	0.944983	1.12765	1.03347	digestive
LRP11	Breast cancer	Inverse variance weighted	4	-0.0260662	0.0370328	0.481515	0.974271	0.906059	1.04762	1.03182	neoplasms
LRP11	Pathologic fracture	Inverse variance weighted	4	0.0771161	0.110211	0.484108	1.08017	0.870317	1.34062	1.03453	musculoskeletal
LRP11	Tobacco use disorder	Inverse variance weighted	4	-0.0128655	0.0184013	0.484452	0.987217	0.952246	1.02347	1.03244	mental disorders
LRP11	Vitamin deficiency	Inverse variance weighted	4	-0.0609932	0.0872723	0.484625	0.94083	0.792909	1.11635	1.02999	endocrine/metabolic
LRP11	Ulcer of esophagus	Inverse variance weighted	4	-0.0408767	0.0584893	0.48463	0.959947	0.855974	1.07655	1.0272	digestive
LRP11	Cyst of kidney, acquired	Inverse variance weighted	4	-0.0488324	0.0701152	0.486141	0.952341	0.830059	1.09264	1.02762	genitourinary
LRP11	Other disorders of metabolism	Inverse variance weighted	4	-0.0463667	0.0667448	0.487252	0.954692	0.837624	1.08812	1.02718	endocrine/metabolic
LRP11	Neurological disorders	Inverse variance weighted	4	0.025534	0.0367615	0.487316	1.02586	0.954547	1.10251	1.02455	mental disorders
LRP11	Genitourinary congenital anomalies	Inverse variance weighted	4	0.0806189	0.116274	0.488088	1.08396	0.863054	1.3614	1.02341	congenital anomalies
LRP11	Bacterial enteritis	Inverse variance weighted	4	-0.0334689	0.0483389	0.488698	0.967085	0.879666	1.06319	1.02194	infectious diseases
LRP11	Disorders of menstruation and other abnormal bleeding from female genital tract	Inverse variance weighted	4	0.0211136	0.0307548	0.49239	1.02134	0.961591	1.0848	1.02691	genitourinary
LRP11	Flatulence	Inverse variance weighted	4	-0.0474152	0.0691874	0.493145	0.953691	0.832749	1.0922	1.02574	digestive
LRP11	Abnormal findings on examination of urine	Inverse variance weighted	4	0.0368902	0.0538829	0.493574	1.03758	0.933588	1.15315	1.0239	genitourinary
LRP11	Raynaud's syndrome	Inverse variance weighted	4	-0.0815411	0.119167	0.49381	0.921695	0.72971	1.16419	1.02168	circulatory system
LRP11	Cervicitis and endocervicitis	Inverse variance weighted	4	0.0614237	0.0899382	0.494636	1.06335	0.891495	1.26833	1.02068	genitourinary
LRP11	Unspecified diffuse connective tissue disease	Inverse variance weighted	4	-0.0384134	0.0565649	0.497072	0.962315	0.861327	1.07514	1.023	dermatologic
LRP11	Leukemia	Inverse variance weighted	4	0.0418679	0.0617589	0.497819	1.04276	0.923874	1.17694	1.02184	neoplasms
LRP11	Osteoarthritis; localized	Inverse variance weighted	4	0.0138734	0.0205511	0.499633	1.01397	0.973939	1.05565	1.02287	musculoskeletal
LRP11	Benign neoplasm of skin	Inverse variance weighted	4	-0.0191378	0.0284398	0.500995	0.981044	0.927855	1.03728	1.02297	neoplasms
LRP11	Chemotherapy	Inverse variance weighted	4	-0.01125	0.0167475	0.501746	0.988813	0.956882	1.02181	1.02183	neoplasms
LRP11	Cholesteatoma	Inverse variance weighted	4	0.0672271	0.100238	0.502428	1.06954	0.878763	1.30173	1.02056	sense organs
LRP11	Foreign body injury	Inverse variance weighted	4	-0.0480398	0.0717968	0.503427	0.953096	0.827984	1.09711	1.01993	injuries & poisonings
LRP11	Fetal distress and abnormal forces of labor	Inverse variance weighted	4	0.0562325	0.0841539	0.503999	1.05784	0.896991	1.24754	1.01844	pregnancy complications
LRP11	Anorexia	Inverse variance weighted	4	0.0579078	0.086755	0.504461	1.05962	0.893926	1.25602	1.01674	endocrine/metabolic
LRP11	Rheumatoid arthritis and other inflammatory polyarthropathies	Inverse variance weighted	4	-0.0244181	0.0366855	0.505663	0.975878	0.908172	1.04863	1.01654	musculoskeletal
LRP11	Inflammatory disease of cervix, vagina, and vulva	Inverse variance weighted	4	0.0461216	0.0695773	0.507406	1.0472	0.913703	1.20021	1.01742	genitourinary
LRP11	Other disorders of circulatory system	Inverse variance weighted	4	0.0213547	0.0322865	0.508348	1.02158	0.95894	1.08832	1.0167	circulatory system
LRP11	Breast cancer [female]	Inverse variance weighted	4	-0.0258325	0.0392081	0.509989	0.974498	0.902415	1.05234	1.01737	neoplasms
LRP11	Seborrheic keratosis	Inverse variance weighted	4	0.0296552	0.0450819	0.510662	1.0301	0.942985	1.12526	1.01611	dermatologic
LRP11	Cardiac conduction disorders	Inverse variance weighted	4	0.0197843	0.030093	0.510899	1.01998	0.96156	1.08195	1.014	circulatory system
LRP11	Acquired toe deformities	Inverse variance weighted	4	-0.0230603	0.03508	0.510949	0.977204	0.912272	1.04676	1.01152	musculoskeletal
LRP11	Other symptoms/disorders or the urinary system	Inverse variance weighted	4	-0.010747	0.0163678	0.51144	0.98931	0.958076	1.02156	1.00993	genitourinary
LRP11	Cardiac shunt/ heart septal defect	Inverse variance weighted	4	-0.0675316	0.103478	0.514001	0.934698	0.763114	1.14486	1.01243	congenital anomalies
LRP11	Kyphoscoliosis and scoliosis	Inverse variance weighted	4	0.0500819	0.0767831	0.514239	1.05136	0.904464	1.22211	1.01034	musculoskeletal
LRP11	Chronic fatigue syndrome	Inverse variance weighted	4	0.0917292	0.140969	0.515237	1.09607	0.831462	1.44488	1.00976	symptoms
LRP11	Peripheral vascular disease	Inverse variance weighted	4	-0.0382447	0.0591214	0.517706	0.962477	0.857167	1.08073	1.01206	circulatory system
LRP11	Protein-calorie malnutrition	Inverse variance weighted	4	0.0493827	0.0767831	0.52013	1.05062	0.903832	1.22125	1.01425	endocrine/metabolic
LRP11	Cerebral artery occlusion, with cerebral infarction	Inverse variance weighted	4	0.0638149	0.0994151	0.520936	1.0659	0.877184	1.2952	1.01329	circulatory system
LRP11	Irregular menstrual cycle/bleeding	Inverse variance weighted	4	0.0209425	0.0326346	0.52105	1.02116	0.957891	1.08862	1.01099	genitourinary
LRP11	Hallux valgus (Bunion)	Inverse variance weighted	4	0.0321417	0.0501398	0.521496	1.03266	0.936007	1.1393	1.00935	musculoskeletal
LRP11	Mitral valve disease	Inverse variance weighted	4	-0.0456577	0.0715909	0.523631	0.955369	0.830294	1.09929	1.01097	circulatory system
LRP11	Essential hypertension	Inverse variance weighted	4	-0.00822591	0.0129686	0.525888	0.991808	0.966915	1.01734	1.01282	circulatory system
LRP11	Open wounds of extremities	Inverse variance weighted	4	0.0308893	0.0488427	0.52711	1.03137	0.937215	1.13499	1.01267	injuries & poisonings
LRP11	Sarcoidosis	Inverse variance weighted	4	-0.0670582	0.106877	0.530377	0.935141	0.758405	1.15306	1.01645	dermatologic
LRP11	Circulatory disease NEC	Inverse variance weighted	4	0.0195305	0.0313376	0.533134	1.01972	0.958974	1.08432	1.01923	circulatory system
LRP11	Hypertension	Inverse variance weighted	4	-0.00803114	0.0129242	0.534334	0.992001	0.967188	1.01745	1.01902	circulatory system
LRP11	Duodenal ulcer	Inverse variance weighted	4	0.0289145	0.046687	0.535701	1.02934	0.939327	1.12797	1.01914	digestive
LRP11	Pruritus and related conditions	Inverse variance weighted	4	-0.0695784	0.112473	0.536166	0.932787	0.748244	1.16284	1.01754	dermatologic
LRP11	Chronic periodontitis	Inverse variance weighted	4	0.0698133	0.112939	0.536476	1.07231	0.859377	1.338	1.01566	digestive
LRP11	Other forms of chronic heart disease	Inverse variance weighted	4	-0.0359107	0.0584889	0.539232	0.964726	0.860236	1.08191	1.0184	circulatory system
LRP11	Fracture of pelvis	Inverse variance weighted	4	0.0595653	0.0980596	0.543559	1.06138	0.875788	1.28629	1.0241	injuries & poisonings
LRP11	Ileostomy status	Inverse variance weighted	4	-0.0428333	0.0705665	0.543856	0.958071	0.834316	1.10018	1.02219	digestive
LRP11	Spondylosis and allied disorders	Inverse variance weighted	4	-0.0289745	0.047964	0.545785	0.971441	0.884278	1.0672	1.02335	musculoskeletal
LRP11	Fracture of lower limb	Inverse variance weighted	4	0.0216627	0.035868	0.545873	1.0219	0.952525	1.09633	1.02106	injuries & poisonings
LRP11	Infection of the eye	Inverse variance weighted	4	-0.0634968	0.105196	0.546105	0.938477	0.763623	1.15337	1.01905	sense organs
LRP11	Cholelithiasis with other cholecystitis	Inverse variance weighted	4	-0.0217739	0.0361731	0.547217	0.978461	0.911491	1.05035	1.01869	digestive
LRP11	Other dyspnea	Inverse variance weighted	4	-0.0498033	0.0834212	0.550501	0.951417	0.807907	1.12042	1.02236	respiratory
LRP11	Vitamin B-complex deficiencies	Inverse variance weighted	4	-0.0618205	0.104234	0.553119	0.940052	0.766348	1.15313	1.02478	endocrine/metabolic
LRP11	Poisoning/allergy of sulfonamides	Inverse variance weighted	4	0.050285	0.085073	0.554466	1.05157	0.890067	1.24238	1.02484	injuries & poisonings
LRP11	Lump or mass in breast	Inverse variance weighted	4	0.0494917	0.0841224	0.556311	1.05074	0.89102	1.23908	1.02582	genitourinary
LRP11	Cervical cancer	Inverse variance weighted	4	0.0362782	0.0617589	0.556924	1.03694	0.918724	1.17038	1.02453	neoplasms
LRP11	Acute pancreatitis	Inverse variance weighted	4	0.0332757	0.056743	0.557587	1.03384	0.925019	1.15545	1.02334	digestive
LRP11	Purpura and other hemorrhagic conditions	Inverse variance weighted	4	0.0493075	0.0841258	0.557798	1.05054	0.89085	1.23886	1.02132	hematopoietic
LRP11	Other diseases of blood and blood-forming organs	Inverse variance weighted	4	0.0224918	0.0384142	0.558206	1.02275	0.94857	1.10272	1.01967	hematopoietic
LRP11	Hypotension	Inverse variance weighted	4	-0.04395	0.0751271	0.558542	0.957002	0.825968	1.10882	1.0179	circulatory system
LRP11	Hallux rigidus	Inverse variance weighted	4	-0.0556223	0.0952933	0.559425	0.945896	0.784744	1.14014	1.01714	musculoskeletal
LRP11	Acute and chronic tonsillitis	Inverse variance weighted	4	0.0321502	0.05512	0.559707	1.03267	0.926923	1.15049	1.01528	respiratory
LRP11	Other venous embolism and thrombosis	Inverse variance weighted	4	-0.06118	0.105196	0.560848	0.940654	0.765395	1.15604	1.01499	circulatory system
LRP11	Vascular insufficiency of intestine	Inverse variance weighted	4	-0.0598685	0.103543	0.563131	0.941888	0.768885	1.15382	1.01676	circulatory system
LRP11	Other disorders of middle ear and mastoid	Inverse variance weighted	4	0.050186	0.0868665	0.563442	1.05147	0.886856	1.24663	1.01498	sense organs
LRP11	Migraine	Inverse variance weighted	4	-0.0277022	0.0480746	0.564458	0.972678	0.885212	1.06879	1.01446	neurological
LRP11	Orthostatic hypotension	Inverse variance weighted	4	0.0632419	0.11065	0.567626	1.06528	0.857588	1.32328	1.01781	circulatory system
LRP11	Nasal polyps	Inverse variance weighted	4	-0.0247304	0.0434647	0.569372	0.975573	0.895905	1.06233	1.0186	respiratory
LRP11	Neoplasm of unspecified nature of digestive system	Inverse variance weighted	4	0.0433622	0.0767831	0.572253	1.04432	0.898406	1.21392	1.02141	neoplasms
LRP11	Secondary malignant neoplasm	Inverse variance weighted	4	0.0150286	0.0266461	0.572749	1.01514	0.963486	1.06957	1.01996	neoplasms
LRP11	Hyperhidrosis	Inverse variance weighted	4	0.0574287	0.101891	0.573006	1.05911	0.867381	1.29322	1.0181	dermatologic
LRP11	Other disorders of liver	Inverse variance weighted	4	0.0187818	0.0333513	0.573332	1.01896	0.954482	1.08779	1.01636	digestive
LRP11	Periapical abscess	Inverse variance weighted	4	0.0413141	0.0734191	0.573628	1.04218	0.902499	1.20348	1.01458	digestive
LRP11	Cardiac congenital anomalies	Inverse variance weighted	4	0.0271694	0.048452	0.574968	1.02754	0.934451	1.12991	1.01465	congenital anomalies
LRP11	Noninfectious disorders of lymphatic channels	Inverse variance weighted	4	0.0522873	0.0935345	0.57615	1.05368	0.877182	1.26569	1.01444	circulatory system
LRP11	Iron deficiency anemias	Inverse variance weighted	4	-0.0158848	0.0284398	0.576476	0.984241	0.930878	1.04066	1.01273	hematopoietic
LRP11	Ovarian cyst	Inverse variance weighted	4	-0.0204907	0.0367615	0.577258	0.979718	0.91161	1.05291	1.01182	genitourinary
LRP11	Other disorders of eyelids	Inverse variance weighted	4	-0.0185733	0.0334274	0.578463	0.981598	0.919348	1.04806	1.01166	sense organs
LRP11	Fracture of humerus	Inverse variance weighted	4	0.0333738	0.0601418	0.578951	1.03394	0.918968	1.16329	1.01025	injuries & poisonings
LRP11	Osteomyelitis, periostitis, and other infections involving bone	Inverse variance weighted	4	-0.0709471	0.12792	0.579156	0.931511	0.724937	1.19695	1.00835	musculoskeletal
LRP11	Other specified osteoporosis	Inverse variance weighted	4	-0.0600711	0.10853	0.579922	0.941698	0.761253	1.16491	1.00744	musculoskeletal
LRP11	Reflux esophagitis	Inverse variance weighted	4	-0.013768	0.0249952	0.581753	0.986326	0.93917	1.03585	1.00837	digestive
LRP11	Abnormal movement	Inverse variance weighted	4	-0.0465368	0.0846338	0.582415	0.954529	0.808626	1.12676	1.00728	neurological
LRP11	Psoriasis vulgaris	Inverse variance weighted	4	-0.0387243	0.070608	0.583389	0.962016	0.837683	1.1048	1.00673	dermatologic
LRP11	Anal and rectal polyp	Inverse variance weighted	4	0.0173087	0.0316064	0.583945	1.01746	0.956342	1.08248	1.00547	digestive
LRP11	Abnormal findings on mammogram or breast exam	Inverse variance weighted	4	0.0410806	0.0753229	0.585483	1.04194	0.898928	1.20769	1.0059	genitourinary
LRP11	Osteoarthrosis NOS	Inverse variance weighted	4	-0.0183286	0.0337885	0.587508	0.981838	0.918922	1.04906	1.00716	musculoskeletal
LRP11	Other biliary tract disease	Inverse variance weighted	4	-0.021605	0.0400954	0.589998	0.978627	0.904664	1.05864	1.00921	digestive
LRP11	Renal colic	Inverse variance weighted	4	0.0436978	0.0812834	0.590855	1.04467	0.890816	1.22509	1.00846	genitourinary
LRP11	Glaucoma	Inverse variance weighted	4	0.0205858	0.0384142	0.592034	1.0208	0.946763	1.10062	1.00827	sense organs
LRP11	Hemorrhoids	Inverse variance weighted	4	-0.0120402	0.0224901	0.592404	0.988032	0.945425	1.03256	1.0067	circulatory system
LRP11	Disorder of skin and subcutaneous tissue NOS	Inverse variance weighted	4	0.018927	0.0354077	0.592964	1.01911	0.950781	1.09234	1.00546	dermatologic
LRP11	Peritoneal adhesions (postoperative) (postinfection)	Inverse variance weighted	4	0.0270576	0.0508954	0.594982	1.02743	0.929882	1.1352	1.00669	digestive
LRP11	Joint effusions	Inverse variance weighted	4	-0.0352108	0.0667448	0.597816	0.965402	0.84702	1.10033	1.0093	musculoskeletal
LRP11	Other diseases of respiratory system, NEC	Inverse variance weighted	4	-0.0162912	0.0308982	0.598018	0.983841	0.926027	1.04526	1.00746	respiratory
LRP11	Primary open angle glaucoma	Inverse variance weighted	4	0.0404878	0.0768924	0.598505	1.04132	0.895636	1.2107	1.00611	sense organs
LRP11	Ingrowing nail	Inverse variance weighted	4	-0.0421462	0.0801981	0.599217	0.95873	0.819276	1.12192	1.00514	dermatologic
LRP11	Viral warts & HPV	Inverse variance weighted	4	0.0589309	0.112263	0.599627	1.0607	0.851203	1.32176	1.00367	infectious diseases
LRP11	Functional disorders of bladder	Inverse variance weighted	4	-0.0323579	0.0617589	0.600321	0.96816	0.857782	1.09274	1.00268	genitourinary
LRP11	Schizophrenia and other psychotic disorders	Inverse variance weighted	4	-0.0444694	0.0852137	0.60177	0.956505	0.809379	1.13038	1.00295	mental disorders
LRP11	Type 2 diabetes	Inverse variance weighted	4	-0.0115344	0.0221811	0.603057	0.988532	0.946476	1.03246	1.00295	endocrine/metabolic
LRP11	Cardiac and circulatory congenital anomalies	Inverse variance weighted	4	0.0245221	0.0472503	0.603773	1.02483	0.934178	1.12427	1.00201	congenital anomalies
LRP11	Transient cerebral ischemia	Inverse variance weighted	4	0.0277213	0.0534387	0.603936	1.02811	0.925873	1.14163	1.00015	circulatory system
LRP11	Pancreatic cancer	Inverse variance weighted	4	-0.062131	0.119992	0.604603	0.93976	0.74281	1.18893	0.999132	neoplasms
LRP11	Other headache syndromes	Inverse variance weighted	4	-0.0146655	0.0284398	0.606087	0.985442	0.932014	1.04193	0.999467	neurological
LRP11	Allergic rhinitis	Inverse variance weighted	4	0.0394861	0.0767831	0.607074	1.04028	0.894931	1.20923	0.998982	respiratory
LRP11	Cancer of urinary organs (incl. kidney and bladder)	Inverse variance weighted	4	-0.0197212	0.0384766	0.608267	0.980472	0.90925	1.05727	0.998838	neoplasms
LRP11	Anal and rectal conditions	Inverse variance weighted	4	0.0102482	0.020082	0.609828	1.0103	0.971307	1.05086	0.999297	digestive
LRP11	Nausea and vomiting	Inverse variance weighted	4	0.013546	0.0265817	0.610332	1.01364	0.96218	1.06785	0.998027	symptoms
LRP11	Cancer of kidney and renal pelvis	Inverse variance weighted	4	0.0389592	0.0768284	0.612089	1.03973	0.89438	1.2087	0.998807	neoplasms
LRP11	Hemorrhage or hematoma complicating a procedure	Inverse variance weighted	4	-0.0271566	0.0538287	0.61391	0.973209	0.875762	1.0815	0.999686	injuries & poisonings
LRP11	Hemorrhage during pregnancy; childbirth and postpartum	Inverse variance weighted	4	-0.0294491	0.058425	0.614226	0.97098	0.86592	1.08879	0.998117	pregnancy complications
LRP11	Celiac disease	Inverse variance weighted	4	-0.0292023	0.058425	0.617198	0.97122	0.866134	1.08906	1.00086	digestive
LRP11	Diseases of the oral soft tissues, excluding lesions specific for gingiva and tongue	Inverse variance weighted	4	-0.0200092	0.0400663	0.617497	0.98019	0.90616	1.06027	0.999269	digestive
LRP11	Postmenopausal bleeding	Inverse variance weighted	4	-0.0177251	0.0358264	0.620776	0.982431	0.915811	1.0539	1.0025	genitourinary
LRP11	Dyschromia and Vitiligo	Inverse variance weighted	4	0.0391926	0.0800873	0.624578	1.03997	0.888893	1.21673	1.00655	dermatologic
LRP11	Pleurisy; pleural effusion	Inverse variance weighted	4	0.0280024	0.0575718	0.62669	1.0284	0.918661	1.15124	1.00787	respiratory
LRP11	Malposition and malpresentation of fetus or obstruction	Inverse variance weighted	4	-0.0308249	0.063411	0.626887	0.969645	0.856321	1.09797	1.00611	digestive
LRP11	Diabetes mellitus	Inverse variance weighted	4	-0.0109169	0.0225016	0.627561	0.989142	0.946466	1.03374	1.00513	endocrine/metabolic
LRP11	Nonrheumatic mitral valve disorders	Inverse variance weighted	4	-0.0369547	0.0772561	0.632408	0.96372	0.828303	1.12128	1.01082	circulatory system
LRP11	Carditis	Inverse variance weighted	4	0.0263033	0.05512	0.633219	1.02665	0.921519	1.14378	1.01004	circulatory system
LRP11	Cancer, suspected or other	Inverse variance weighted	4	0.00952297	0.0200098	0.634134	1.00957	0.97074	1.04995	1.00944	neoplasms
LRP11	Gastrointestinal hemorrhage	Inverse variance weighted	4	-0.00792765	0.0167475	0.635954	0.992104	0.960067	1.02521	1.01027	digestive
LRP11	Syncope and collapse	Inverse variance weighted	4	0.0125795	0.026677	0.63725	1.01266	0.961071	1.06702	1.01027	symptoms
LRP11	Malaise and fatigue	Inverse variance weighted	4	0.0351002	0.0745743	0.637873	1.03572	0.89488	1.19873	1.00921	symptoms
LRP11	Myopia	Inverse variance weighted	4	-0.0342743	0.0735462	0.641199	0.966306	0.836587	1.11614	1.01242	sense organs
LRP11	Cerebrovascular disease	Inverse variance weighted	4	0.0124632	0.0267583	0.641381	1.01254	0.960806	1.06706	1.01066	circulatory system
LRP11	Dyspareunia	Inverse variance weighted	4	0.0358819	0.0777573	0.644468	1.03653	0.89001	1.20718	1.01348	genitourinary
LRP11	Other disorders of gallbladder	Inverse variance weighted	4	0.0400667	0.087005	0.64515	1.04088	0.877689	1.23441	1.01251	digestive
LRP11	Malunion and nonunion of fracture	Inverse variance weighted	4	-0.0321191	0.0701152	0.646887	0.968391	0.844049	1.11105	1.0132	musculoskeletal
LRP11	Other aneurysm	Inverse variance weighted	4	-0.0267445	0.0584538	0.647288	0.97361	0.868217	1.0918	1.01179	circulatory system
LRP11	Bladder neck obstruction	Inverse variance weighted	4	0.0306826	0.0676198	0.650007	1.03116	0.903163	1.17729	1.01401	genitourinary
LRP11	Anaphylactic shock NOS	Inverse variance weighted	4	-0.0484311	0.106877	0.650443	0.952723	0.772664	1.17474	1.01267	injuries & poisonings
LRP11	Facial nerve disorders [CN7]	Inverse variance weighted	4	0.0376232	0.0835323	0.65242	1.03834	0.881527	1.22305	1.01372	neurological
LRP11	Cholelithiasis	Inverse variance weighted	4	-0.0108673	0.0242256	0.653728	0.989192	0.94332	1.03729	1.01373	digestive
LRP11	Ganglion and cyst of synovium, tendon, and bursa	Inverse variance weighted	4	0.0313394	0.0700293	0.654501	1.03184	0.899498	1.18364	1.01292	musculoskeletal
LRP11	Pulmonary heart disease	Inverse variance weighted	4	0.0228878	0.0512323	0.655059	1.02315	0.925401	1.13123	1.01177	circulatory system
LRP11	Peripheral enthesopathies and allied syndromes	Inverse variance weighted	4	0.0159639	0.0360197	0.657621	1.01609	0.946831	1.09042	1.01372	musculoskeletal
LRP11	Other diseases of respiratory system, not elsewhere classified	Inverse variance weighted	4	-0.0142814	0.0322985	0.658366	0.98582	0.925347	1.05025	1.01287	respiratory
LRP11	Other disorders of pancreatic internal secretion	Inverse variance weighted	4	-0.0427746	0.0973107	0.660251	0.958127	0.791755	1.15946	1.01377	endocrine/metabolic
LRP11	Hypoglycemia	Inverse variance weighted	4	-0.0425036	0.097337	0.662355	0.958387	0.791929	1.15983	1.015	endocrine/metabolic
LRP11	Heart valve disorders	Inverse variance weighted	4	-0.0263622	0.0605396	0.663233	0.973982	0.865005	1.09669	1.01436	circulatory system
LRP11	Thrombocytopenia	Inverse variance weighted	4	0.0352613	0.0827773	0.670125	1.03589	0.880749	1.21836	1.02289	hematopoietic
LRP11	Disorders of conjunctiva	Inverse variance weighted	4	0.0383526	0.0902005	0.670696	1.0391	0.870715	1.24004	1.02176	sense organs
LRP11	Inflammatory and toxic neuropathy	Inverse variance weighted	4	0.0284247	0.0668549	0.670713	1.02883	0.902478	1.17288	1.0198	neurological
LRP11	Diseases of pulp and periapical tissues	Inverse variance weighted	4	0.0247942	0.0584538	0.671443	1.0251	0.914137	1.14954	1.01892	digestive
LRP11	Strabismus and other disorders of binocular eye movements	Inverse variance weighted	4	0.0276212	0.0651733	0.671703	1.02801	0.90473	1.16808	1.01734	sense organs
LRP11	Symptoms involving nervous and musculoskeletal systems	Inverse variance weighted	4	0.0247234	0.058425	0.672175	1.02503	0.914123	1.1494	1.01608	symptoms
LRP11	Acute periodontitis	Inverse variance weighted	4	-0.0406904	0.0968394	0.674351	0.960126	0.79414	1.16081	1.0174	digestive
LRP11	Acquired foot deformities	Inverse variance weighted	4	0.0121423	0.0289481	0.674887	1.01222	0.956384	1.07131	1.01624	musculoskeletal
LRP11	Paroxysmal ventricular tachycardia	Inverse variance weighted	4	0.0342329	0.0817692	0.67547	1.03483	0.881584	1.2147	1.01516	circulatory system
LRP11	Decubitus ulcer	Inverse variance weighted	4	0.0342051	0.0818796	0.676131	1.0348	0.881369	1.21493	1.0142	dermatologic
LRP11	Paroxysmal tachycardia, unspecified	Inverse variance weighted	4	-0.0181497	0.0434647	0.676259	0.982014	0.90182	1.06934	1.01244	circulatory system
LRP11	Other nonmalignant breast conditions	Inverse variance weighted	4	0.0445108	0.106786	0.676808	1.04552	0.848072	1.28893	1.01132	genitourinary
LRP11	Benign neoplasm of unspecified sites	Inverse variance weighted	4	0.0278879	0.0674152	0.679113	1.02828	0.901004	1.17354	1.01283	neoplasms
LRP11	Other specified gastritis	Inverse variance weighted	4	-0.0116518	0.0283289	0.68085	0.988416	0.93503	1.04485	1.01348	digestive
LRP11	Malignant neoplasm of uterus	Inverse variance weighted	4	-0.0288197	0.0701152	0.681048	0.971592	0.846838	1.11472	1.01184	neoplasms
LRP11	Postinflammatory pulmonary fibrosis	Inverse variance weighted	4	0.0341472	0.0835323	0.682694	1.03474	0.878468	1.2188	1.01236	respiratory
LRP11	Cancer of mouth	Inverse variance weighted	4	0.0401744	0.0984916	0.68335	1.04099	0.858242	1.26266	1.01141	neoplasms
LRP11	Acute upper respiratory infections of multiple or unspecified sites	Inverse variance weighted	4	-0.020945	0.0517568	0.685712	0.979273	0.884805	1.08383	1.01298	respiratory
LRP11	Malignant neoplasm of female breast	Inverse variance weighted	4	-0.0132216	0.0326806	0.685793	0.986865	0.925635	1.05215	1.01119	neoplasms
LRP11	Pulmonary collapse; interstitial and compensatory emphysema	Inverse variance weighted	4	-0.0220951	0.05512	0.688527	0.978147	0.877981	1.08974	1.0133	respiratory
LRP11	Meniere's disease	Inverse variance weighted	4	-0.0504147	0.127072	0.691559	0.950835	0.741206	1.21975	1.01585	sense organs
LRP11	Disorders of external ear	Inverse variance weighted	4	-0.0258476	0.0651733	0.691664	0.974484	0.857626	1.10726	1.01409	sense organs
LRP11	Other acute and subacute forms of ischemic heart disease	Inverse variance weighted	4	0.032569	0.0823669	0.692537	1.03311	0.879088	1.21411	1.01347	circulatory system
LRP11	Cystitis and urethritis	Inverse variance weighted	4	-0.0178251	0.0450819	0.692553	0.982333	0.899258	1.07308	1.01159	genitourinary
LRP11	Abnormal involuntary movements	Inverse variance weighted	4	-0.032857	0.0835323	0.694065	0.967677	0.821535	1.13982	1.01191	neurological
LRP11	Suppurative and unspecified otitis media	Inverse variance weighted	4	-0.0380028	0.0968485	0.694767	0.96271	0.796263	1.16395	1.01104	sense organs
LRP11	Benign neoplasm of ovary	Inverse variance weighted	4	0.0255289	0.0651287	0.695076	1.02586	0.902918	1.16554	1.00961	neoplasms
LRP11	Complications of labor and delivery NEC	Inverse variance weighted	4	-0.0272257	0.0696259	0.695776	0.973142	0.849003	1.11543	1.00875	pregnancy complications
LRP11	Abnormal function study of cardiovascular system	Inverse variance weighted	4	-0.0424494	0.108559	0.695778	0.958439	0.774742	1.18569	1.00688	circulatory system
LRP11	Abnormal sputum	Inverse variance weighted	4	-0.0330083	0.0847946	0.697074	0.967531	0.819381	1.14247	1.00688	respiratory
LRP11	Secondary malignancy of respiratory organs	Inverse variance weighted	4	0.0207243	0.0534387	0.698153	1.02094	0.919417	1.13367	1.00658	neoplasms
LRP11	Injury, NOS	Inverse variance weighted	4	0.010969	0.0283289	0.698608	1.01103	0.956422	1.06875	1.00538	injuries & poisonings
LRP11	Ectropion or entropion	Inverse variance weighted	4	-0.0412429	0.106587	0.698801	0.959596	0.778681	1.18254	1.0038	sense organs
LRP11	Open-angle glaucoma	Inverse variance weighted	4	0.0294842	0.0768924	0.701388	1.02992	0.885835	1.19745	1.00567	sense organs
LRP11	Congestive heart failure; nonhypertensive	Inverse variance weighted	4	-0.0134038	0.0350336	0.702017	0.986686	0.921208	1.05682	1.00472	circulatory system
LRP11	Myeloproliferative disease	Inverse variance weighted	4	-0.030008	0.0785454	0.702427	0.970438	0.831972	1.13195	1.00347	neoplasms
LRP11	Fracture of vertebral column without mention of spinal cord injury	Inverse variance weighted	4	-0.0261166	0.0683967	0.70258	0.974221	0.851995	1.11398	1.00185	injuries & poisonings
LRP11	Diseases of nail, NOS	Inverse variance weighted	4	-0.0267006	0.0701152	0.703344	0.973653	0.848635	1.11709	1.00111	dermatologic
LRP11	Nonspecific abnormal findings in stool contents	Inverse variance weighted	4	-0.024133	0.0637454	0.704996	0.976156	0.861505	1.10606	1.00163	digestive
LRP11	Ptosis of eyelid	Inverse variance weighted	4	-0.0220451	0.058425	0.705934	0.978196	0.872356	1.09688	1.00114	sense organs
LRP11	First degree AV block	Inverse variance weighted	4	0.0302052	0.0800873	0.706059	1.03067	0.88094	1.20584	0.999503	circulatory system
LRP11	Occlusion and stenosis of precerebral arteries	Inverse variance weighted	4	0.0325729	0.0874858	0.709653	1.03311	0.870316	1.22635	1.00277	circulatory system
LRP11	Constipation	Inverse variance weighted	4	-0.0129508	0.0350439	0.71171	0.987133	0.921607	1.05732	1.00386	digestive
LRP11	Unspecified polyarthropathy or polyarthritis	Inverse variance weighted	4	-0.01543	0.0418111	0.712097	0.984688	0.907211	1.06878	1.00259	musculoskeletal
LRP11	Malignant neoplasm, other	Inverse variance weighted	4	0.00809073	0.0219771	0.712766	1.00812	0.965621	1.0525	1.00173	neoplasms
LRP11	Malignant neoplasm of kidney, except pelvis	Inverse variance weighted	4	0.0288635	0.0785098	0.71314	1.02928	0.882483	1.20051	1.00045	neoplasms
LRP11	Obstetrical/birth trauma	Inverse variance weighted	4	-0.0144849	0.0394355	0.713391	0.98562	0.912307	1.06482	0.999004	pregnancy complications
LRP11	Acute tonsillitis	Inverse variance weighted	4	-0.0362485	0.100238	0.717633	0.964401	0.792379	1.17377	1.00314	respiratory
LRP11	Disease of tricuspid valve	Inverse variance weighted	4	-0.0334372	0.0924954	0.717725	0.967116	0.806761	1.15934	1.00148	circulatory system
LRP11	Schizophrenia	Inverse variance weighted	4	0.0460137	0.128065	0.71937	1.04709	0.814653	1.34584	1.00198	mental disorders
LRP11	Benign neoplasm of other endocrine glands and related structures	Inverse variance weighted	4	-0.0364498	0.101705	0.720053	0.964207	0.789946	1.17691	1.00114	neoplasms
LRP11	Other paralytic syndromes	Inverse variance weighted	4	-0.0485682	0.135556	0.720127	0.952592	0.730331	1.24249	0.999464	neurological
LRP11	Anxiety disorders	Inverse variance weighted	4	0.0107687	0.030093	0.720457	1.01083	0.95293	1.07224	0.998146	mental disorders
LRP11	Intracerebral hemorrhage	Inverse variance weighted	4	0.0339864	0.0951115	0.720843	1.03457	0.858617	1.24658	0.996911	circulatory system
LRP11	Hyperpotassemia	Inverse variance weighted	4	-0.0285471	0.0801169	0.721602	0.971856	0.830625	1.1371	0.996194	endocrine/metabolic
LRP11	Aphasia/speech disturbance	Inverse variance weighted	4	0.0224597	0.0635206	0.723652	1.02271	0.902993	1.15831	0.997259	mental disorders
LRP11	Carcinoma in situ of skin	Inverse variance weighted	4	0.0557293	0.157622	0.723667	1.05731	0.776304	1.44004	0.995521	neoplasms
LRP11	Other disorders of the kidney and ureters	Inverse variance weighted	4	0.0166686	0.0472048	0.724004	1.01681	0.926953	1.11537	0.994231	genitourinary
LRP11	Diseases of the jaws	Inverse variance weighted	4	-0.0449889	0.127834	0.724889	0.956008	0.744127	1.22822	0.993697	digestive
LRP11	Secondary malignancy of brain/spine	Inverse variance weighted	4	-0.0309714	0.0884433	0.726201	0.969503	0.815201	1.15301	0.993749	neoplasms
LRP11	Other disorders of intestine	Inverse variance weighted	4	0.0133162	0.0384142	0.728856	1.01341	0.939906	1.09265	0.995636	digestive
LRP11	Hemangioma and lymphangioma, any site	Inverse variance weighted	4	0.0214262	0.0618231	0.728913	1.02166	0.905066	1.15327	0.993972	neoplasms
LRP11	Cancer of stomach	Inverse variance weighted	4	-0.0364473	0.105225	0.72906	0.964209	0.784516	1.18506	0.992438	neoplasms
LRP11	Other disorders of cervical region	Inverse variance weighted	4	-0.037608	0.108722	0.729411	0.96309	0.778253	1.19183	0.991185	musculoskeletal
LRP11	Visual disturbances	Inverse variance weighted	4	-0.014996	0.0434358	0.729911	0.985116	0.90472	1.07266	0.99014	sense organs
LRP11	Diseases of spleen	Inverse variance weighted	4	0.0379434	0.110211	0.730637	1.03867	0.836883	1.28912	0.989404	hematopoietic
LRP11	Ulceration of intestine	Inverse variance weighted	4	0.0333102	0.0967634	0.730663	1.03387	0.855263	1.24978	0.987724	digestive
LRP11	Senile cataract	Inverse variance weighted	4	0.00960236	0.0283289	0.73464	1.00965	0.955116	1.06729	0.991383	sense organs
LRP11	Diseases of the larynx and vocal cords	Inverse variance weighted	4	-0.0211421	0.0624588	0.734989	0.97908	0.866268	1.10658	0.990141	respiratory
LRP11	Menopausal and postmenopausal disorders	Inverse variance weighted	4	-0.0102896	0.0304647	0.735547	0.989763	0.932393	1.05066	0.989184	genitourinary
LRP11	Dementias	Inverse variance weighted	4	-0.0296647	0.0881683	0.736528	0.970771	0.816707	1.1539	0.988798	mental disorders
LRP11	Opiates and related narcotics causing adverse effects in therapeutic use	Inverse variance weighted	4	0.0247144	0.0734943	0.736662	1.02502	0.887511	1.18384	0.987279	injuries & poisonings
LRP11	Bronchitis	Inverse variance weighted	4	-0.0331217	0.0985567	0.73682	0.967421	0.797485	1.17357	0.985797	respiratory
LRP11	Viral hepatitis	Inverse variance weighted	4	-0.0298132	0.0889478	0.737492	0.970627	0.815339	1.15549	0.985007	infectious diseases
LRP11	Hemoptysis	Inverse variance weighted	4	-0.0265125	0.0807859	0.742774	0.973836	0.831227	1.14091	0.990365	respiratory
LRP11	Disorders of fluid, electrolyte, and acid-base balance	Inverse variance weighted	4	-0.00980983	0.0299801	0.743508	0.990238	0.933727	1.05017	0.989653	endocrine/metabolic
LRP11	Anxiety disorder	Inverse variance weighted	4	0.0103858	0.0317456	0.743549	1.01044	0.949485	1.07531	0.988021	mental disorders
LRP11	Other and unspecified disc disorder	Inverse variance weighted	4	-0.0165592	0.0507215	0.744067	0.983577	0.890499	1.08638	0.987028	musculoskeletal
LRP11	Rheumatism, unspecified and fibrositis	Inverse variance weighted	4	-0.0259829	0.0807474	0.747619	0.974352	0.83173	1.14143	0.990056	musculoskeletal
LRP11	Hypothyroidism	Inverse variance weighted	4	-0.00697613	0.021691	0.747745	0.993048	0.951714	1.03618	0.988545	endocrine/metabolic
LRP11	Multiple myeloma	Inverse variance weighted	4	-0.039945	0.124445	0.748222	0.960842	0.752874	1.22626	0.987501	neoplasms
LRP11	Prurigo and Lichen	Inverse variance weighted	4	-0.0288487	0.0901254	0.748896	0.971563	0.814245	1.15928	0.986722	dermatologic
LRP11	Osteoarthrosis, localized, primary	Inverse variance weighted	4	0.0106139	0.0333275	0.750126	1.01067	0.946762	1.07889	0.986675	musculoskeletal
LRP11	Umbilical cord complications during labor and delivery	Inverse variance weighted	4	0.0349466	0.110145	0.751033	1.03556	0.834487	1.28509	0.986206	pregnancy complications
LRP11	Benign neoplasm of other parts of digestive system	Inverse variance weighted	4	-0.0111005	0.0350336	0.751355	0.988961	0.923332	1.05925	0.98497	neoplasms
LRP11	Bundle branch block	Inverse variance weighted	4	0.0137318	0.0434004	0.7517	1.01383	0.931152	1.10384	0.983768	circulatory system
LRP11	Disturbance of skin sensation	Inverse variance weighted	4	0.014712	0.0467342	0.752913	1.01482	0.925994	1.11217	0.983705	dermatologic
LRP11	Intervertebral disc disorders	Inverse variance weighted	4	-0.012203	0.0388825	0.75364	0.987871	0.915383	1.0661	0.983009	musculoskeletal
LRP11	Bacterial pneumonia	Inverse variance weighted	4	-0.00945303	0.0301203	0.75364	0.990592	0.933804	1.05083	0.981368	respiratory
LRP11	Rheumatoid arthritis	Inverse variance weighted	4	-0.0120087	0.0384142	0.754577	0.988063	0.916402	1.06533	0.98095	musculoskeletal
LRP11	Polyarteritis nodosa and allied conditions	Inverse variance weighted	4	-0.0269436	0.0867913	0.756225	0.973416	0.821146	1.15392	0.981457	circulatory system
LRP11	Nephritis; nephrosis; renal sclerosis	Inverse variance weighted	4	0.0193771	0.0635206	0.760327	1.01957	0.900214	1.15474	0.985141	genitourinary
LRP11	Complication due to other implant and internal device	Inverse variance weighted	4	-0.0132297	0.0434647	0.760839	0.986857	0.906268	1.07461	0.98417	injuries & poisonings
LRP11	Regional enteritis	Inverse variance weighted	4	-0.0217582	0.0718782	0.762111	0.978477	0.849898	1.12651	0.984184	digestive
LRP11	Non-Hodgkins lymphoma	Inverse variance weighted	4	-0.0176143	0.0584889	0.763295	0.98254	0.87612	1.10189	0.984083	neoplasms
LRP11	Gingival and periodontal diseases	Inverse variance weighted	4	0.0180625	0.0602283	0.764253	1.01823	0.904851	1.14581	0.983692	digestive
LRP11	Ulceration of the lower GI tract	Inverse variance weighted	4	-0.0227582	0.0767831	0.766928	0.977499	0.840925	1.13625	0.985509	digestive
LRP11	Voice disturbance	Inverse variance weighted	4	0.0271216	0.0923589	0.769022	1.02749	0.857356	1.23139	0.986574	respiratory
LRP11	Hemorrhage of gastrointestinal tract	Inverse variance weighted	4	-0.0102836	0.0350336	0.769112	0.989769	0.924087	1.06012	0.98507	digestive
LRP11	Osteomyelitis	Inverse variance weighted	4	-0.0349921	0.119338	0.769356	0.965613	0.764223	1.22007	0.983767	musculoskeletal
LRP11	Known or suspected fetal abnormality affecting management of mother	Inverse variance weighted	4	0.012171	0.041718	0.770481	1.01225	0.93277	1.09849	0.983593	pregnancy complications
LRP11	Noninflammatory disorders of vulva and perineum	Inverse variance weighted	4	-0.0198394	0.0683967	0.771768	0.980356	0.85736	1.121	0.983625	genitourinary
LRP11	Osteoarthrosis	Inverse variance weighted	4	0.00464236	0.0160196	0.771975	1.00465	0.973599	1.0367	0.982285	musculoskeletal
LRP11	Other open wound of head and face	Inverse variance weighted	4	0.0135212	0.0467342	0.772335	1.01361	0.924892	1.11084	0.981142	injuries & poisonings
LRP11	Disorders of uterus, NEC	Inverse variance weighted	4	0.0138068	0.0477284	0.772368	1.0139	0.923356	1.11333	0.979588	genitourinary
LRP11	Benign neoplasm of colon	Inverse variance weighted	4	-0.00593073	0.020675	0.774223	0.994087	0.954609	1.0352	0.980348	neoplasms
LRP11	Cerebral ischemia	Inverse variance weighted	4	0.0133663	0.0467342	0.774872	1.01346	0.924749	1.11067	0.979579	circulatory system
LRP11	Peritoneal or intestinal adhesions	Inverse variance weighted	4	0.0246669	0.086755	0.776159	1.02497	0.8647	1.21495	0.979618	digestive
LRP11	Diseases of the salivary glands	Inverse variance weighted	4	0.0263559	0.0935054	0.778047	1.02671	0.854777	1.23322	0.980415	digestive
LRP11	Hypertensive chronic kidney disease	Inverse variance weighted	4	-0.0178593	0.063476	0.778439	0.982299	0.867385	1.11244	0.979326	circulatory system
LRP11	Burns	Inverse variance weighted	4	0.0291165	0.103543	0.778556	1.02954	0.840441	1.2612	0.977896	injuries & poisonings
LRP11	Extrapyramidal disease and abnormal movement disorders	Inverse variance weighted	4	-0.0280761	0.101204	0.781456	0.972314	0.797371	1.18564	0.979961	neurological
LRP11	Agorophobia, social phobia, and panic disorder	Inverse variance weighted	4	-0.0310925	0.11257	0.782389	0.969386	0.777456	1.2087	0.979556	mental disorders
LRP11	Other derangement of joint	Inverse variance weighted	4	0.0162762	0.0591507	0.783189	1.01641	0.905146	1.14135	0.978986	musculoskeletal
LRP11	Abnormality of gait	Inverse variance weighted	4	-0.0225674	0.0827228	0.785002	0.977685	0.83135	1.14978	0.979682	neurological
LRP11	Malignant neoplasm of testis	Inverse variance weighted	4	0.0109352	0.0400954	0.785061	1.011	0.934586	1.09365	0.978192	neoplasms
LRP11	Vertiginous syndromes and other disorders of vestibular system	Inverse variance weighted	4	0.0103674	0.0384634	0.787514	1.01042	0.937048	1.08954	0.979683	sense organs
LRP11	Arterial embolism and thrombosis of lower extremity artery	Inverse variance weighted	4	-0.0300142	0.111432	0.787661	0.970432	0.780031	1.20731	0.978305	circulatory system
LRP11	Dizziness and giddiness (Light-headedness and vertigo)	Inverse variance weighted	4	0.0118311	0.043946	0.78776	1.0119	0.92839	1.10292	0.976873	sense organs
LRP11	Acute appendicitis	Inverse variance weighted	4	-0.0211529	0.0804905	0.792705	0.979069	0.836178	1.14638	0.981444	digestive
LRP11	Missed abortion/Hydatidiform mole	Inverse variance weighted	3	0.0256904	0.0995124	0.796281	1.02602	0.84421	1.24699	0.98431	pregnancy complications
LRP11	Calculus of lower urinary tract	Inverse variance weighted	4	0.0321191	0.124835	0.796952	1.03264	0.808514	1.3189	0.98358	genitourinary
LRP11	Infection/inflammation of internal prosthetic device; implant; and graft	Inverse variance weighted	4	-0.0128343	0.0501046	0.797836	0.987248	0.894904	1.08912	0.983115	infectious diseases
LRP11	Polymyalgia Rheumatica	Inverse variance weighted	4	-0.0187138	0.0734492	0.798889	0.98146	0.849868	1.13343	0.98286	musculoskeletal
LRP11	Inflammatory diseases of female pelvic organs	Inverse variance weighted	4	0.00979839	0.0386412	0.799825	1.00985	0.936189	1.0893	0.982462	genitourinary
LRP11	Nonspecific abnormal findings on radiological and other examination of musculoskeletal system	Inverse variance weighted	4	0.0309674	0.122236	0.800004	1.03145	0.811708	1.31068	0.981137	injuries & poisonings
LRP11	Fracture of hand or wrist	Inverse variance weighted	4	-0.010864	0.0433534	0.802129	0.989195	0.908612	1.07692	0.982199	injuries & poisonings
LRP11	Other non-epithelial cancer of skin	Inverse variance weighted	4	-0.011418	0.0465645	0.806295	0.988647	0.902412	1.08312	0.985753	neoplasms
LRP11	Perforation of tympanic membrane	Inverse variance weighted	4	-0.0196708	0.0803207	0.806532	0.980521	0.837697	1.1477	0.984499	sense organs
LRP11	Epilepsy, recurrent seizures, convulsions	Inverse variance weighted	4	0.00849301	0.03508	0.8087	1.00853	0.941516	1.08031	0.985603	neurological
LRP11	Psoriasis and related disorders	Inverse variance weighted	4	0.0125247	0.0523654	0.810966	1.0126	0.913829	1.12205	0.986823	dermatologic
LRP11	Lymphoid leukemia, chronic	Inverse variance weighted	4	0.0456862	0.192949	0.812828	1.04675	0.717133	1.52786	0.987549	neoplasms
LRP11	Glomerulonephritis	Inverse variance weighted	4	0.0185508	0.0784353	0.813036	1.01872	0.873557	1.18802	0.986265	genitourinary
LRP11	Cystic mastopathy	Inverse variance weighted	4	0.0202116	0.0854932	0.813113	1.02042	0.862988	1.20657	0.984827	genitourinary
LRP11	Atrioventricular block, complete	Inverse variance weighted	4	0.0446123	0.19078	0.815108	1.04562	0.719415	1.51974	0.985712	circulatory system
LRP11	Vaginal enterocele, congenital or acquired	Inverse variance weighted	4	-0.0222417	0.0951871	0.815247	0.978004	0.811551	1.1786	0.984354	genitourinary
LRP11	Disorders of other cranial nerves	Inverse variance weighted	4	-0.0154995	0.0668101	0.816543	0.98462	0.863771	1.12238	0.984395	neurological
LRP11	Lymphoid leukemia	Inverse variance weighted	4	0.0376562	0.163522	0.817873	1.03837	0.753635	1.43069	0.984477	neoplasms
LRP11	Rupture of synovium	Inverse variance weighted	4	-0.0232485	0.101891	0.819514	0.97702	0.800151	1.19298	0.984932	musculoskeletal
LRP11	Torus fracture	Inverse variance weighted	4	0.0136688	0.0617589	0.824839	1.01376	0.898186	1.14421	0.989807	injuries & poisonings
LRP11	Osteoarthrosis, generalized	Inverse variance weighted	4	-0.0222891	0.101891	0.826841	0.977957	0.800919	1.19413	0.990685	musculoskeletal
LRP11	Hydronephrosis	Inverse variance weighted	4	-0.014398	0.066531	0.828667	0.985705	0.865196	1.123	0.991351	genitourinary
LRP11	Arterial embolism and thrombosis	Inverse variance weighted	4	-0.0250448	0.1164	0.829642	0.975266	0.776321	1.22519	0.990996	circulatory system
LRP11	Fracture of tibia and fibula	Inverse variance weighted	4	0.0113634	0.0534387	0.831605	1.01143	0.910851	1.12311	0.991822	injuries & poisonings
LRP11	Other conditions of brain	Inverse variance weighted	4	0.014174	0.0667448	0.831825	1.01427	0.8899	1.15603	0.99057	neurological
LRP11	Delirium due to conditions classified elsewhere	Inverse variance weighted	4	-0.0225593	0.106486	0.832222	0.977693	0.793523	1.20461	0.989533	mental disorders
LRP11	Sebaceous cyst	Inverse variance weighted	4	0.0103759	0.0497289	0.834722	1.01043	0.916592	1.11387	0.990994	dermatologic
LRP11	Cardiomegaly	Inverse variance weighted	4	-0.0101668	0.0501046	0.839204	0.989885	0.897294	1.09203	0.994801	circulatory system
LRP11	Manlignant and unknown neoplasms of brain and nervous system	Inverse variance weighted	4	0.0196098	0.096904	0.839632	1.0198	0.843393	1.23311	0.993799	neoplasms
LRP11	Rheumatic disease of the heart valves	Inverse variance weighted	4	0.00838408	0.0422273	0.842618	1.00842	0.928318	1.09543	0.995821	circulatory system
LRP11	Diseases of hair and hair follicles	Inverse variance weighted	4	0.0135414	0.0684271	0.843127	1.01363	0.88641	1.15912	0.994916	dermatologic
LRP11	Primary/intrinsic cardiomyopathies	Inverse variance weighted	4	0.0141376	0.0717968	0.843897	1.01424	0.8811	1.16749	0.99432	circulatory system
LRP11	Osteoporosis NOS	Inverse variance weighted	4	-0.0065776	0.0334274	0.844005	0.993444	0.930442	1.06071	0.992948	musculoskeletal
LRP11	Complications of cardiac/vascular device, implant, and graft	Inverse variance weighted	4	-0.0119574	0.0608928	0.844322	0.988114	0.876948	1.11337	0.991824	injuries & poisonings
LRP11	Disorders of mineral metabolism	Inverse variance weighted	4	0.0106304	0.055091	0.84699	1.01069	0.90724	1.12593	0.993462	endocrine/metabolic
LRP11	Cancer of other lymphoid, histiocytic tissue	Inverse variance weighted	4	0.00981702	0.0517861	0.849647	1.00987	0.912394	1.11775	0.995082	neoplasms
LRP11	Other signs and symptoms in breast	Inverse variance weighted	4	0.0175659	0.0935698	0.851088	1.01772	0.84719	1.22258	0.995275	genitourinary
LRP11	Phlebitis and thrombophlebitis of lower extremities	Inverse variance weighted	4	-0.00847687	0.0453129	0.851603	0.991559	0.907293	1.08365	0.994386	circulatory system
LRP11	Dysuria	Inverse variance weighted	4	-0.0134315	0.0720458	0.852107	0.986658	0.856723	1.1363	0.993488	genitourinary
LRP11	Renal failure	Inverse variance weighted	4	-0.00558588	0.030047	0.852519	0.99443	0.937557	1.05475	0.992485	genitourinary
LRP11	Irregular menstrual bleeding	Inverse variance weighted	4	0.00770213	0.0416712	0.853361	1.00773	0.928696	1.09349	0.991985	genitourinary
LRP11	Heart failure NOS	Inverse variance weighted	4	0.00744153	0.0403944	0.853839	1.00747	0.930781	1.09048	0.991064	circulatory system
LRP11	Simple and unspecified goiter	Inverse variance weighted	4	-0.0211686	0.115153	0.854146	0.979054	0.781244	1.22695	0.989947	endocrine/metabolic
LRP11	Aortic aneurysm	Inverse variance weighted	2	-0.0195775	0.108259	0.856494	0.980613	0.793132	1.21241	0.991195	circulatory system
LRP11	Obstruction of bile duct	Inverse variance weighted	4	0.0181388	0.100524	0.856805	1.0183	0.836199	1.24007	0.990086	digestive
LRP11	Cholecystitis without cholelithiasis	Inverse variance weighted	4	-0.00868421	0.0483861	0.857563	0.991353	0.901657	1.08997	0.989496	digestive
LRP11	Peritonitis and retroperitoneal infections	Inverse variance weighted	4	-0.0149351	0.0835323	0.8581	0.985176	0.836392	1.16043	0.988652	digestive
LRP11	Infertility, female	Inverse variance weighted	4	0.0121066	0.068536	0.859787	1.01218	0.88495	1.1577	0.989135	genitourinary
LRP11	Mechanical complication of unspecified genitourinary device, implant, and graft	Inverse variance weighted	4	0.0131495	0.0747497	0.860362	1.01324	0.87515	1.17311	0.988339	injuries & poisonings
LRP11	Other specified benign mammary dysplasias	Inverse variance weighted	4	0.0161561	0.0951115	0.865117	1.01629	0.843443	1.22455	0.99234	genitourinary
LRP11	Peripheral vascular disease, unspecified	Inverse variance weighted	4	0.0102524	0.0607646	0.866015	1.01031	0.896868	1.13809	0.991911	circulatory system
LRP11	Abdominal aortic aneurysm	Inverse variance weighted	4	-0.0159438	0.0959904	0.86808	0.984183	0.815393	1.18791	0.992819	circulatory system
LRP11	Frequency of urination and polyuria	Inverse variance weighted	4	-0.00842488	0.0508889	0.868508	0.991611	0.897478	1.09562	0.991853	genitourinary
LRP11	Crystal arthropathies	Inverse variance weighted	4	-0.0186594	0.114097	0.870094	0.981514	0.784829	1.22749	0.992212	endocrine/metabolic
LRP11	Subjective visual disturbances	Inverse variance weighted	4	-0.0170021	0.104377	0.870604	0.983142	0.801251	1.20632	0.991345	sense organs
LRP11	Chronic liver disease and cirrhosis	Inverse variance weighted	4	0.00761229	0.0467342	0.870609	1.00764	0.919443	1.1043	0.989906	digestive
LRP11	Premature beats	Inverse variance weighted	4	-0.0202898	0.126751	0.872821	0.979915	0.764356	1.25626	0.990976	circulatory system
LRP11	Arrhythmia (cardiac) NOS	Inverse variance weighted	4	-0.0129873	0.0818796	0.873972	0.987097	0.840741	1.15893	0.990841	circulatory system
LRP11	Cataract	Inverse variance weighted	4	0.00289533	0.0183574	0.874678	1.0029	0.967456	1.03964	0.990201	sense organs
LRP11	Antepartum hemorrhage, abruptio placentae, and placenta previa	Inverse variance weighted	4	-0.0134514	0.0868665	0.876938	0.986639	0.832177	1.16977	0.991321	pregnancy complications
LRP11	Skin cancer	Inverse variance weighted	4	0.00711193	0.0463559	0.878067	1.00714	0.919665	1.10293	0.991161	neoplasms
LRP11	Acute renal failure	Inverse variance weighted	4	-0.00550978	0.0367955	0.880969	0.994505	0.925308	1.06888	0.993	genitourinary
LRP11	Synovitis and tenosynovitis	Inverse variance weighted	4	-0.00722559	0.0483389	0.881177	0.9928	0.903057	1.09146	0.991801	musculoskeletal
LRP11	Disorders of vitreous body	Inverse variance weighted	4	0.0122685	0.0831464	0.882695	1.01234	0.860107	1.19153	0.992078	sense organs
LRP11	Hypovolemia	Inverse variance weighted	4	0.00686428	0.0467703	0.883317	1.00689	0.918691	1.10355	0.991348	endocrine/metabolic
LRP11	Poisoning by anticonvulsants and anti-Parkinsonism drugs	Inverse variance weighted	4	0.0157689	0.110211	0.886228	1.01589	0.81853	1.26085	0.993187	injuries & poisonings
LRP11	Chronic glomerulonephritis, NOS	Inverse variance weighted	4	0.0118551	0.0852137	0.889353	1.01193	0.856275	1.19587	0.995259	genitourinary
LRP11	Polyp of corpus uteri	Inverse variance weighted	4	0.00635623	0.0458962	0.889852	1.00638	0.919799	1.1011	0.994391	genitourinary
LRP11	Abnormal findings on exam of gastrointestinal tract/ abdominal area	Inverse variance weighted	4	-0.00850186	0.0617589	0.890507	0.991534	0.878491	1.11912	0.993699	digestive
LRP11	Cardiac pacemaker/device in situ	Inverse variance weighted	4	0.00656088	0.0501046	0.89582	1.00658	0.91243	1.11045	0.998199	circulatory system
LRP11	Intracranial hemorrhage	Inverse variance weighted	4	0.0075116	0.0584889	0.89781	1.00754	0.898412	1.12992	0.99899	circulatory system
LRP11	Bipolar	Inverse variance weighted	4	0.00976078	0.0767831	0.898844	1.00981	0.86872	1.17381	0.998716	mental disorders
LRP11	Blindness and low vision	Inverse variance weighted	4	-0.0180614	0.143101	0.899562	0.982101	0.741901	1.30007	0.998092	sense organs
LRP11	Gastritis and duodenitis	Inverse variance weighted	4	-0.00195355	0.0156671	0.900768	0.998048	0.967866	1.02917	0.99801	digestive
LRP11	Viral Enteritis	Inverse variance weighted	4	-0.0105791	0.0851391	0.901112	0.989477	0.837401	1.16917	0.996975	infectious diseases
LRP11	Carbuncle and furuncle	Inverse variance weighted	4	0.00765851	0.0620358	0.901748	1.00769	0.892319	1.13797	0.996266	dermatologic
LRP11	Cardiac dysrhythmias	Inverse variance weighted	4	-0.00206192	0.016704	0.90176	0.99794	0.965797	1.03115	0.994869	circulatory system
LRP11	Hypertensive heart and/or renal disease	Inverse variance weighted	4	0.00731814	0.0601418	0.903151	1.00734	0.895333	1.13337	0.994997	circulatory system
LRP11	Atrial fibrillation and flutter	Inverse variance weighted	4	0.00258195	0.021691	0.905249	1.00259	0.960854	1.04613	0.995902	circulatory system
LRP11	Sleep disorders	Inverse variance weighted	4	0.00412588	0.03508	0.906374	1.00413	0.937413	1.0756	0.995735	neurological
LRP11	Other upper respiratory disease	Inverse variance weighted	4	0.00528614	0.0469321	0.910321	1.0053	0.916951	1.10216	0.998664	respiratory
LRP11	Chondrocalcinosis	Inverse variance weighted	4	-0.0140052	0.127982	0.912861	0.986092	0.76732	1.26724	1.00004	endocrine/metabolic
LRP11	Other chronic nonalcoholic liver disease	Inverse variance weighted	4	-0.0067293	0.0617589	0.913234	0.993293	0.88005	1.12111	0.999049	digestive
LRP11	Appendicitis	Inverse variance weighted	4	-0.00601372	0.055872	0.914286	0.994004	0.8909	1.10904	0.9988	digestive
LRP11	Gram negative septicemia	Inverse variance weighted	4	-0.015122	0.141971	0.915174	0.984992	0.745734	1.30101	0.998372	infectious diseases
LRP11	Atopic/contact dermatitis due to other or unspecified	Inverse variance weighted	4	-0.00875113	0.085607	0.918579	0.991287	0.838165	1.17238	1.00069	dermatologic
LRP11	Pain in limb	Inverse variance weighted	4	0.00464534	0.0458395	0.919281	1.00466	0.918328	1.0991	1.00005	symptoms
LRP11	Other complications of pregnancy NEC	Inverse variance weighted	4	-0.00574058	0.0567258	0.919393	0.994276	0.889654	1.1112	0.998783	pregnancy complications
LRP11	Polyp of female genital organs	Inverse variance weighted	4	-0.00486275	0.0482941	0.919796	0.995149	0.905273	1.09395	0.997832	genitourinary
LRP11	Derangement of joint, non-traumatic	Inverse variance weighted	4	-0.00518304	0.0517142	0.920166	0.99483	0.898936	1.10095	0.996846	musculoskeletal
LRP11	Phlebitis and thrombophlebitis	Inverse variance weighted	4	0.00434296	0.0438207	0.921053	1.00435	0.921691	1.09443	0.996423	circulatory system
LRP11	Ill-defined descriptions and complications of heart disease	Inverse variance weighted	4	-0.00821191	0.0884732	0.926048	0.991822	0.833919	1.17962	1.00044	circulatory system
LRP11	Diseases of sebaceous glands	Inverse variance weighted	4	0.00440204	0.0491724	0.928667	1.00441	0.912127	1.10603	1.00188	dermatologic
LRP11	Jaundice (not of newborn)	Inverse variance weighted	4	0.00853774	0.095539	0.928793	1.00857	0.836341	1.21628	1.00063	digestive
LRP11	Noninflammatory disorders of cervix	Inverse variance weighted	4	-0.00406238	0.0467342	0.930731	0.995946	0.908772	1.09148	1.00134	genitourinary
LRP11	Noninflammatory female genital disorders	Inverse variance weighted	4	0.00222207	0.0266461	0.93354	1.00222	0.951225	1.05596	1.00298	genitourinary
LRP11	Other symptoms involving abdomen and pelvis	Inverse variance weighted	4	-0.00398052	0.0482701	0.934278	0.996027	0.906114	1.09486	1.00239	digestive
LRP11	Alcoholic liver damage	Inverse variance weighted	4	0.00699054	0.0884732	0.937022	1.00702	0.846693	1.19769	1.00395	mental disorders
LRP11	Heart valve replaced	Inverse variance weighted	4	-0.00623133	0.0815333	0.93908	0.993788	0.847015	1.16599	1.00478	circulatory system
LRP11	Spondylosis without myelopathy	Inverse variance weighted	4	-0.00391841	0.0513524	0.939177	0.996089	0.900712	1.10157	1.0035	musculoskeletal
LRP11	Osteoporosis	Inverse variance weighted	4	0.00238818	0.0317456	0.940033	1.00239	0.941922	1.06674	1.00304	musculoskeletal
LRP11	Precordial pain	Inverse variance weighted	4	-0.00309264	0.0417833	0.940997	0.996912	0.918523	1.08199	1.0027	circulatory system
LRP11	Other arthropathies	Inverse variance weighted	4	-0.00128126	0.0173565	0.941153	0.99872	0.965316	1.03328	1.0015	musculoskeletal
LRP11	Endometriosis	Inverse variance weighted	4	0.00292023	0.0400663	0.941898	1.00292	0.927178	1.08486	1.00093	genitourinary
LRP11	Periodontitis (acute or chronic)	Inverse variance weighted	4	-0.00522406	0.0726112	0.942645	0.99479	0.862826	1.14694	1.00036	digestive
LRP11	Cardiac pacemaker in situ	Inverse variance weighted	4	-0.00365008	0.0517861	0.943809	0.996357	0.900189	1.1028	1.00023	circulatory system
LRP11	Unspecified monoarthritis	Inverse variance weighted	4	-0.00147882	0.0216612	0.94557	0.998522	0.957016	1.04183	1.00074	musculoskeletal
LRP11	Congenital anomalies of urinary system	Inverse variance weighted	4	-0.0102581	0.16062	0.949077	0.989794	0.722474	1.35603	1.00309	congenital anomalies
LRP11	Arthropathy NOS	Inverse variance weighted	4	0.00113806	0.0179051	0.94932	1.00114	0.966614	1.0369	1.00199	musculoskeletal
LRP11	Irregular menstrual cycle	Inverse variance weighted	4	-0.00399967	0.0637715	0.94999	0.996008	0.878981	1.12862	1.00134	genitourinary
LRP11	Noninflammatory disorders of ovary, fallopian tube, and broad ligament	Inverse variance weighted	4	-0.00694871	0.113907	0.951357	0.993075	0.794369	1.24149	1.00143	genitourinary
LRP11	Psoriasis	Inverse variance weighted	4	-0.00313179	0.054129	0.953862	0.996873	0.896529	1.10845	1.00271	dermatologic
LRP11	Cyst or abscess of Bartholin's gland	Inverse variance weighted	4	0.00625217	0.11112	0.955131	1.00627	0.809334	1.25113	1.00269	genitourinary
LRP11	Mucous polyp of cervix	Inverse variance weighted	4	-0.00242765	0.0433534	0.955344	0.997575	0.91631	1.08605	1.00157	genitourinary
LRP11	Other disorders of synovium, tendon, and bursa	Inverse variance weighted	4	0.00156025	0.0284398	0.956249	1.00156	0.94726	1.05898	1.00117	musculoskeletal
LRP11	Other abnormality of urination	Inverse variance weighted	4	0.00433345	0.0792102	0.956371	1.00434	0.859918	1.17302	0.999959	genitourinary
LRP11	Congestive heart failure (CHF) NOS	Inverse variance weighted	4	0.0028175	0.0551637	0.959266	1.00282	0.900051	1.11733	1.00164	circulatory system
LRP11	Other disorders of stomach and duodenum	Inverse variance weighted	4	-0.00217621	0.0434004	0.960009	0.997826	0.916456	1.08642	1.00108	digestive
LRP11	Disorders of refraction and accommodation; blindness and low vision	Inverse variance weighted	4	0.00348386	0.0697786	0.96018	1.00349	0.875218	1.15056	0.999921	sense organs
LRP11	Pelvic peritoneal adhesions, female (postoperative) (postinfection)	Inverse variance weighted	4	-0.00317038	0.0657374	0.961535	0.996835	0.876327	1.13391	0.999996	genitourinary
LRP11	Renal failure NOS	Inverse variance weighted	4	0.00315524	0.0667448	0.962295	1.00316	0.880149	1.14336	0.999455	genitourinary
LRP11	Lymphadenitis	Inverse variance weighted	4	0.00227543	0.048452	0.962543	1.00228	0.911476	1.10213	0.998382	hematopoietic
LRP11	Cancer of esophagus	Inverse variance weighted	4	0.00510277	0.118755	0.965726	1.00512	0.796397	1.26854	1.00035	neoplasms
LRP11	Hyperparathyroidism	Inverse variance weighted	4	0.00461763	0.113451	0.967534	1.00463	0.80433	1.25481	1.0009	endocrine/metabolic
LRP11	Cancer of larynx, pharynx, nasal cavities	Inverse variance weighted	4	0.00394796	0.0985851	0.968056	1.00396	0.827556	1.21796	1.00011	neoplasms
LRP11	Open wounds of head; neck; and trunk	Inverse variance weighted	4	0.00145122	0.0400954	0.971127	1.00145	0.925764	1.08333	1.00196	injuries & poisonings
LRP11	Enthesopathy	Inverse variance weighted	4	0.000899863	0.025105	0.971407	1.0009	0.952842	1.05138	1.00092	musculoskeletal
LRP11	Aphakia and other disorders of lens	Inverse variance weighted	4	-0.00201466	0.0584538	0.972506	0.997987	0.889955	1.11913	1.00073	sense organs
LRP11	Other disorders of eye	Inverse variance weighted	4	0.00179401	0.0550858	0.974019	1.0018	0.899268	1.11601	1.00097	sense organs
LRP11	Appendiceal conditions	Inverse variance weighted	4	0.00158872	0.0494931	0.974393	1.00159	0.908993	1.10362	1.00003	digestive
LRP11	Other acquired deformities of limbs	Inverse variance weighted	4	-0.00211629	0.0689094	0.9755	0.997886	0.871814	1.14219	0.999855	musculoskeletal
LRP11	Disorders of parathyroid gland	Inverse variance weighted	4	-0.00257536	0.085073	0.97585	0.997428	0.84424	1.17841	0.998901	endocrine/metabolic
LRP11	Parkinson's disease	Inverse variance weighted	4	-0.00321587	0.116215	0.977924	0.996789	0.793741	1.25178	0.999713	neurological
LRP11	Cancer of brain and nervous system	Inverse variance weighted	4	0.00361392	0.132221	0.978195	1.00362	0.774498	1.30052	0.99868	neoplasms
LRP11	Other specified cardiac dysrhythmias	Inverse variance weighted	4	-0.00115433	0.0434647	0.978812	0.998846	0.917278	1.08767	0.998005	circulatory system
LRP11	Other disorders of biliary tract	Inverse variance weighted	4	-0.00187491	0.0768924	0.980547	0.998127	0.858487	1.16048	0.998468	digestive
LRP11	Atrioventricular [AV] block	Inverse variance weighted	4	0.00142572	0.0614131	0.981479	1.00143	0.887858	1.12952	0.998114	circulatory system
LRP11	Liver abscess and sequelae of chronic liver disease	Inverse variance weighted	4	-0.00186052	0.0817692	0.981847	0.998141	0.850332	1.17164	0.997188	digestive
LRP11	Sleep apnea	Inverse variance weighted	4	-0.000837085	0.0383675	0.982593	0.999163	0.926782	1.0772	0.996649	neurological
LRP11	Spinal stenosis	Inverse variance weighted	4	-0.000792983	0.0416712	0.984818	0.999207	0.92084	1.08424	0.997607	musculoskeletal
LRP11	Diseases of white blood cells	Inverse variance weighted	4	0.000749734	0.0400954	0.985081	1.00075	0.925115	1.08257	0.99658	hematopoietic
LRP11	Abnormal results of function study of liver	Inverse variance weighted	4	0.000699141	0.0419094	0.98669	1.0007	0.921785	1.08637	0.996915	digestive
LRP11	Other diseases of the teeth and supporting structures	Inverse variance weighted	4	-0.00079153	0.0483861	0.986948	0.999209	0.908802	1.09861	0.995886	digestive
LRP11	Pneumococcal pneumonia	Inverse variance weighted	4	-0.00054794	0.0336443	0.987006	0.999452	0.935672	1.06758	0.994657	respiratory
LRP11	Decreased white blood cell count	Inverse variance weighted	4	0.000657508	0.0434647	0.987931	1.00066	0.918941	1.08964	0.994304	hematopoietic
LRP11	Neutropenia	Inverse variance weighted	4	0.000657508	0.0434647	0.987931	1.00066	0.918941	1.08964	0.993023	hematopoietic
LRP11	Other ill-defined and unknown causes of morbidity and mortality	Inverse variance weighted	4	0.000200667	0.020082	0.992027	1.0002	0.961597	1.04035	0.995858	symptoms
LRP11	Disorders of sweat glands	Inverse variance weighted	4	0.000789928	0.0868665	0.992744	1.00079	0.844113	1.18655	0.995297	dermatologic
LRP11	Cardiomyopathy	Inverse variance weighted	4	-0.000431053	0.070189	0.9951	0.999569	0.871097	1.14699	0.996377	circulatory system
LRP11	Cystitis	Inverse variance weighted	4	0.000283562	0.0467342	0.995159	1.00028	0.91273	1.09624	0.995159	genitourinary
